# Supplementary material for: Identification of new biomarker candidates for glucocorticoid induced insulin resistance using literature mining
Source: BioData Min. 2013 Feb 4;6:2. doi: 10.1186/1756-0381-6-2 (PMC3577498; doi:10.1186/1756-0381-6-2)
Supplement: Additional file 2: Table S2 — 384 genes that are linked with insulin resistance in Medline abstracts. Table S3. Gene disease profiles. Table S4A. Enriched drug terms. Table S4B. Enriched disease terms. Table S4A.2. Genes linked with enriched drug terms. Table S4B.2. Genes linked with enriched disease terms. Table S5. 131 genes that linked with osteoporosis. [file 1756-0381-6-2-S2.xlsx]

## Sheet: supplementary table 2
Entrezgene	Gene name	Gene symbol	R-scaled score with insulin resistance
5950	retinol binding protein 4,plasma	RBP4	53
56729	resistin	RETN	51
10888	G protein coupled receptor 83	GPR83	51
26580	Bernardinelli Seip congenital lipodystrophy 2	BSCL2	51
9370	adiponectin,C1Q and collagen domain containing	ADIPOQ	50
3667	insulin receptor substrate 1	IRS1	50
79602	adiponectin receptor 2	ADIPOR2	50
10555	1 acylglycerol 3 phosphate O acyltransferase 2	AGPAT2	50
145264	serpin peptidase inhibitor,clade A,member 12	SERPINA12	50
79689	STEAP family member 4	STEAP4	50
8660	insulin receptor substrate 2	IRS2	49
10135	pre B cell colony enhancing factor 1	PBEF1	49
51094	adiponectin receptor 1	ADIPOR1	49
2673	glutamine fructose 6 phosphate transaminase 1	GFPT1	49
5506	protein phosphatase 1,regulatory subunit 3A	PPP1R3A	49
7840	Alstrom syndrome 1	ALSS	49
3643	insulin receptor	INSR	48
6517	solute carrier family 2,member 4	SLC2A4	48
9882	TBC1 domain family,member 4	TBC1D4	48
376497	solute carrier family 27,member 1	SLC27A1	48
23175	lipin 1	LPIN1	48
63924	cell death inducing DFFA like effector c	CIDEC	48
3630	insulin	INS	47
155	adrenergic,beta 3,receptor	ADRB3	47
5167	ectonucleotide pyrophosphatase/phosphodiesterase 1	ENPP1	47
51129	angiopoietin like 4	ANGPTL4	47
32	acetyl Coenzyme A carboxylase beta	ACACB	47
57761	tribbles homolog 3	TRIB3	47
10580	sorbin and SH3 domain containing 1	SORBS1	47
10999	solute carrier family 27,member 4	SLC27A4	47
2997	glycogen synthase 1	GYS1	47
27430	methionine adenosyltransferase II,beta	MAT2B	47
2696	gastric inhibitory polypeptide receptor	GIPR	47
3952	leptin	LEP	46
5468	peroxisome proliferative activated receptor,gamma	PPARG	46
10891	peroxisome proliferator activated receptor gamma,coactivator 1 alpha	PPARGC1A	46
5346	perilipin	PLIN	46
57104	patatin like phospholipase domain containing 2	PNPLA2	46
3636	inositol polyphosphate phosphatase like 1	INPPL1	46
26291	fibroblast growth factor 21	FGF21	46
5919	retinoic acid receptor responder 2	RARRES2	46
84649	diacylglycerol O acyltransferase homolog 2	DGAT2	46
57678	glycerol 3 phosphate acyltransferase,mitochondrial	GPAM	46
80339	patatin like phospholipase domain containing 3	ADPN	46
5465	peroxisome proliferator activated receptor alpha	PPARA	45
5770	protein tyrosine phosphatase,non receptor type 1	PTPN1	45
7555	CCHC type zinc finger,nucleic acid binding protein	ZNF9	45
26206	sperm associated antigen 8	SPAG8	45
5295	phosphoinositide 3 kinase,regulatory subunit 1	PIK3R1	45
2169	fatty acid binding protein 2,intestinal	FABP2	45
208	v akt murine thymoma viral oncogene homolog 2	AKT2	45
5166	pyruvate dehydrogenase kinase,isozyme 4	PDK4	45
10724	meningioma expressed antigen 5	MGEA5	45
84666	resistin like beta	RETNLB	45
79071	ELOVL family member 6,elongation of long chain fatty acids	ELOVL6	45
22891	zinc finger protein 365	ZNF365	45
6462	sex hormone binding globulin	SHBG	44
5562	protein kinase,AMP activated,alpha 1 catalytic subunit	PRKAA1	44
5563	protein kinase,AMP activated,alpha 2 catalytic subunit	PRKAA2	44
5564	protein kinase,AMP activated,beta 1 non catalytic subunit	PRKAB1	44
3375	islet amyloid polypeptide	IAPP	44
2308	forkhead box O1	FOXO1A	44
6319	stearoyl CoA desaturase	SCD	44
6720	sterol regulatory element binding transcription factor 1	SREBF1	44
5792	protein tyrosine phosphatase,receptor type,F	PTPRF	44
54741	leptin receptor overlapping transcript	LEPROT	44
55213	regulator of chromosome condensation and BTB domain containing protein 1	RCBTB1	44
5588	protein kinase C,theta	PRKCQ	44
2303	forkhead box C2	FOXC2	44
8473	O linked N acetylglucosamine transferase	OGT	44
51085	MLX interacting protein like	MLXIPL	44
597	BCL2 related protein A1	BCL2A1	44
2771	guanine nucleotide binding protein,alpha inhibiting activity polypeptide 2	GNAI2	44
563	alpha 2 glycoprotein 1,zinc binding	AZGP1	44
3484	insulin like growth factor binding protein 1	IGFBP1	43
3991	lipase,hormone sensitive	LIPE	43
4000	lamin A/C	LMNA	43
5106	phosphoenolpyruvate carboxykinase 2	PCK2	43
6514	solute carrier family 2,member 2	SLC2A2	43
7352	uncoupling protein 3	UCP3	43
4547	microsomal triglyceride transfer protein	MTTP	43
5467	peroxisome proliferator activated receptor delta	PPARD	43
11132	calpain 10	CAPN10	43
1376	carnitine palmitoyltransferase II	CPT2	43
8862	apelin,AGTRL1 ligand	APLN	43
8694	diacylglycerol O acyltransferase homolog 1	DGAT1	43
3099	hexokinase 2	HK2	43
2167	fatty acid binding protein 4,adipocyte	FABP4	43
10644	insulin like growth factor 2 mRNA binding protein 2	Igf2bp2	43
5105	phosphoenolpyruvate carboxykinase 1	PCK1	43
24149	zinc finger protein 318	ZNF318	43
5164	pyruvate dehydrogenase kinase,isozyme 2	PDK2	43
2646	glucokinase regulator	GCKR	43
3290	hydroxysteroid dehydrogenase 1	HSD11B1	43
5054	serpin peptidase inhibitor,clade E,member 1	SERPINE1	42
5055	serpin peptidase inhibitor,clade B,member 2	SERPINB2	42
51738	ghrelin/obestatin preprohormone	GHRL	42
2645	glucokinase	GCK	42
6513	solute carrier family 2,member 1	SLC2A1	42
3953	leptin receptor	LEPR	42
7350	mitochondrial brown fat uncoupling protein	UCP1	42
1154	cytokine inducible SH2 containing protein	CISH	42
1374	carnitine palmitoyltransferase 1A	CPT1A	42
31	acetyl Coenzyme A carboxylase alpha	ACACA	42
3416	insulin degrading enzyme	IDE	42
1050	CCAAT/enhancer binding protein,alpha	CEBPA	42
5590	protein kinase C,zeta	PRKCZ	42
6932	transcription factor 7	TCF7	42
6810	syntaxin 4	Stx4	42
2170	fatty acid binding protein 3,muscle and heart	FABP3	42
9927	mitofusin 2	MFN2	42
7275	tubby homolog	TUB	42
207	v akt murine thymoma viral oncogene homolog 1	AKT1	41
1401	C reactive protein,pentraxin related	CRP	41
338	apolipoprotein B antigen	APOB	41
4023	lipoprotein lipase	LPL	41
22796	component of oligomeric golgi complex 2	COG2	41
2695	gastric inhibitory polypeptide	GIP	41
9021	suppressor of cytokine signaling 3	SOCS3	41
3990	lipase,hepatic	LIPC	41
345	apolipoprotein C III	APOC3	41
3551	inhibitor of kappa light polypeptide gene enhancer in B cells,kinase beta	IKBKB	41
23411	sirtuin 1	SIRT1	41
197	alpha 2 HS glycoprotein	AHSG	41
5360	phospholipid transfer protein	PLTP	41
79947	dehydrodolichyl diphosphate synthase	DHDDS	41
3166	homeobox 1	HMX1	41
10062	nuclear receptor subfamily 1,group H,member 3	NR1H3	41
2740	glucagon like peptide 1 receptor	GLP1R	41
2784	guanine nucleotide binding protein,beta polypeptide 3	GNB3	41
4899	nuclear respiratory factor 1	NRF1	41
364	aquaporin 7	AQP7	41
118	adducin 1	ADD1	41
366	aquaporin 9	AQP9	41
10682	emopamil binding protein	EBP	41
6524	solute carrier family 5,member 2	SLC5A2	41
57642	collagen,type XX,alpha 1	COL20A1	41
3479	insulin like growth factor 1	IGF1	40
2185	PTK2B protein tyrosine kinase 2 beta	PTK2B	40
3651	pancreatic and duodenal homeobox 1	IPF1	40
2679	gamma glutamyltransferase 3	GGT3	40
29974	apobec 1 complementation factor	ACF	40
1760	dystrophia myotonica protein kinase	DMPK	40
9971	nuclear receptor subfamily 1,group H,member 4	NR1H4	40
471	5 aminoimidazole 4 carboxamide ribonucleotide formyltransferase/IMP cyclohydrolase	ATIC	40
23368	protein phosphatase 1,regulatory subunit 13B	PPP1R13B	40
3934	lipocalin 2	LCN2	40
6934	transcription factor 7 like 2	TCF7L2	40
3767	potassium inwardly rectifying channel,subfamily J,member 11	KCNJ11	40
7019	transcription factor A,mitochondrial	TFAM	40
2932	glycogen synthase kinase 3 beta	GSK3B	40
1734	deiodinase,iodothyronine,type II	DIO2	40
23417	malonyl CoA decarboxylase	MLYCD	40
84676	tripartite motif containing 63	TRIM63	40
9388	lipase,endothelial	LIPG	40
5160	pyruvate dehydrogenase alpha 1	PDHA1	40
8773	synaptosomal associated protein,23kDa	SNAP23	40
2641	glucagon	GCG	39
5294	phosphoinositide 3 kinase,catalytic,gamma polypeptide	PIK3CG	39
5266	peptidase inhibitor 3,skin derived	PI3	39
52	acid phosphatase 1,soluble	ACP1	39
3486	insulin like growth factor binding protein 3	IGFBP3	39
335	apolipoprotein A I	APOA1	39
2538	glucose 6 phosphatase,catalytic subunit	G6PC	39
2595	glucosidase,alpha,neutral C	GANC	39
1803	Dipeptidyl peptidase 4	DPP4	39
7133	tumor necrosis factor receptor superfamily,member 1B	TNFRSF1B	39
10076	protein tyrosine phosphatase,receptor type,U	PTPRU	39
54704	protein phosphatase 2C,magnesium dependent,catalytic subunit	PPM2C	39
51	acyl Coenzyme A oxidase 1,palmitoyl	ACOX1	39
3291	hydroxysteroid dehydrogenase 2	HSD11B2	39
181	agouti related protein homolog	AGRP	39
56994	choline phosphotransferase 1	CHPT1	39
7357	UDP glucose ceramide glucosyltransferase	UGCG	39
6515	solute carrier family 2,member 3	SLC2A3	39
6721	sterol regulatory element binding transcription factor 2	SREBF2	39
9415	fatty acid desaturase 2	FADS2	39
1675	D component of complement	CFD	39
114907	F box protein 32	FBXO32	39
64240	ATP binding cassette,sub family G,member 5	ABCG5	39
1177	statin	STN	38
6347	chemokine ligand 2	CCL2	38
5291	phosphoinositide 3 kinase,catalytic,beta polypeptide	PIK3CB	38
5290	phosphoinositide 3 kinase,catalytic,alpha polypeptide	PIK3CA	38
5774	protein tyrosine phosphatase,non receptor type 3	PTPN3	38
948	CD36 molecule	CD36	38
2475	FK506 binding protein 12 rapamycin associated protein 1	FRAP1	38
84959	Cbl interacting protein Sts 1	STS1	38
1071	cholesteryl ester transfer protein,plasma	CETP	38
57338	junctophilin 3	JPH3	38
57794	splicing factor 4	SF4	38
718	complement component 3	ASP	38
7145	tensin 1	TNS1	38
1586	cytochrome P450,family 17,subfamily A,polypeptide 1	CYP17A1	38
6927	transcription factor 1,hepatic,LF B1,hepatic nuclear factor,albumin proximal factor	TCF1	38
5579	protein kinase C,beta 1	PRKCB1	38
4160	melanocortin 4 receptor	MC4R	38
5170	3 phosphoinositide dependent protein kinase 1	PDPK1	38
5163	pyruvate dehydrogenase kinase,isozyme 1	PDK1	38
2710	glycerol kinase	GK1	38
5581	protein kinase C,epsilon	PRKCE	38
3170	forkhead box A2	FOXA2	38
7124	tumor necrosis factor	TNF	37
3569	interleukin 6	IL6	37
5599	mitogen activated protein kinase 8	MAPK8	37
7132	tumor necrosis factor receptor superfamily,member 1A	TNFRSF1A	37
124872	beta 1,4 N acetyl galactosaminyl transferase 2	GALGT2	37
822	capping protein,gelsolin like	CAPG	37
3480	insulin like growth factor 1 receptor	IGF1R	37
5728	phosphatase and tensin homolog	PTEN	37
5444	paraoxonase 1	PON1	37
7020	transcription factor AP 2 alpha	TFAP2A	37
19	ATP binding cassette,sub family A,member 1	ABCA1	37
3313	heat shock 70kDa protein 9	HSPA9B	37
177	advanced glycosylation end product specific receptor RAGE3	AGER	37
5601	mitogen activated protein kinase 9	MAPK9	37
8651	suppressor of cytokine signaling 1	SOCS1	37
2693	growth hormone secretagogue receptor	GHSR	37
3483	insulin like growth factor binding protein,acid labile subunit	IGFALS	37
6198	ribosomal protein S6 kinase,70kDa,polypeptide 1	RPS6KB1	37
2642	glucagon receptor	GCGR	37
4159	melanocortin 3 receptor	MC3R	37
7494	X box binding protein 1	XBP1	37
634	carcinoembryonic antigen related cell adhesion molecule 1	CEACAM1	37
2155	coagulation factor VII		37
1116	chitinase 3 like 1	CHI3L1	37
1628	D site of albumin promoter binding protein	DBP	37
9365	klotho	KL	37
5972	renin	REN	36
1636	angiotensin I converting enzyme 1	ACE	36
23705	cell adhesion molecule 1	CADM1	36
4018	lipoprotein,Lp	LPA	36
3606	interleukin 18	IL18	36
3717	Janus kinase 2	JAK2	36
6098	v ros UR2 sarcoma virus oncogene homolog 1	ROS1	36
1268	cannabinoid receptor 1	CNR1	36
5697	peptide YY	PYY	36
6288	serum amyloid A1	SAA1	36
3485	insulin like growth factor binding protein 2,36kDa	IGFBP2	36
1523	cut like 1,CCAAT displacement protein	CUTL1	36
6833	ATP binding cassette,sub family C,member 8	ABCC8	36
7249	tuberous sclerosis 2	TSC2	36
949	scavenger receptor class B,member 1	SCARB1	36
2876	glutathione peroxidase 1	GPX1	36
2660	growth differentiation factor 8	GDF8	36
6197	ribosomal protein S6 kinase,90kDa,polypeptide 3	RPS6KA3	36
57521	raptor	KIAA1303	36
6649	superoxide dismutase 3,extracellular	SOD3	36
1361	carboxypeptidase B2	CPB2	36
6609	sphingomyelin phosphodiesterase 1,acid lysosomal	SMPD1	36
2053	epoxide hydrolase 2,cytoplasmic	EPHX2	36
6844	vesicle associated membrane protein 2	VAMP2	36
183	angiotensin I	AGT	35
1906	endothelin 1	EDN1	35
3949	low density lipoprotein receptor	LDLR	35
7412	vascular cell adhesion molecule 1	VCAM1	35
2678	gamma glutamyltransferase 1	GGT1	35
6774	signal transducer and activator of transcription 3	STAT3	35
5837	phosphorylase,glycogen,muscle	PYGM	35
5835	phosphorylase,glycogen,brain like	PYGBL	35
4306	nuclear receptor subfamily 3,group C,member 2	NR3C2	35
5540	pancreatic polypeptide receptor 1	PPYR1	35
3156	3 hydroxy 3 methylglutaryl Coenzyme A reductase	HMGCR	35
3172	hepatocyte nuclear factor 4,alpha	HNF4A	35
2971	general transcription factor IIIA	GTF3A	35
3931	lecithin cholesterol acyltransferase	LCAT	35
5781	protein tyrosine phosphatase,non receptor type 11	PTPN11	35
3077	hemochromatosis protein	HFE	35
4012	leucyl/cystinyl aminopeptidase	LNPEP	35
866	serpin peptidase inhibitor,clade A,member 6	SERPINA6	35
2572	glutamate decarboxylase 2	GAD2	35
2819	glycerol 3 phosphate dehydrogenase 1	GPD1	35
268	anti Mullerian hormone	AMH	35
8431	nuclear receptor subfamily 0,group B,member 2	NR0B2	35
6868	ADAM metallopeptidase domain 17	ADAM17	35
1843	dual specificity phosphatase 1	DUSP1	35
5580	protein kinase C,delta	PRKCD	35
6794	serine/threonine kinase 11	STK11	35
5122	proprotein convertase subtilisin/kexin type 1	PCSK1	35
6256	retinoid X receptor,alpha	RXRA	35
5176	serpin peptidase inhibitor,clade F,member 1	SERPINF1	35
6750	somatostatin	SST	34
2194	fatty acid synthase	FASN	34
4846	nitric oxide synthase 3	NOS3	34
1432	mitogen activated protein kinase 14	MAPK14	34
5327	plasminogen activator,tissue	PLAT	34
348	apolipoprotein E	APOE	34
5595	mitogen activated protein kinase 3	MAPK3	34
7450	von Willebrand factor	VWF	34
185	angiotensin II receptor,type 1	AGTR1	34
2691	growth hormone releasing hormone	GHRH	34
968	CD68 molecule	CD68	34
4792	nuclear factor of kappa light polypeptide gene enhancer in B cells inhibitor,alpha	NFKBIA	34
5578	protein kinase C,alpha	PRKCA	34
995	cell division cycle 25 homolog C	CDC25C	34
5034	procollagen proline,2 oxoglutarate 4 dioxygenase,beta polypeptide	P4HB	34
3572	interleukin 6 signal transducer	IL6ST	34
6616	synaptosomal associated protein,25kDa	SNAP25	34
1231	chemokine receptor 2	CCR2	34
1270	ciliary neurotrophic factor	CNTF	34
4035	low density lipoprotein related protein 1	LRP1	34
9564	breast cancer anti estrogen resistance 1	BCAR1	34
6194	ribosomal protein S6	RPS6	34
6416	mitogen activated protein kinase kinase 4	MAP2K4	34
10380	3&apos,,5&apos,bisphosphate nucleotidase 1	BPNT1	34
1589	cytochrome P450,family 21,subfamily A,polypeptide 2	CYP21A2	34
875	cystathionine beta synthase	HIP4	34
5367	pro melanin concentrating hormone	PMCH	34
55902	acyl CoA synthetase short chain family member 2	ACSS2	34
5594	mitogen activated protein kinase 1	MAPK1	33
2048	EPH receptor B2	EPHB2	33
4790	nuclear factor of kappa light polypeptide gene enhancer in B cells 1	NFKB1	33
5602	mitogen activated protein kinase 10	MAPK10	33
4852	neuropeptide Y	NPY	33
3481	insulin like growth factor 2	IGF2	33
7097	toll like receptor 2	TLR2	33
23523	calcineurin binding protein 1	CABIN1	33
2885	growth factor receptor bound protein 2	GRB2	33
857	caveolin 1,caveolae protein,22kDa	CAV1	33
186	angiotensin II receptor,type 2	AGTR2	33
23552	cyclin dependent protein kinase H	CCRK	33
2690	growth hormone receptor	GHR	33
10598	AHA1,activator of heat shock 90kDa protein ATPase homolog 1	AHSA1	33
8814	cyclin dependent kinase like 1	CDKL1	33
5140	phosphodiesterase 3B,cGMP inhibited	PDE3B	33
5706	proteasome 26S subunit,ATPase,6	PSMC6	33
3303	heat shock 70kDa protein 1A	HSPA1A	33
3309	heat shock 70kDa protein 5	HSPA5	33
1588	cytochrome P450,family 19,subfamily A,polypeptide 1	CYP19A1	33
10468	follistatin	FST	33
5970	v rel reticuloendotheliosis viral oncogene homolog A,nuclear factor of kappa light polypeptide gene enhancer in B cells 3,p65	RELA	33
5091	pyruvate carboxylase		33
1649	DNA damage inducible transcript 3	DDIT3	33
1581	cytochrome P450,family 7,subfamily A,polypeptide 1	CYP7A1	33
1158	creatine kinase,muscle	CKM	33
355	Fas	APT1	32
3383	intercellular adhesion molecule 1,human rhinovirus receptor	ICAM1	32
7099	toll like receptor 4	TLR4	32
3554	interleukin 1 receptor,type I	IL1R1	32
3557	interleukin 1 receptor antagonist	IL1RA	32
7276	transthyretin	TTR	32
4879	natriuretic peptide precursor B	NPPB	32
7421	vitamin D receptor	VDR	32
5604	mitogen activated protein kinase kinase 1	MAP2K1	32
4282	macrophage migration inhibitory factor	MIF	32
2571	glutamate decarboxylase 1	GAD1	32
4982	tumor necrosis factor receptor superfamily,member 11b	TNFRSF11B	32
133	adrenomedullin	ADM	32
5524	protein phosphatase 2A activator,regulatory subunit 4	PPP2R4	32
6776	signal transducer and activator of transcription 5A	STAT5A	32
1471	cystatin C	CST3	32
821	calnexin	CANX	32
4615	myeloid differentiation primary response gene	MYD88	32
1490	connective tissue growth factor	CTGF	32
5406	pancreatic lipase	PNLIP	32
1269	cannabinoid receptor 2	CNR2	32
3570	interleukin 6 receptor	IL6R	32
5228	placental growth factor,vascular endothelial growth factor related protein	PGF	32
3816	kallikrein 1,renal/pancreas/salivary	KLK1	32
2551	GA binding protein transcription factor,alpha subunit 60kDa	GABPA	32
3875	keratin 18	KRT18	32
7248	tuberous sclerosis 1	TSC1	32
5536	protein phosphatase 5,catalytic subunit	PPP5C	32
213	albumin	ALB	31
5741	parathyroid hormone	PTH	31
4843	nitric oxide synthase 2A	NOS2A	31
4842	nitric oxide synthase 1	NOS1	31
929	CD14 molecule	CD14	31
3240	haptoglobin	MGC111141	31
3162	heme oxygenase 1	HMOX1	31
9402	GRB2 related adaptor protein 2	GRAP2	31
154	adrenergic,beta 2,receptor,surface	ADRB2	31
472	ataxia telangiectasia mutated protein	ATM	31
2100	estrogen receptor 2	ESR2	31
7077	TIMP metallopeptidase inhibitor 2	TIMP2	31
1571	cytochrome P450,family 2,subfamily E,polypeptide 1	CYP2E1	31
9563	hexose 6 phosphate dehydrogenase	H6PD	31
6777	signal transducer and activator of transcription 5B	STAT5B	31
5341	pleckstrin	PLEK	31
1977	eukaryotic translation initiation factor 4E	EIF4E	31
79109	mitogen activated protein kinase associated protein 1	MAPKAP1	31
1051	CCAAT/enhancer binding protein,beta	CEBPB	31
966	CD59 molecule,complement regulatory protein	CD59	31
1387	CREB binding protein	CREBBP	31

## Sheet: suppl_table 3
Gene	10	100	10000	10008	1001	10010	10011	10013	10014	10018	10020	10023	1004	10043	10044	10045	10049	10057	10061	10062	10068	10076	10077	10083	10084	10087	1009	10102	10103	10111	10117	1012	10125	1013	10130	10131	10135	10139	1014	10140	10141	10148	1015	10150	10153	10154	10155	10158	10159
adenoma	0	0	0	0	37	0	0	0	0	0	0	0	0	0	0	0	0	0	0	0	0	0	0	0	0	0	0	0	0	0	0	0	0	0	0	0	0	0	0	0	0	0	0	0	0	0	0	0	0
alzheimer disease	0	0	0	0	0	0	0	0	0	0	0	0	0	0	0	0	0	0	0	0	0	0	0	0	0	0	0	0	0	0	0	0	0	0	0	0	0	0	0	0	0	0	0	0	0	0	0	0	0
lou gehrig&&disease	0	0	0	0	0	0	0	0	0	0	0	0	0	0	0	0	0	0	0	0	0	0	0	0	0	0	0	0	0	0	0	0	0	0	0	0	0	0	0	0	0	0	0	0	0	0	0	0	0
anemia	0	0	0	0	0	0	0	0	0	0	0	0	0	0	0	0	0	0	0	0	0	0	0	0	0	0	0	0	0	0	0	0	0	0	0	0	0	0	0	0	0	0	0	0	0	0	0	0	0
arthritis	0	0	0	0	0	0	0	0	0	0	0	0	0	0	0	0	0	0	0	0	39	0	0	0	0	0	36	0	0	0	0	0	0	0	0	0	0	0	0	0	0	0	0	0	0	0	0	0	0
asthma	0	0	0	0	0	0	0	0	0	0	0	0	0	0	0	0	0	0	0	0	0	0	0	0	0	0	0	0	0	0	0	0	0	0	0	0	0	0	0	0	0	0	0	0	0	0	0	0	0
autoimmune disease	0	0	0	0	0	0	0	0	0	37	0	0	0	0	0	0	0	0	0	0	43	0	0	0	0	0	0	0	0	0	0	0	0	0	0	0	0	0	0	0	44	0	0	0	0	0	0	0	0
bacterial infection	0	0	0	0	0	0	0	0	0	0	0	0	0	0	0	0	0	0	0	0	0	0	0	0	0	0	0	0	0	0	0	0	0	0	0	0	0	0	0	0	0	0	0	0	0	0	0	0	0
bladder neoplasm	48	0	0	0	39	0	0	0	0	0	0	0	0	0	0	0	0	0	0	0	0	0	0	0	0	0	0	0	0	0	0	0	0	0	0	0	0	0	0	0	0	0	0	0	0	0	0	0	0
brain ischemia	0	0	0	0	0	0	0	0	0	37	0	0	0	0	0	0	0	0	0	0	0	0	0	0	0	0	0	0	0	0	0	0	0	0	0	0	0	0	0	0	0	0	0	0	0	0	0	0	0
Cancer of breast	36	0	39	0	40	0	40	38	0	0	0	0	0	0	0	0	0	41	0	0	0	0	0	0	0	0	37	0	0	36	0	0	0	0	0	0	0	0	0	40	0	0	0	0	0	0	0	0	0
cancer	37	0	37	0	36	0	0	36	0	0	0	0	0	0	0	0	0	36	39	0	0	0	0	0	0	0	0	0	37	0	0	0	0	0	37	0	0	0	0	0	0	0	36	0	0	0	0	0	0
carcinoma	0	0	0	0	39	0	0	0	0	0	0	0	38	0	0	0	0	0	0	0	0	0	0	0	0	0	0	0	42	0	0	0	0	0	0	0	0	0	40	0	0	0	38	0	0	0	0	41	0
carcinoma&&small cell	0	0	0	0	0	0	0	0	0	0	0	0	0	0	0	0	0	0	0	0	0	0	0	0	0	0	0	0	0	0	0	0	0	0	0	0	0	0	0	0	0	0	0	0	0	0	0	0	0
cardiovascular disease	0	0	0	0	0	0	0	0	0	0	0	0	0	0	0	0	0	0	0	37	0	0	0	0	0	0	0	0	0	0	0	0	0	0	0	0	40	0	0	0	0	0	0	0	0	0	0	0	38
colon cancer	42	0	0	0	0	0	0	0	0	0	0	0	0	0	0	0	0	0	0	0	0	36	39	0	0	0	0	0	0	0	0	0	0	0	0	0	0	0	0	0	0	0	0	0	0	0	0	0	0
crest	0	0	0	0	0	0	0	0	0	0	0	0	0	0	0	0	0	0	0	0	0	0	0	0	0	0	43	0	0	0	0	0	0	0	0	0	0	0	0	0	0	0	0	0	0	42	0	0	0
Crohn's disease	0	0	0	0	0	0	0	0	0	0	0	0	0	0	0	0	0	0	0	0	43	0	0	0	0	0	0	0	0	0	0	0	0	0	0	0	0	0	0	0	0	45	0	0	0	0	0	0	0
cystic fibrosis	0	0	0	44	0	0	0	0	0	0	0	0	0	0	0	0	0	0	0	0	0	0	0	0	0	0	0	0	0	0	0	0	0	0	0	0	0	0	0	0	0	0	0	0	0	0	0	0	0
diabetes mellitus	0	0	0	0	0	0	0	0	0	0	0	0	0	0	0	0	0	0	0	0	0	0	0	0	0	0	0	0	0	0	0	0	0	0	0	0	41	0	0	0	0	0	0	0	0	0	0	0	0
Encephalomyelitis&&myalgic	0	0	0	0	0	0	0	0	0	0	0	0	0	0	0	0	0	0	0	0	0	0	0	0	0	50	0	0	0	0	0	0	0	0	0	0	0	0	0	0	51	0	0	0	0	0	0	0	0
eosinophilia	0	0	0	0	0	0	0	0	0	0	0	0	0	0	0	0	0	0	0	0	0	0	0	0	0	0	0	0	0	0	0	0	0	0	0	0	0	0	0	0	0	0	0	0	0	0	0	0	0
Epileptic seizure	0	0	0	0	0	0	0	0	0	0	0	0	0	0	0	0	0	38	0	0	0	0	0	0	0	0	0	0	0	0	0	0	0	0	0	0	0	0	0	0	0	0	0	0	0	0	0	0	0
Astrocytoma&&grade iv	0	0	0	0	0	0	0	0	0	37	0	0	0	0	0	0	0	0	0	0	0	0	0	0	0	0	0	0	0	0	0	0	0	0	0	0	0	0	0	0	0	0	0	0	0	0	0	0	0
Graft-versus-host disease	0	0	0	0	0	0	0	0	0	0	0	0	0	0	0	0	0	0	0	0	0	0	0	0	0	0	0	0	0	0	0	0	0	0	0	0	0	0	0	0	0	0	0	0	0	0	0	0	0
hepatitis	0	0	0	0	0	0	0	0	0	0	0	0	0	0	37	36	0	0	0	0	0	0	38	0	0	0	0	0	0	0	39	0	0	0	0	0	0	0	0	0	0	0	0	0	0	0	0	0	0
herpes genitalis	0	0	0	0	0	0	0	0	0	0	0	0	0	0	0	0	0	0	0	0	0	0	0	0	0	0	0	0	0	0	0	0	0	0	0	0	0	0	0	0	0	0	0	0	0	0	0	0	0
Juvenile huntington disease	0	0	0	0	0	0	0	0	0	0	0	0	0	0	0	0	0	0	0	0	0	0	0	0	0	0	0	0	0	0	0	0	0	0	0	0	0	0	0	0	0	0	0	0	0	0	0	0	0
hyperinsulinemia	0	0	0	0	0	0	0	0	0	0	0	0	0	0	0	0	0	0	0	0	0	0	0	0	0	0	0	0	0	0	0	0	0	0	0	0	0	0	0	0	0	0	0	0	0	0	0	0	0
hypersensitivity	0	0	0	0	0	0	0	0	0	0	0	0	0	0	0	0	0	0	0	0	0	0	0	0	0	0	0	0	0	39	0	0	0	0	0	0	0	0	0	0	0	0	0	0	0	0	0	0	0
Oxygen deficiency	0	0	0	0	0	0	0	0	0	0	0	0	0	0	0	0	0	0	0	0	0	0	0	0	0	0	0	0	0	0	0	0	0	0	0	0	0	0	0	0	0	0	0	0	0	0	0	0	0
infertility	0	0	0	0	0	0	0	0	0	0	0	0	0	0	0	0	0	0	0	0	0	0	0	0	0	0	0	0	0	0	0	0	0	0	0	0	0	0	0	0	0	0	0	0	0	0	0	0	0
inflammation	0	0	0	0	0	0	0	0	0	0	0	0	0	0	0	0	0	0	0	38	40	0	0	0	0	0	0	0	0	0	0	0	0	0	0	0	40	0	0	0	0	41	0	0	0	0	0	0	36
inflammatory bowel disease	0	0	0	0	0	0	0	0	0	0	0	0	0	0	0	0	0	0	0	0	0	0	0	0	0	0	0	0	0	0	0	0	0	0	0	0	0	0	0	0	0	46	0	0	0	0	0	0	0
insulin resistance	0	0	0	0	0	0	0	0	0	0	0	0	0	0	0	0	0	0	0	41	0	39	0	0	0	0	0	0	0	0	0	0	0	0	0	0	49	0	0	0	0	0	0	0	0	0	0	0	0
kidney disease	0	0	0	0	0	0	0	0	0	0	0	0	0	0	0	0	0	0	0	0	0	0	0	0	0	0	0	0	0	0	0	0	0	0	0	0	40	0	0	0	0	0	0	0	0	0	0	0	45
leukemia	0	0	0	0	0	0	0	0	0	37	0	40	0	37	0	0	0	37	0	0	0	0	0	0	0	0	0	0	0	0	0	0	36	0	0	0	0	0	0	0	0	0	0	0	0	0	37	0	0
fibrosis	0	0	0	39	0	0	0	0	0	0	0	0	0	0	0	0	0	0	0	0	0	0	0	0	0	0	0	0	0	0	0	0	0	0	0	0	0	0	0	0	0	0	0	0	0	0	0	0	40
liver disease	0	0	0	0	0	0	0	0	0	0	0	0	0	0	0	0	0	0	0	39	0	0	0	0	0	0	0	0	0	0	38	0	0	0	0	0	36	0	0	0	0	0	0	0	0	0	0	0	0
louis-bar syndrome	0	0	0	0	0	0	0	0	0	0	0	0	0	0	0	0	0	0	0	0	0	0	0	0	0	0	0	0	0	55	0	0	0	0	0	0	0	0	0	0	0	0	0	0	0	0	0	0	0
Pulmonary neoplasm	37	0	0	0	0	0	0	0	0	36	0	0	0	0	0	0	0	39	0	0	0	0	0	0	0	0	0	0	0	0	0	38	0	0	0	0	0	0	0	0	0	0	0	0	0	0	0	0	0
lupus erythematosus&&systemic	0	0	0	0	0	0	0	0	0	0	0	0	0	0	0	0	0	0	0	0	0	0	0	0	0	0	0	0	0	0	0	0	0	0	0	0	0	0	0	0	0	0	0	0	0	0	0	0	0
lymphoma	0	0	0	0	0	37	0	0	0	37	0	46	0	0	0	0	0	0	0	0	0	0	0	0	0	0	0	0	0	0	0	0	37	0	0	0	0	0	0	0	0	0	0	0	0	0	0	0	0
lymphoproliferative disorder	0	36	0	0	0	0	0	0	0	0	0	0	0	0	0	0	0	0	0	0	0	0	0	0	0	0	0	0	0	0	0	0	0	0	0	0	0	0	0	0	0	0	0	0	0	0	0	0	0
melanoma	0	0	38	0	40	0	0	0	0	36	0	0	0	0	0	0	0	0	0	0	0	0	0	0	0	0	0	0	0	0	0	0	0	0	0	0	0	0	0	0	0	0	0	0	0	0	0	0	0
mental retardation	0	0	0	0	0	0	0	0	0	0	0	0	0	0	0	0	0	0	0	0	0	0	0	0	53	0	0	0	0	0	0	0	0	0	0	0	0	0	0	0	0	0	0	0	0	0	0	0	0
multiple myeloma	0	0	0	0	0	0	0	0	0	39	0	0	0	0	0	0	0	0	0	0	0	0	37	0	0	0	0	0	0	0	0	0	0	0	0	0	0	47	0	0	0	0	0	0	0	0	0	0	0
multiple sclerosis	0	0	0	0	0	0	0	0	0	0	0	0	0	0	0	0	0	0	0	0	0	0	0	0	0	0	0	0	0	0	0	0	0	0	0	0	0	0	0	0	42	0	0	0	0	0	0	0	0
Myotonic dystrophy	0	0	0	0	0	0	0	0	0	0	47	0	0	0	0	0	0	0	0	0	0	0	0	0	0	0	0	0	0	0	0	0	0	44	0	0	0	0	0	0	0	0	0	55	0	0	0	0	0
myelodysplastic syndrome	0	0	0	0	0	0	0	0	0	0	0	0	0	0	0	0	0	0	0	0	0	0	0	0	0	0	0	0	0	0	0	0	0	0	0	0	0	0	0	0	0	0	0	0	0	0	0	0	0
myeloma	0	0	0	0	0	0	0	0	0	39	0	0	0	0	0	0	0	0	0	0	0	0	0	0	0	0	0	0	0	0	0	0	0	0	0	0	0	46	0	0	0	0	0	0	0	0	0	0	0
Wilms' tumor	0	0	0	0	0	0	0	0	0	0	0	0	0	0	0	0	0	0	0	0	0	0	0	0	0	0	0	0	0	0	0	0	0	0	0	0	0	0	0	0	0	0	0	0	0	0	0	0	0
neuroblastoma	0	0	0	0	0	0	0	0	0	38	0	0	0	0	0	0	0	0	0	0	0	0	0	0	0	0	0	0	0	0	0	0	0	0	0	0	0	0	0	0	0	0	0	0	0	0	0	0	0
obesity	0	0	0	0	0	0	0	0	0	0	0	0	0	0	0	0	0	0	0	37	0	0	0	0	0	0	0	0	0	0	0	0	0	0	0	0	46	0	0	0	0	0	0	0	0	0	0	0	0
osteosarcoma	0	0	0	0	0	0	0	0	0	0	0	0	0	0	0	0	0	0	0	0	0	0	0	0	0	0	0	0	0	0	0	39	0	0	0	0	0	0	0	0	0	0	0	0	0	0	0	0	0
Cancer of ovary	0	0	0	0	0	0	38	0	0	0	0	0	0	0	0	0	0	0	0	0	0	0	0	0	0	0	0	0	0	37	0	0	0	0	0	0	0	0	0	0	0	0	0	0	0	0	0	0	0
Cancer of pancreas	0	0	0	0	0	0	0	0	0	39	0	0	0	0	0	0	0	0	0	0	0	0	0	0	0	0	0	0	0	0	0	0	0	0	0	0	0	0	0	0	0	0	0	0	0	0	0	0	0
Ramsay hunt paralysis syndrome	37	0	0	0	0	0	0	0	0	0	0	0	0	0	0	0	0	0	0	0	0	0	0	0	0	0	0	0	0	0	0	0	0	0	0	0	0	0	0	0	0	0	0	0	0	0	0	0	0
whooping cough	0	36	0	0	0	0	0	0	0	0	0	0	0	0	0	0	0	0	0	0	0	0	0	0	0	0	0	0	0	0	0	0	0	0	0	0	0	0	0	0	0	0	0	0	0	0	0	0	0
Sandfly fever&&pappataci fever	0	0	0	0	0	0	0	0	0	0	0	0	0	0	0	0	0	0	0	0	0	0	0	0	0	0	0	0	0	0	0	0	0	0	0	0	0	0	0	0	0	0	0	0	0	0	0	0	0
Cancer of prostate	36	0	39	0	38	0	39	37	0	36	0	0	0	0	0	0	0	0	0	0	0	0	36	0	0	0	39	0	0	0	0	0	0	0	0	0	0	0	0	0	0	0	0	0	0	0	0	0	0
proteinuria	0	0	0	0	38	0	0	0	0	0	0	0	0	0	0	0	0	0	0	0	0	0	0	0	0	0	0	0	0	0	0	0	0	0	0	0	0	0	0	0	0	0	0	0	0	0	0	0	43
psoriasis	0	0	0	0	0	0	0	0	0	0	0	0	0	0	0	0	0	0	0	0	0	0	0	0	0	0	0	0	0	0	0	0	0	0	0	0	0	0	0	0	0	0	0	0	0	0	0	0	0
pulmonary fibrosis	0	0	0	0	0	0	0	0	0	0	0	0	0	0	0	0	0	0	0	0	0	0	0	0	0	0	0	0	0	0	0	0	0	0	0	0	0	0	0	0	0	0	0	0	0	0	0	0	0
retinoblastoma	0	0	0	0	0	0	0	0	0	0	0	0	0	0	0	0	0	0	0	0	0	0	0	0	0	0	0	0	0	0	0	48	0	0	0	0	0	0	0	0	0	0	0	0	0	0	0	0	0
sarcoma	0	0	0	0	0	0	0	0	0	0	0	0	0	0	0	0	0	0	0	0	0	0	0	0	0	0	0	0	0	0	0	36	0	0	0	0	0	0	0	0	0	0	0	0	0	0	0	0	0
schizophrenia	0	0	0	0	0	0	0	0	0	0	0	0	0	0	0	0	0	0	0	0	0	0	0	0	0	0	0	0	0	0	0	0	0	0	0	0	0	0	0	0	0	0	0	0	0	0	0	0	0
seizures	0	0	0	0	0	0	0	0	0	0	0	0	0	0	0	0	0	0	0	0	0	0	0	0	0	0	0	0	0	0	0	0	0	0	0	0	0	0	0	0	0	0	0	0	0	0	0	0	0
severe combined immunodeficiency	0	52	0	0	0	0	0	0	0	0	0	0	0	0	0	0	0	0	0	0	0	0	0	0	0	0	0	0	0	0	0	0	0	0	0	0	0	0	0	0	0	0	0	0	0	0	0	0	0
Hypovolemic shock	0	0	0	0	0	0	0	38	0	0	0	0	0	0	0	0	45	0	0	0	0	0	0	0	0	0	0	0	0	0	0	0	0	0	0	47	0	0	0	0	0	0	0	0	38	0	0	0	0
starvation	0	0	0	0	0	0	0	0	0	39	0	0	0	0	0	0	0	0	0	0	0	0	0	0	0	0	0	43	0	0	0	0	0	0	0	0	0	0	0	0	0	0	0	0	0	0	0	0	0
rheumatoid arthritis	0	0	0	0	0	0	0	0	0	0	0	0	0	0	0	0	0	0	0	0	41	0	0	0	0	0	38	0	0	0	0	0	0	0	0	0	36	0	0	0	0	0	0	0	0	0	0	0	0
astrocytoma	0	0	0	0	0	0	0	0	0	0	0	0	0	0	0	0	0	0	0	0	0	0	0	0	0	0	0	0	0	0	0	0	0	0	0	0	0	0	0	0	0	0	0	0	0	0	0	0	0
Carcinoma&&non-small-cell lung	0	0	0	0	0	0	0	0	0	0	0	0	0	0	0	0	0	0	0	0	0	0	0	0	0	0	0	0	0	0	0	0	0	0	0	0	0	0	0	0	0	0	0	0	0	0	0	0	0
Deaf-mutism	0	0	0	0	0	0	0	0	0	0	0	0	0	0	0	0	0	0	0	0	0	0	0	55	0	0	0	0	0	0	0	0	0	0	0	0	0	0	0	0	0	0	0	0	0	0	0	0	0
Diabetes mellitus&&insulin-dependent	0	0	0	0	0	0	0	0	0	0	0	0	0	0	0	0	0	0	0	0	0	36	0	0	0	0	0	0	0	0	0	0	0	0	0	0	0	0	0	0	0	0	0	0	0	0	0	0	0
Diabetes mellitus&&type 2	0	0	0	0	0	0	0	0	0	0	0	0	0	0	0	0	0	0	0	0	0	36	0	0	0	0	0	0	0	0	0	0	0	0	0	0	45	0	0	0	0	0	0	0	0	0	0	0	0
Enlarged heart	0	0	0	0	0	0	0	0	51	0	0	0	0	0	0	0	0	0	0	0	0	0	0	0	0	0	0	0	0	0	0	0	0	0	0	0	0	0	0	0	0	0	0	0	0	0	0	0	0
Glial cell tumor	0	0	0	0	0	0	0	0	0	0	0	0	0	0	0	0	0	0	0	0	0	0	0	0	0	0	0	0	0	0	0	0	0	0	0	0	0	0	0	0	0	0	0	0	0	38	0	0	0
Insuloma	0	0	0	0	0	0	0	0	0	0	0	0	0	0	0	0	0	0	0	0	0	40	0	0	0	0	0	0	0	0	0	0	0	0	0	0	0	0	0	0	0	0	0	0	0	0	0	0	0
[truncated: 4,735 more columns]

## Sheet: suppl_Table4A
Term	Number of genes
insulin	358
dexamethasone	195
nitric oxide	193
estrogen	169
adenosine	151
estradiol	145
rosiglitazone	125
actinomycin	124
actinomycin d	121
glucagon	120
thrombin	108
progesterone	97
trypsin	86
nicotinamide	85
metformin	84
pioglitazone	82
ethanol	82
heparin	82
acetylcysteine	79
tamoxifen	77
troglitazone	76
atorvastatin	75
isoproterenol	75
cyclosporin	74
adenine	74
losartan	73
testosterone	73
human insulin	72
biotin	72
phenylephrine	71
simvastatin	69
norepinephrine	68
ephedrine	67
dextran	66
nitroprusside	65
doxorubicin	65
urokinase	63
l-cysteine	62
fenofibrate	60
carbachol	60
corticotropin	58
diethylstilbestrol	57
indomethacin	56
paclitaxel	56
name	55
calcitonin	55
pravastatin	54
dynamin	54
cisplatin	54
lovastatin	53
glibenclamide	53
chloramphenicol	53
thyroxine	52
etoposide	50
epinephrine	49
gelatin	49
chloride	48
dopamine	46
vitamin c	45
amiloride	45
noradrenaline	45
oxytocin	44
celecoxib	43
fluorescein	43
hydrocortisone	42
propranolol	42
nifedipine	42
mannitol	41
candesartan	40
wy-14643	39
fluvastatin	38
neomycin	38
melatonin	37
valsartan	36
amlodipine	36
pentoxifylline	36
glivec	36
chymotrypsin	36
bortezomib	35
aspirin	35
raloxifene	34
medroxyprogesterone	34
colchicine	34
bezafibrate	33
spironolactone	33
medroxyprogesterone acetate	33
aprotinin	33
ouabain	33
vitamin d3	33
guanidine	33
insulin injection	32
diazoxide	32
enalapril	32
salicylate	32
acetaminophen	31
hyaluronic acid	31
adriamycin	31
bleomycin	31
irbesartan	30
polymyxin b	30
polymyxin	30
ascorbic acid	30
formalin	30
hydralazine	29
gefitinib	29
isoprenaline	29
penicillamine	29
doxycycline	29
verapamil	29
nicotine	29
probucol	28
rosuvastatin	28
vitamin a	28
prednisolone	28
nitroglycerin	27
adrenaline	27
tacrolimus	27
methylprednisolone	27
chloroquine	27
atropine	27
caffeine	27
clofibrate	26
infliximab	26
imatinib mesylate	26
captopril	26
prazosin	26
estrone	26
phenobarbital	26
deferoxamine	25
desferrioxamine	25
arsenic trioxide	25
gemfibrozil	24
ethinyl estradiol	24
calcitriol	24
octreotide	24
pentobarbital	24
perindopril	23
atenolol	23
cerivastatin	23
metoprolol	23
sirolimus	23
phentolamine	23
thalidomide	23
cocaine	23
soma	23
orlistat	22
ezetimibe	22
niacin	22
streptozocin	22
ursodeoxycholic acid	22
etanercept	22
iloprost	22
trifluoperazine	22
benzoic acid	22
gonadotrophin	22
dimethyl sulfoxide	22
norethisterone	21
sodium salicylate	21
nicotinic acid	21
estradiol,progesterone	21
sulindac	21
bosentan	21
allopurinol	21
inulin	21
trastuzumab	21
monensin	21
methotrexate	21
telmisartan	20
cilostazol	20
hydroxyprogesterone	20
dextran sulfate sodium	20
theophylline	20
rituximab	20
prednisone	20
polysaccharide	20
ramipril	19
ethinylestradiol	19
chenodeoxycholic acid	19
mycophenolic acid	19
ibuprofen	19
isoflurane	19
folic acid	19
clonidine	19
naloxone	19
tetracycline	19
gamma-aminobutyric acid	19
quinapril	18
conjugated estrogens	18
eplerenone	18
sevoflurane	18
levonorgestrel	18
erlotinib	18
mifepristone	18
valproic acid	18
thaumatin	18
gemcitabine	18
rofecoxib	17
pancreatin	17
tolbutamide	17
diclofenac	17
amphetamine	17
morphine	17
glimepiride	16
carvedilol	16
minocycline	16
sodium sulfate	16
potassium chloride	16
tetrahydrobiopterin	16
daunorubicin	16
docetaxel	16
lindane	16
gliclazide	15
glyburide	15
tibolone	15
bicalutamide	15
dobutamine	15
leflunomide	15
propylthiouracil	15
vitamin b12	15
chorionic gonadotrophin	15
diltiazem	15
clozapine	15
melphalan	15
inosine	15
hydroxyurea	15
sibutramine	14
acarbose	14
doxazosin	14
hydrochlorothiazide	14
gleevec	14
ringer's solution	14
metyrapone	14
bromocriptine	14
temozolomide	14
sodium fluoride	14
methimazole	14
lactic acid	14
pronase	14
vincristine	14
cyclophosphamide	14
milrinone	13
mithramycin	13
cortisone	13
cyproterone	13
aminohippurate	13
l-glutamine	13
clodronate	13
ritonavir	13
guanethidine	13
desmopressin	13
mecamylamine	13
nitrendipine	13
dipyridamole	13
ketanserin	13
bumetanide	13
halothane	13
fludarabine	13
fluorouracil	13
ciprofibrate	12
levothyroxine	12
gestodene	12
glycyrrhetinic acid	12
cyproterone acetate	12
carbenoxolone	12
betamethasone	12
sulfasalazine	12
nystatin	12
methoxamine	12
papaverine	12
nicardipine	12
clopidogrel	12
nimodipine	12
quinacrine	12
salicylic acid	12
azathioprine	12
furosemide	12
apomorphine	12
phenol	12
imidapril	11
megestrol acetate	11
megestrol	11
estradiol valerate	11
felodipine	11
pentobarbital sodium	11
fulvestrant	11
lactulose	11
indocyanine green	11
nelfinavir	11
flurbiprofen	11
bethanechol	11
bacitracin	11
estradiol benzoate	11
calcitonin,salmon	11
flutamide	11
budesonide	11
adenosine phosphate	11
ribavirin	11
reserpine	11
haloperidol	11
nebivolol	10
benazepril	10
isradipine	10
cerulenin	10
desogestrel	10
anakinra	10
isosorbide	10
lisinopril	10
lead acetate	10
pindolol	10
indinavir	10
sildenafil	10
terbutaline	10
letrozole	10
dantrolene	10
alendronate	10
vitamin b6	10
fluticasone	10
pirenzepine	10
warfarin	10
phenytoin	10
acipimox	9
phenformin	9
olmesartan medoxomil	9
nadolol	9
trandolapril	9
isosorbide dinitrate	9
meclofenamate	9
triamcinolone	9
fluticasone propionate	9
salbutamol	9
naltrexone	9
imiquimod	9
dimethylnitrosamine	9
sulpiride	9
pilocarpine	9
diazepam	9
cimetidine	9
insulin glargine	8
eprosartan	8
somatropin	8
fosinopril	8
norgestrel	8
testosterone enanthate	8
vardenafil	8
xylazine	8
aminocaproic acid	8
epsilon-aminocaproic acid	8
aminoglutethimide	8
meloxicam	8
glycyrrhizin	8
pamidronate	8
dichlorophen,permethrin	8
montelukast	8
digoxin	8
piroxicam	8
technetium	8
pentagastrin	8
phenoxybenzamine	8
ketamine	8
methysergide	8
ketoconazole	8
fluoxetine	8
cytarabine	8
oxaliplatin	8
desipramine	8
iodine	8
ganciclovir	8
vinblastine	8
irinotecan	8
mitomycin	8
colestipol	7
arginine hydrochloride	7
hctz	7
glipizide	7
indapamide	7
pegvisomant	7
cilazapril	7
omapatrilat	7
indometacin	7
tadalafil	7
human menopausal	7
triptorelin	7
timolol	7
enoxaparin	7
streptokinase	7
salmeterol	7
phenobarbitone	7
calcium chloride	7
ketotifen	7
estriol	7
metoclopramide	7
olanzapine	7
mercuric chloride	7
amidotrizoic acid	7
carbamazepine	7
rifampicin	7
mitomycin c	7
moxonidine	6
celiprolol	6
lacidipine	6
nilvadipine	6
paricalcitol	6
ancrod	6
tetracosactide	6
nateglinide	6
iohexol	6
ibandronate	6
amrinone	6
gabexate mesilate	6
pyridostigmine	6
pimecrolimus	6
darbepoetin alfa	6
zinc sulfate	6
nicorandil	6
stavudine	6
d-mannitol	6
clenbuterol	6
cyproheptadine	6
aminophylline	6
propofol	6
zoledronic acid	6
alemtuzumab	6
paracetamol	6
NNK	6
diphenhydramine	6
riboflavin	6
mepyramine	6
interferon alfa	6
picrotoxin	6
baclofen	6
aflatoxin b1	6
scopolamine	6
pyridoxal phosphate	6
l-methionine	6
mitoxantrone	6
bendroflumethiazide	5
labetalol	5
insulin lispro	5
insulin aspart	5
voglibose	5
enalapril maleate	5
trichlormethiazide	5
chlorthalidone	5
acebutolol	5
diatrizoate	5
bisoprolol	5
iron sucrose	5
tocopherol acetate	5
pentolinium	5
hesperetin	5
tiotropium bromide	5
icodextrin	5
chlorpropamide	5
fludrocortisone	5
repaglinide	5
calcidiol	5
sodium citrate	5
fenoldopam	5
lepirudin	5
albuterol	5
emtricitabine	5
cromolyn	5
iron dextran	5
cholecalciferol	5
peginterferon alfa-2a	5
norethindrone	5
cinacalcet	5
pregabalin	5
latanoprost	5
alprenolol	5
oxymetazoline	5
glycyrrhiza	5
atazanavir	5
donepezil	5
thiopental	5
tranexamic acid	5
minoxidil	5
antipyrine	5
benzalkonium chloride	5
sumatriptan	5
gelfoam	5
fenfluramine	5
beclomethasone	5
sodium bicarbonate	5
chloral hydrate	5
miconazole	5
aminosalicylic acid	5
domperidone	5
protamine sulfate	5
amiodarone	5
ticlopidine	5
alfacalcidol	5
amphotericin b	5
tenofovir	5
amphotericin	5
naproxen	5
bromelain	5
pyridoxine	5
acetazolamide	5
thiamine	5
aminolevulinic acid	5
topotecan	5
piperazine	5
imipramine	5

## Sheet: suppl_Table4B
Term	Number of genes
insulin resistance	381
obesity	263
inflammation	219
diabetes mellitus	190
cardiovascular disease	181
Diabetes mellitus,type 2	173
Oxygen deficiency	164
fibrosis	138
hyperinsulinemia	137
Cancer of breast	131
Adiposity	130
cancer	128
starvation	120
Cancer of prostate	120
neuroblastoma	118
colon cancer	117
Enlarged heart	114
whooping cough	111
Glial cell tumor	110
fatty liver	109
leukemia	108
liver disease	107
alzheimer disease	102
Hypovolemic shock	102
hyperlipidemia	100
Glucose intolerance	99
kidney disease	95
carcinoma	95
Diabetes mellitus,insulin-dependent	94
brain ischemia	93
proteinuria	91
Astrocytoma,grade iv	91
melanoma	91
hypertension	88
Systemic inflammatory response syndrome	86
Cancer of ovary	86
Diabetes mellitus,type 1	83
Cancer of pancreas	83
Kidney failure,chronic	76
autoimmune disease	76
Insuloma	75
Metabolic disease	73
Diabetes mellitus,non-insulin-dependent	72
myeloma	71
Hypercholesteremia	70
Heart disease	70
myocardial ischemia	70
inflammatory bowel disease	70
cirrhosis	69
lymphoma	69
retinoblastoma	68
myocardial infarction	67
multiple myeloma	66
rheumatoid arthritis	65
hypoglycemia	64
toxic shock syndrome	64
astrocytoma	64
Pulmonary neoplasm	63
arthritis	62
Sandfly fever,pappataci fever	60
osteoarthritis	60
diabetic retinopathy	59
cholera	58
osteosarcoma	57
adenoma	56
osteoporosis	53
multiple sclerosis	53
Crohn's disease	52
hypersensitivity	52
hepatitis,chronic	51
pulmonary fibrosis	51
stroke	50
Chronic obstructive pulmonary disease	49
glomerulonephritis	49
lupus erythematosus,systemic	47
cardiomyopathy,congestive	46
bacterial infection	46
Encephalomyelitis,myalgic	46
arteriosclerosis	45
hypothyroidism	45
lou gehrig,disease	45
asthma	45
Ramsay hunt paralysis syndrome	44
psoriasis	43
diabetes,gestational	42
Hypertrophy,left ventricular	42
Endometrioma	42
Lung disease	42
lipodystrophy	41
hepatitis	41
pancreatitis	40
Lateral sclerosis	40
colitis,ulcerative	39
hyperthyroidism	38
eclampsia	37
nephrotic syndrome	37
liver cancer	36
edema	36
sarcoma	36
hypotension	35
Fetal growth retardation	34
respiratory distress syndrome	34
periodontal disease	34
acidosis	34
Angina,microvascular	33
heart failure,congestive	33
Cancer of thyroid	33
skin disease	33
tuberous sclerosis	32
Maculopathy,age-related	32
Graves-basedow disease	32
hypertension,pulmonary	32
louis-bar syndrome	32
pneumonia	32
brain tumour	32
uveitis	31
cystic fibrosis	30
Hemorrhagic shock	29
Joint disease	29
iga nephropathy	29
myocarditis	29
Interstitial lung disease	29
rhabdomyosarcoma	29
Juvenile huntington disease	29
syndrome x	28
Familial hypercholesterolemia	28
Diabetes,autoimmune	28
Endometrial carcinoma	28
Cancer of skin	28
carcinoma,small cell	28
hyperemia	27
osteopenia	27
Combined hyperlipidemia	26
encephalitis	26
infertility	26
bladder neoplasm	26
herpes genitalis	26
diabetic neuropathy	25
granuloma	25
eosinophilia	25
cervical cancer	25
seizures	25
Anorexia nervosa	24
acromegaly	24
hypogonadism	24
ischemic attack,transient	24
Synovitis	24
myeloproliferative disorder	24
demyelinating disease	24
Arachnoidal cerebellar sarcoma,circumscribed	24
Senile paranoid dementia	24
crest	24
cushing syndrome	23
Medicine,traditional	23
gallstones	23
Carcinoma,non-small-cell lung	23
rhinitis	23
severe combined immunodeficiency	23
myelodysplastic syndrome	23
mental retardation	23
Vascular disease,peripheral	22
mouth neoplasm	22
chondrosarcoma	22
Graft-versus-host disease	22
anemia	22
Dyslipoproteinemias	21
Hyperlipidemia,multiple lipoprotein-type	21
Thyroiditis	21
Muscle disorder	21
vasculitis	21
dermatitis	21
keloid	20
nephrosis	20
amyloidosis	20
Gastritis	20
lymphoproliferative disorder	20
ascites	20
Myotonic dystrophy	20
bronchopulmonary dysplasia	19
leiomyoma	19
sarcoidosis	19
papilloma	19
pulmonary edema	18
myositis	18
arrhythmia	18
scleroderma	18
pleural effusion	18
thymoma	18
Mesothelioma	18
thrombosis	18
Hypopituitarism	17
kawasaki disease	17
hemolytic-uremic syndrome	17
Hughe's syndrome	17
Idiopathic hypertrophic subaortic stenosis	17
bradycardia	17
nasal polyp	17
Neuroendocrine tumor	17
blackwater fever	17
hypertension,portal	16
Turner syndrome,male	16
atrial fibrillation	16
Brain pathology	16
Retinal disease	16
thyroid disease	16
Burkitt tumor	16
Neurofibromatosis	16
tetanus	16
fever	16
Hypoalphalipoproteinemia	15
impotence	15
Immune disorder	15
hamartoma	15
spondylitis,ankylosing	15
bronchiolitis	15
purpura	15
celiac disease	15
neutropenia	15
thrombocytopenia	15
Hypertrophy,right ventricular	14
cerebral hemorrhage	14
mastocytosis	14
disseminated intravascular coagulation	14
purpura,thrombocytopenic	14
Major depression	14
Iron poisoning	14
angioneurotic edema	14
hypothermia	14
dermatomyositis	14
Gastrointestinal neoplasm	14
Ewing's tumor	14
fatigue	14
Abortion,spontaneous	14
Ebv infection	14
Wilms' tumor	14
prader-willi syndrome	13
vasospasm,intracranial	13
gout	13
hypokalemia	13
meningitis,bacterial	13
Acne	13
pleurisy	13
polymyositis	13
Duchenne muscular dystrophy	13
schizophrenia	13
tangier disease	12
intermittent claudication	12
diabetic ketoacidosis	12
hirsutism	12
eating disorder	12
biliary atresia	12
aortic valve stenosis	12
rhabdomyolysis	12
spasm	12
diabetes insipidus	12
dwarfism	12
Meningitis	12
parkinson disease	12
hashimoto,disease	12
Gastrointestinal stromal tumor	12
thalassemia	12
hypercalcemia	12
Dysmyelopoietic syndromes	12
Upper aerodigestive tract neoplasms	12
Lymphadenopathy	12
diarrhea	12
allergy	12
Flu	12
Epileptic seizure	12
Gestational hypertension	11
short bowel syndrome	11
hyperaldosteronism	11
Endocrine disease	11
Moschkowitz disease	11
hyperkalemia	11
periodic disease	11
puberty,precocious	11
cryptorchidism	11
Hyperammonemia	11
bacteremia	11
trypanosomiasis,african	11
gingivitis	11
wegener,granulomatosis	11
Granulomatosis,wegener's	11
polyneuropathy	11
polycythemia vera	11
Abdominal pain	11
monoclonal gammopathy	11
Tachyarrhythmia	11
Paraimmunoglobulinemias	11
cholangitis	11
wiskott-aldrich syndrome	11
glaucoma	11
erythema	11
adenomatous polyposis coli	11
Amaurosis	11
Abetalipoproteinemia	10
silicosis	10
Bone fracture	10
hyperprolactinemia	10
Glycogenosis	10
Dementia,vascular	10
Mastitis	10
chest pain	10
sarcoidosis,pulmonary	10
ventricular fibrillation	10
adrenal hyperplasia,congenital	10
salmonella infection	10
keratitis	10
Cough	10
progeria	10
cytomegalovirus infection	10
myelofibrosis	10
Spontaneous abortion	10
leishmaniasis	10
leukopenia	10
Nausea	10
blister	10
cataract	10
Depression	10
metabolic syndrome x	9
Viral encephalitis	9
Hypovolemia	9
bone disease,metabolic	9
apnea	9
alkalosis	9
Dengue fever	9
Demyelinating diseases	9
Respiratory tract infection	9
constipation	9
Adenovirus infection	9
eczema	9
schistosomiasis	9
Adenoma,follicular	9
anaphylaxis	9
facial hemiatrophy	9
thyroiditis,autoimmune	9
alopecia	9
vomiting	9
alcoholism	9
anemia,aplastic	9
bipolar disorder	9
meningioma	9
down syndrome	9
lymphoma,non-hodgkin	9
tuberculosis	9
Alcohol intoxication	8
Carotid artery narrowing	8
peutz-jeghers syndrome	8
pregnancy complications	8
Puberty,delayed	8
temporal arteritis	8
Hypercapnia	8
dizziness	8
Lyme borreliosis	8
Hypergammaglobulinemia	8
prion disease	8
aneurysm	8
jaundice	8
microcephaly	8
lichen planus	8
Autism	8
Immunologic deficiency syndrome,acquired	8
Residual tumor	8
heart valve disease	7
Placental insufficiency	7
gastroparesis	7
Renal artery stenosis	7
cholelithiasis	7
meningitis,viral	7
Craniopharyngioma	7
Takayasu syndrome	7
Bacterial infections,gram-negative	7
Feminization	7
osteonecrosis	7
polymyalgia rheumatica	7
hyponatremia	7
retinopathy of prematurity	7
Cold,common	7
pancreatic insufficiency	7
respiratory syncytial virus infection	7
Listeriosis	7
lipoma	7
pancreatic disease	7
Gastrointestinal disease	7
Hyperbilirubinemia	7
heart defect,congenital	7
Megacolon,congenital	7
hemangioma	7
nervous system disease	7
sjogren,syndrome	7
coma	7
vitiligo	7
Argentaffinoma	7
Anemia,hemolytic,acquired	7
Analgesia	7
paralysis	7
convulsion	7
retinitis pigmentosa	7
xeroderma pigmentosum	7
Deaf-mutism	7
pituitary disease	6
melioidosis	6
molluscum contagiosum	6
tularemia	6
Heart catheterization	6
E.coli infection	6
gynecomastia	6
Central nervous system disease	6
cryptococcosis	6
diabetes insipidus,nephrogenic	6
renal osteodystrophy	6
beckwith-wiedemann syndrome	6
burns	6
Hypomagnesemia	6
anemia,sickle cell	6
pulmonary embolism	6
Sickle-cell anemia	6
Vitamin a deficiency	6
Waldenstrom's macroglobulinaemia	6
osteomalacia	6
supranuclear palsy,progressive	6
retinal detachment	6
Toxoplasma gondii infection	6
ectodermal dysplasia	6
multiple system atrophy	6
hypocalcemia	6
mastalgia	6
osteopetrosis	6
aspergillosis	6
pruritus	6
bronchitis	6
granulomatous disease,chronic	6
Common variable immunodeficiency	6
agammaglobulinemia	6
depressive disorder	6
Motor neuron disease,upper	6
fanconi anemia	6
migraine	6
measles	6
Hypobetalipoproteinemia,familial	5
guillain-barre syndrome	5
kwashiorkor	5
xanthomatosis	5
Gigantism	5
magnesium deficiency	5
varicocele	5
Bulimia nervosa	5
Oliguria	5
protein s deficiency	5
Albright syndrome	5
Melanoma,amelanotic	5
fibromyalgia	5
Chronic alcoholism	5
listeria infection	5
fibrous dysplasia,polyostotic	5
Zollinger-ellison syndrome	5
cystitis,interstitial	5
lupus erythematosus,cutaneous	5
trypanosomiasis	5
Autoimmune hemolytic anemia	5
Intestinal disease	5
Glucosylceramide beta-glucosidase deficiency disease	5
Lordosis	5
Asphyxia	5
conjunctivitis	5
muscle cramp	5
neuromuscular disease	5
sinusitis	5
myxoma	5
Rachitis	5
hemophilia a	5
hemochromatosis	5
hemoglobinuria,paroxysmal	5
hematuria	5
cerebellar ataxia	5
Hereditary disease	5
tremor	5

## Sheet: suppl_Table4B.2
Term	Symbol	Gene	R-scaled score
insulin resistance	RBP4	retinol binding protein 4,plasma	53
insulin resistance	BSCL2	Bernardinelli Seip congenital lipodystrophy 2	51
insulin resistance	GPR83	G protein coupled receptor 83	51
insulin resistance	RETN	resistin	51
insulin resistance	SERPINA12	serpin peptidase inhibitor,clade A,member 12	50
insulin resistance	IRS1	insulin receptor substrate 1	50
insulin resistance	ADIPOQ	adiponectin,C1Q and collagen domain containing	50
insulin resistance	AGPAT2	1 acylglycerol 3 phosphate O acyltransferase 2	50
insulin resistance	STEAP4	STEAP family member 4	50
insulin resistance	ADIPOR2	adiponectin receptor 2	50
insulin resistance	ALSS	Alstrom syndrome 1	49
insulin resistance	PPP1R3A	protein phosphatase 1,regulatory subunit 3A	49
insulin resistance	GFPT1	glutamine fructose 6 phosphate transaminase 1	49
insulin resistance	PBEF1	pre B cell colony enhancing factor 1	49
insulin resistance	IRS2	insulin receptor substrate 2	49
insulin resistance	ADIPOR1	adiponectin receptor 1	49
insulin resistance	TBC1D4	TBC1 domain family,member 4	48
insulin resistance	SLC27A1	solute carrier family 27,member 1	48
insulin resistance	INSR	insulin receptor	48
insulin resistance	SLC2A4	solute carrier family 2,member 4	48
insulin resistance	LPIN1	lipin 1	48
insulin resistance	CIDEC	cell death inducing DFFA like effector c	48
insulin resistance	SLC27A4	solute carrier family 27,member 4	47
insulin resistance	GIPR	gastric inhibitory polypeptide receptor	47
insulin resistance	TRIB3	tribbles homolog 3	47
insulin resistance	MAT2B	methionine adenosyltransferase II,beta	47
insulin resistance	ADRB3	adrenergic,beta 3,receptor	47
insulin resistance	GYS1	glycogen synthase 1	47
insulin resistance	ACACB	acetyl Coenzyme A carboxylase beta	47
insulin resistance	SORBS1	sorbin and SH3 domain containing 1	47
insulin resistance	ENPP1	ectonucleotide pyrophosphatase/phosphodiesterase 1	47
insulin resistance	INS	insulin	47
insulin resistance	ANGPTL4	angiopoietin like 4	47
insulin resistance	PPARGC1A	peroxisome proliferator activated receptor gamma,coactivator 1 alpha	46
insulin resistance	GPAM	glycerol 3 phosphate acyltransferase,mitochondrial	46
insulin resistance	FGF21	fibroblast growth factor 21	46
insulin resistance	PPARG	peroxisome proliferative activated receptor,gamma	46
insulin resistance	PNPLA2	patatin like phospholipase domain containing 2	46
insulin resistance	INPPL1	inositol polyphosphate phosphatase like 1	46
insulin resistance	DGAT2	diacylglycerol O acyltransferase homolog 2	46
insulin resistance	ADPN	patatin like phospholipase domain containing 3	46
insulin resistance	RARRES2	retinoic acid receptor responder 2	46
insulin resistance	LEP	leptin	46
insulin resistance	PLIN	perilipin	46
insulin resistance	PIK3R1	phosphoinositide 3 kinase,regulatory subunit 1	45
insulin resistance	ZNF9	CCHC type zinc finger,nucleic acid binding protein	45
insulin resistance	MGEA5	meningioma expressed antigen 5	45
insulin resistance	SPAG8	sperm associated antigen 8	45
insulin resistance	RETNLB	resistin like beta	45
insulin resistance	PPARA	peroxisome proliferator activated receptor alpha	45
insulin resistance	FABP2	fatty acid binding protein 2,intestinal	45
insulin resistance	AKT2	v akt murine thymoma viral oncogene homolog 2	45
insulin resistance	PDK4	pyruvate dehydrogenase kinase,isozyme 4	45
insulin resistance	ZNF365	zinc finger protein 365	45
insulin resistance	ELOVL6	ELOVL family member 6,elongation of long chain fatty acids	45
insulin resistance	PTPN1	protein tyrosine phosphatase,non receptor type 1	45
insulin resistance	SCD	stearoyl CoA desaturase	44
insulin resistance	PRKAA2	protein kinase,AMP activated,alpha 2 catalytic subunit	44
insulin resistance	MLXIPL	MLX interacting protein like	44
insulin resistance	PRKAA1	protein kinase,AMP activated,alpha 1 catalytic subunit	44
insulin resistance	FOXO1A	forkhead box O1	44
insulin resistance	FOXC2	forkhead box C2	44
insulin resistance	SREBF1	sterol regulatory element binding transcription factor 1	44
insulin resistance	IAPP	islet amyloid polypeptide	44
insulin resistance	PRKCQ	protein kinase C,theta	44
insulin resistance	RCBTB1	regulator of chromosome condensation and BTB domain containing protein 1	44
insulin resistance	LEPROT	leptin receptor overlapping transcript	44
insulin resistance	BCL2A1	BCL2 related protein A1	44
insulin resistance	PTPRF	protein tyrosine phosphatase,receptor type,F	44
insulin resistance	AZGP1	alpha 2 glycoprotein 1,zinc binding	44
insulin resistance	GNAI2	guanine nucleotide binding protein,alpha inhibiting activity polypeptide 2	44
insulin resistance	SHBG	sex hormone binding globulin	44
insulin resistance	PRKAB1	protein kinase,AMP activated,beta 1 non catalytic subunit	44
insulin resistance	OGT	O linked N acetylglucosamine transferase	44
insulin resistance	PCK1	phosphoenolpyruvate carboxykinase 1	43
insulin resistance	IGFBP1	insulin like growth factor binding protein 1	43
insulin resistance	CPT2	carnitine palmitoyltransferase II	43
insulin resistance	ZNF318	zinc finger protein 318	43
insulin resistance	Igf2bp2	insulin like growth factor 2 mRNA binding protein 2	43
insulin resistance	HK2	hexokinase 2	43
insulin resistance	PPARD	peroxisome proliferator activated receptor delta	43
insulin resistance	UCP3	uncoupling protein 3	43
insulin resistance	LMNA	lamin A/C	43
insulin resistance	GCKR	glucokinase regulator	43
insulin resistance	LIPE	lipase,hormone sensitive	43
insulin resistance	APLN	apelin,AGTRL1 ligand	43
insulin resistance	FABP4	fatty acid binding protein 4,adipocyte	43
insulin resistance	PDK2	pyruvate dehydrogenase kinase,isozyme 2	43
insulin resistance	SLC2A2	solute carrier family 2,member 2	43
insulin resistance	DGAT1	diacylglycerol O acyltransferase homolog 1	43
insulin resistance	HSD11B1	hydroxysteroid dehydrogenase 1	43
insulin resistance	PCK2	phosphoenolpyruvate carboxykinase 2	43
insulin resistance	CAPN10	calpain 10	43
insulin resistance	MTTP	microsomal triglyceride transfer protein	43
insulin resistance	SERPINB2	serpin peptidase inhibitor,clade B,member 2	42
insulin resistance	SERPINE1	serpin peptidase inhibitor,clade E,member 1	42
insulin resistance	CPT1A	carnitine palmitoyltransferase 1A	42
insulin resistance	FABP3	fatty acid binding protein 3,muscle and heart	42
insulin resistance	IDE	insulin degrading enzyme	42
insulin resistance	TCF7	transcription factor 7	42
insulin resistance	ACACA	acetyl Coenzyme A carboxylase alpha	42
insulin resistance	PRKCZ	protein kinase C,zeta	42
insulin resistance	UCP1	mitochondrial brown fat uncoupling protein	42
insulin resistance	GCK	glucokinase	42
insulin resistance	CISH	cytokine inducible SH2 containing protein	42
insulin resistance	TUB	tubby homolog	42
insulin resistance	LEPR	leptin receptor	42
insulin resistance	SLC2A1	solute carrier family 2,member 1	42
insulin resistance	Stx4	syntaxin 4	42
insulin resistance	GHRL	ghrelin/obestatin preprohormone	42
insulin resistance	MFN2	mitofusin 2	42
insulin resistance	CEBPA	CCAAT/enhancer binding protein,alpha	42
insulin resistance	AQP9	aquaporin 9	41
insulin resistance	CRP	C reactive protein,pentraxin related	41
insulin resistance	AQP7	aquaporin 7	41
insulin resistance	GIP	gastric inhibitory polypeptide	41
insulin resistance	HMX1	homeobox 1	41
insulin resistance	COL20A1	collagen,type XX,alpha 1	41
insulin resistance	EBP	emopamil binding protein	41
insulin resistance	APOC3	apolipoprotein C III	41
insulin resistance	ADD1	adducin 1	41
insulin resistance	APOB	apolipoprotein B antigen	41
insulin resistance	LPL	lipoprotein lipase	41
insulin resistance	NRF1	nuclear respiratory factor 1	41
insulin resistance	SLC5A2	solute carrier family 5,member 2	41
insulin resistance	SOCS3	suppressor of cytokine signaling 3	41
insulin resistance	DHDDS	dehydrodolichyl diphosphate synthase	41
insulin resistance	AKT1	v akt murine thymoma viral oncogene homolog 1	41
insulin resistance	LIPC	lipase,hepatic	41
insulin resistance	SIRT1	sirtuin 1	41
insulin resistance	AHSG	alpha 2 HS glycoprotein	41
insulin resistance	PLTP	phospholipid transfer protein	41
insulin resistance	GNB3	guanine nucleotide binding protein,beta polypeptide 3	41
insulin resistance	NR1H3	nuclear receptor subfamily 1,group H,member 3	41
insulin resistance	GLP1R	glucagon like peptide 1 receptor	41
insulin resistance	COG2	component of oligomeric golgi complex 2	41
insulin resistance	IKBKB	inhibitor of kappa light polypeptide gene enhancer in B cells,kinase beta	41
insulin resistance	ACF	apobec 1 complementation factor	40
insulin resistance	DMPK	dystrophia myotonica protein kinase	40
insulin resistance	KCNJ11	potassium inwardly rectifying channel,subfamily J,member 11	40
insulin resistance	DIO2	deiodinase,iodothyronine,type II	40
insulin resistance	GGT3	gamma glutamyltransferase 3	40
insulin resistance	LIPG	lipase,endothelial	40
insulin resistance	TRIM63	tripartite motif containing 63	40
insulin resistance	IPF1	pancreatic and duodenal homeobox 1	40
insulin resistance	IGF1	insulin like growth factor 1	40
insulin resistance	TFAM	transcription factor A,mitochondrial	40
insulin resistance	PTK2B	PTK2B protein tyrosine kinase 2 beta	40
insulin resistance	TCF7L2	transcription factor 7 like 2	40
insulin resistance	GSK3B	glycogen synthase kinase 3 beta	40
insulin resistance	MLYCD	malonyl CoA decarboxylase	40
insulin resistance	PPP1R13B	protein phosphatase 1,regulatory subunit 13B	40
insulin resistance	SNAP23	synaptosomal associated protein,23kDa	40
insulin resistance	PDHA1	pyruvate dehydrogenase alpha 1	40
insulin resistance	NR1H4	nuclear receptor subfamily 1,group H,member 4	40
insulin resistance	LCN2	lipocalin 2	40
insulin resistance	ATIC	5 aminoimidazole 4 carboxamide ribonucleotide formyltransferase/IMP cyclohydrolase	40
insulin resistance	IGFBP3	insulin like growth factor binding protein 3	39
insulin resistance	PIK3CG	phosphoinositide 3 kinase,catalytic,gamma polypeptide	39
insulin resistance	DPP4	Dipeptidyl peptidase 4	39
insulin resistance	G6PC	glucose 6 phosphatase,catalytic subunit	39
insulin resistance	SREBF2	sterol regulatory element binding transcription factor 2	39
insulin resistance	FADS2	fatty acid desaturase 2	39
insulin resistance	FBXO32	F box protein 32	39
insulin resistance	PI3	peptidase inhibitor 3,skin derived	39
insulin resistance	CFD	D component of complement	39
insulin resistance	ACP1	acid phosphatase 1,soluble	39
insulin resistance	ACOX1	acyl Coenzyme A oxidase 1,palmitoyl	39
insulin resistance	APOA1	apolipoprotein A I	39
insulin resistance	UGCG	UDP glucose ceramide glucosyltransferase	39
insulin resistance	CHPT1	choline phosphotransferase 1	39
insulin resistance	SLC2A3	solute carrier family 2,member 3	39
insulin resistance	PPM2C	protein phosphatase 2C,magnesium dependent,catalytic subunit	39
insulin resistance	GCG	glucagon	39
insulin resistance	PTPRU	protein tyrosine phosphatase,receptor type,U	39
insulin resistance	HSD11B2	hydroxysteroid dehydrogenase 2	39
insulin resistance	GANC	glucosidase,alpha,neutral C	39
insulin resistance	ABCG5	ATP binding cassette,sub family G,member 5	39
insulin resistance	TNFRSF1B	tumor necrosis factor receptor superfamily,member 1B	39
insulin resistance	AGRP	agouti related protein homolog	39
insulin resistance	SF4	splicing factor 4	38
insulin resistance	FOXA2	forkhead box A2	38
insulin resistance	MC4R	melanocortin 4 receptor	38
insulin resistance	FRAP1	FK506 binding protein 12 rapamycin associated protein 1	38
insulin resistance	PIK3CB	phosphoinositide 3 kinase,catalytic,beta polypeptide	38
insulin resistance	PIK3CA	phosphoinositide 3 kinase,catalytic,alpha polypeptide	38
insulin resistance	STS1	Cbl interacting protein Sts 1	38
insulin resistance	CD36	CD36 molecule	38
insulin resistance	JPH3	junctophilin 3	38
insulin resistance	PDPK1	3 phosphoinositide dependent protein kinase 1	38
insulin resistance	TCF1	transcription factor 1,hepatic,LF B1,hepatic nuclear factor,albumin proximal factor	38
insulin resistance	CYP17A1	cytochrome P450,family 17,subfamily A,polypeptide 1	38
insulin resistance	PRKCE	protein kinase C,epsilon	38
insulin resistance	PDK1	pyruvate dehydrogenase kinase,isozyme 1	38
insulin resistance	CETP	cholesteryl ester transfer protein,plasma	38
insulin resistance	PRKCB1	protein kinase C,beta 1	38
insulin resistance	PTPN3	protein tyrosine phosphatase,non receptor type 3	38
insulin resistance	TNS1	tensin 1	38
insulin resistance	CCL2	chemokine ligand 2	38
insulin resistance	GK1	glycerol kinase	38
insulin resistance	TNFRSF1A	tumor necrosis factor receptor superfamily,member 1A	37
insulin resistance	AGER	advanced glycosylation end product specific receptor RAGE3	37
insulin resistance	PTEN	phosphatase and tensin homolog	37
insulin resistance	TNF	tumor necrosis factor	37
insulin resistance	GHSR	growth hormone secretagogue receptor	37
insulin resistance	GALGT2	beta 1,4 N acetyl galactosaminyl transferase 2	37
insulin resistance	RPS6KB1	ribosomal protein S6 kinase,70kDa,polypeptide 1	37
insulin resistance	XBP1	X box binding protein 1	37
insulin resistance	MC3R	melanocortin 3 receptor	37
insulin resistance	IGFALS	insulin like growth factor binding protein,acid labile subunit	37
insulin resistance	IGF1R	insulin like growth factor 1 receptor	37
insulin resistance	TFAP2A	transcription factor AP 2 alpha	37
insulin resistance	MAPK9	mitogen activated protein kinase 9	37
insulin resistance	MAPK8	mitogen activated protein kinase 8	37
insulin resistance	DBP	D site of albumin promoter binding protein	37
insulin resistance	NA	klotho	37
insulin resistance	CAPG	capping protein,gelsolin like	37
insulin resistance	PON1	paraoxonase 1	37
insulin resistance	ABCA1	ATP binding cassette,sub family A,member 1	37
insulin resistance	NA	coagulation factor VII	37
insulin resistance	HSPA9B	heat shock 70kDa protein 9	37
insulin resistance	GCGR	glucagon receptor	37
insulin resistance	CEACAM1	carcinoembryonic antigen related cell adhesion molecule 1	37
insulin resistance	IL6	interleukin 6	37
insulin resistance	CHI3L1	chitinase 3 like 1	37
insulin resistance	SOCS1	suppressor of cytokine signaling 1	37
insulin resistance	IGFBP2	insulin like growth factor binding protein 2,36kDa	36
insulin resistance	SAA1	serum amyloid A1	36
insulin resistance	SCARB1	scavenger receptor class B,member 1	36
insulin resistance	JAK2	Janus kinase 2	36
insulin resistance	PYY	peptide YY	36
insulin resistance	KIAA1303	raptor	36
insulin resistance	RPS6KA3	ribosomal protein S6 kinase,90kDa,polypeptide 3	36
insulin resistance	SOD3	superoxide dismutase 3,extracellular	36
insulin resistance	CPB2	carboxypeptidase B2	36
insulin resistance	ACE	angiotensin I converting enzyme 1	36
insulin resistance	ROS1	v ros UR2 sarcoma virus oncogene homolog 1	36
insulin resistance	LPA	lipoprotein,Lp	36
insulin resistance	CADM1	cell adhesion molecule 1	36
insulin resistance	REN	renin	36
insulin resistance	SMPD1	sphingomyelin phosphodiesterase 1,acid lysosomal	36
insulin resistance	CNR1	cannabinoid receptor 1	36
insulin resistance	GDF8	growth differentiation factor 8	36
insulin resistance	IL18	interleukin 18	36
insulin resistance	GPX1	glutathione peroxidase 1	36
insulin resistance	VAMP2	vesicle associated membrane protein 2	36
insulin resistance	TSC2	tuberous sclerosis 2	36
insulin resistance	ABCC8	ATP binding cassette,sub family C,member 8	36
insulin resistance	EPHX2	epoxide hydrolase 2,cytoplasmic	36
insulin resistance	CUTL1	cut like 1,CCAAT displacement protein	36
insulin resistance	HNF4A	hepatocyte nuclear factor 4,alpha	35
insulin resistance	NR0B2	nuclear receptor subfamily 0,group B,member 2	35
insulin resistance	NR3C2	nuclear receptor subfamily 3,group C,member 2	35
insulin resistance	DUSP1	dual specificity phosphatase 1	35
insulin resistance	STAT3	signal transducer and activator of transcription 3	35
insulin resistance	PPYR1	pancreatic polypeptide receptor 1	35
insulin resistance	RXRA	retinoid X receptor,alpha	35
insulin resistance	HMGCR	3 hydroxy 3 methylglutaryl Coenzyme A reductase	35
insulin resistance	HFE	hemochromatosis protein	35
insulin resistance	VCAM1	vascular cell adhesion molecule 1	35
insulin resistance	SERPINF1	serpin peptidase inhibitor,clade F,member 1	35
insulin resistance	GGT1	gamma glutamyltransferase 1	35
insulin resistance	GTF3A	general transcription factor IIIA	35
insulin resistance	AMH	anti Mullerian hormone	35
insulin resistance	LNPEP	leucyl/cystinyl aminopeptidase	35
insulin resistance	SERPINA6	serpin peptidase inhibitor,clade A,member 6	35
insulin resistance	ADAM17	ADAM metallopeptidase domain 17	35
insulin resistance	PYGM	phosphorylase,glycogen,muscle	35
insulin resistance	GPD1	glycerol 3 phosphate dehydrogenase 1	35
insulin resistance	PRKCD	protein kinase C,delta	35
insulin resistance	LDLR	low density lipoprotein receptor	35
insulin resistance	PTPN11	protein tyrosine phosphatase,non receptor type 11	35
insulin resistance	STK11	serine/threonine kinase 11	35
insulin resistance	AGT	angiotensin I	35
insulin resistance	PCSK1	proprotein convertase subtilisin/kexin type 1	35
insulin resistance	GAD2	glutamate decarboxylase 2	35
insulin resistance	LCAT	lecithin cholesterol acyltransferase	35
insulin resistance	EDN1	endothelin 1	35
insulin resistance	MAPK14	mitogen activated protein kinase 14	34
insulin resistance	CDC25C	cell division cycle 25 homolog C	34
insulin resistance	BCAR1	breast cancer anti estrogen resistance 1	34
insulin resistance	CD68	CD68 molecule	34
insulin resistance	SST	somatostatin	34
insulin resistance	APOE	apolipoprotein E	34
insulin resistance	GHRH	growth hormone releasing hormone	34
insulin resistance	VWF	von Willebrand factor	34
insulin resistance	LRP1	low density lipoprotein related protein 1	34
insulin resistance	P4HB	procollagen proline,2 oxoglutarate 4 dioxygenase,beta polypeptide	34
insulin resistance	RPS6	ribosomal protein S6	34
insulin resistance	FASN	fatty acid synthase	34
insulin resistance	HIP4	cystathionine beta synthase	34
insulin resistance	CNTF	ciliary neurotrophic factor	34
insulin resistance	SNAP25	synaptosomal associated protein,25kDa	34
insulin resistance	MAPK3	mitogen activated protein kinase 3	34
insulin resistance	CYP21A2	cytochrome P450,family 21,subfamily A,polypeptide 2	34
insulin resistance	NOS3	nitric oxide synthase 3	34
insulin resistance	CCR2	chemokine receptor 2	34
insulin resistance	ACSS2	acyl CoA synthetase short chain family member 2	34
insulin resistance	IL6ST	interleukin 6 signal transducer	34
insulin resistance	BPNT1	3&apos,,5&apos,bisphosphate nucleotidase 1	34
insulin resistance	PMCH	pro melanin concentrating hormone	34
insulin resistance	NFKBIA	nuclear factor of kappa light polypeptide gene enhancer in B cells inhibitor,alpha	34
insulin resistance	AGTR1	angiotensin II receptor,type 1	34
insulin resistance	PRKCA	protein kinase C,alpha	34
insulin resistance	MAP2K4	mitogen activated protein kinase kinase 4	34
insulin resistance	PLAT	plasminogen activator,tissue	34
insulin resistance	NA	pyruvate carboxylase	33
insulin resistance	PSMC6	proteasome 26S subunit,ATPase,6	33
insulin resistance	TLR2	toll like receptor 2	33
insulin resistance	MAPK10	mitogen activated protein kinase 10	33
insulin resistance	GHR	growth hormone receptor	33
insulin resistance	IGF2	insulin like growth factor 2	33
insulin resistance	DDIT3	DNA damage inducible transcript 3	33
insulin resistance	AHSA1	AHA1,activator of heat shock 90kDa protein ATPase homolog 1	33
insulin resistance	CCRK	cyclin dependent protein kinase H	33
insulin resistance	MAPK1	mitogen activated protein kinase 1	33
insulin resistance	CABIN1	calcineurin binding protein 1	33
insulin resistance	CAV1	caveolin 1,caveolae protein,22kDa	33
insulin resistance	NPY	neuropeptide Y	33
insulin resistance	RELA	v rel reticuloendotheliosis viral oncogene homolog A,nuclear factor of kappa light polypeptide gene enhancer in B cells 3,p65	33
insulin resistance	CYP19A1	cytochrome P450,family 19,subfamily A,polypeptide 1	33
insulin resistance	GRB2	growth factor receptor bound protein 2	33
insulin resistance	FST	follistatin	33
insulin resistance	CDKL1	cyclin dependent kinase like 1	33
insulin resistance	CKM	creatine kinase,muscle	33
insulin resistance	CYP7A1	cytochrome P450,family 7,subfamily A,polypeptide 1	33
insulin resistance	HSPA5	heat shock 70kDa protein 5	33
insulin resistance	AGTR2	angiotensin II receptor,type 2	33
insulin resistance	HSPA1A	heat shock 70kDa protein 1A	33
insulin resistance	NFKB1	nuclear factor of kappa light polypeptide gene enhancer in B cells 1	33
insulin resistance	EPHB2	EPH receptor B2	33
insulin resistance	PDE3B	phosphodiesterase 3B,cGMP inhibited	33
insulin resistance	GABPA	GA binding protein transcription factor,alpha subunit 60kDa	32
insulin resistance	KRT18	keratin 18	32
insulin resistance	STAT5A	signal transducer and activator of transcription 5A	32
insulin resistance	MIF	macrophage migration inhibitory factor	32
insulin resistance	KLK1	kallikrein 1,renal/pancreas/salivary	32
insulin resistance	TLR4	toll like receptor 4	32
insulin resistance	APT1	Fas	32
insulin resistance	PPP5C	protein phosphatase 5,catalytic subunit	32
insulin resistance	ADM	adrenomedullin	32
insulin resistance	MAP2K1	mitogen activated protein kinase kinase 1	32
insulin resistance	PPP2R4	protein phosphatase 2A activator,regulatory subunit 4	32
insulin resistance	PGF	placental growth factor,vascular endothelial growth factor related protein	32
insulin resistance	TNFRSF11B	tumor necrosis factor receptor superfamily,member 11b	32
insulin resistance	VDR	vitamin D receptor	32
insulin resistance	NPPB	natriuretic peptide precursor B	32
insulin resistance	CNR2	cannabinoid receptor 2	32
insulin resistance	ICAM1	intercellular adhesion molecule 1,human rhinovirus receptor	32
insulin resistance	CANX	calnexin	32
insulin resistance	PNLIP	pancreatic lipase	32
insulin resistance	TTR	transthyretin	32
insulin resistance	IL6R	interleukin 6 receptor	32
insulin resistance	IL1RA	interleukin 1 receptor antagonist	32
insulin resistance	TSC1	tuberous sclerosis 1	32
insulin resistance	MYD88	myeloid differentiation primary response gene	32
insulin resistance	IL1R1	interleukin 1 receptor,type I	32
insulin resistance	CTGF	connective tissue growth factor	32
insulin resistance	GAD1	glutamate decarboxylase 1	32
insulin resistance	CST3	cystatin C	32
insulin resistance	PTH	parathyroid hormone	31
insulin resistance	H6PD	hexose 6 phosphate dehydrogenase	31
insulin resistance	CD59	CD59 molecule,complement regulatory protein	31
insulin resistance	ADRB2	adrenergic,beta 2,receptor,surface	31
insulin resistance	CREBBP	CREB binding protein	31
insulin resistance	HMOX1	heme oxygenase 1	31
insulin resistance	GRAP2	GRB2 related adaptor protein 2	31
insulin resistance	TIMP2	TIMP metallopeptidase inhibitor 2	31
insulin resistance	CD14	CD14 molecule	31
insulin resistance	ALB	albumin	31
insulin resistance	NOS2A	nitric oxide synthase 2A	31
insulin resistance	ESR2	estrogen receptor 2	31
insulin resistance	NOS1	nitric oxide synthase 1	31
insulin resistance	CYP2E1	cytochrome P450,family 2,subfamily E,polypeptide 1	31
insulin resistance	MAPKAP1	mitogen activated protein kinase associated protein 1	31
insulin resistance	PLEK	pleckstrin	31
insulin resistance	EIF4E	eukaryotic translation initiation factor 4E	31
insulin resistance	CEBPB	CCAAT/enhancer binding protein,beta	31
insulin resistance	ATM	ataxia telangiectasia mutated protein	31
insulin resistance	MGC111141	haptoglobin	31
insulin resistance	STAT5B	signal transducer and activator of transcription 5B	31
obesity	ALSS	Alstrom syndrome 1	48
obesity	SERPINA12	serpin peptidase inhibitor,clade A,member 12	47
obesity	RETN	resistin	47
obesity	LEPROT	leptin receptor overlapping transcript	47
obesity	MC4R	melanocortin 4 receptor	47
obesity	PBEF1	pre B cell colony enhancing factor 1	46
obesity	ADRB3	adrenergic,beta 3,receptor	46
obesity	RBP4	retinol binding protein 4,plasma	46
obesity	LEP	leptin	46
obesity	LEPR	leptin receptor	46
obesity	TUB	tubby homolog	46
obesity	ADIPOQ	adiponectin,C1Q and collagen domain containing	46
obesity	ADPN	patatin like phospholipase domain containing 3	46
obesity	STEAP4	STEAP family member 4	46
obesity	CIDEC	cell death inducing DFFA like effector c	46
obesity	AGRP	agouti related protein homolog	45
obesity	HSD11B1	hydroxysteroid dehydrogenase 1	45
obesity	PNPLA2	patatin like phospholipase domain containing 2	45
obesity	RARRES2	retinoic acid receptor responder 2	45
obesity	ACACB	acetyl Coenzyme A carboxylase beta	45
obesity	PLIN	perilipin	45
obesity	ADIPOR2	adiponectin receptor 2	45
obesity	ADIPOR1	adiponectin receptor 1	45
obesity	GPAM	glycerol 3 phosphate acyltransferase,mitochondrial	44
obesity	SPAG8	sperm associated antigen 8	44
obesity	SLC27A1	solute carrier family 27,member 1	44
obesity	UCP3	uncoupling protein 3	44
obesity	LPIN1	lipin 1	44
obesity	UCP1	mitochondrial brown fat uncoupling protein	44
obesity	SLC27A4	solute carrier family 27,member 4	44
obesity	GIPR	gastric inhibitory polypeptide receptor	44
obesity	LIPE	lipase,hormone sensitive	43
obesity	FABP4	fatty acid binding protein 4,adipocyte	43
obesity	PMCH	pro melanin concentrating hormone	43
obesity	CFD	D component of complement	43
obesity	DGAT2	diacylglycerol O acyltransferase homolog 2	43
obesity	GHRL	ghrelin/obestatin preprohormone	43
obesity	GNB3	guanine nucleotide binding protein,beta polypeptide 3	43
obesity	DGAT1	diacylglycerol O acyltransferase homolog 1	43
obesity	ANGPTL4	angiopoietin like 4	43
obesity	MLXIPL	MLX interacting protein like	43
obesity	MC3R	melanocortin 3 receptor	42
obesity	SCD	stearoyl CoA desaturase	42
obesity	FGF21	fibroblast growth factor 21	42
obesity	BCL2A1	BCL2 related protein A1	42
obesity	AZGP1	alpha 2 glycoprotein 1,zinc binding	42
obesity	PTPN1	protein tyrosine phosphatase,non receptor type 1	42
obesity	PPARGC1A	peroxisome proliferator activated receptor gamma,coactivator 1 alpha	42
obesity	PRKAB1	protein kinase,AMP activated,beta 1 non catalytic subunit	41
obesity	SORBS1	sorbin and SH3 domain containing 1	41
obesity	GHSR	growth hormone secretagogue receptor	41
obesity	PRKAA2	protein kinase,AMP activated,alpha 2 catalytic subunit	41
obesity	PRKAA1	protein kinase,AMP activated,alpha 1 catalytic subunit	41
obesity	PPARG	peroxisome proliferative activated receptor,gamma	41
obesity	ZNF318	zinc finger protein 318	41
obesity	ZNF365	zinc finger protein 365	41
obesity	SREBF1	sterol regulatory element binding transcription factor 1	41
obesity	PYY	peptide YY	41
obesity	APLN	apelin,AGTRL1 ligand	41
obesity	ELOVL6	ELOVL family member 6,elongation of long chain fatty acids	41
obesity	GIP	gastric inhibitory polypeptide	40
obesity	INS	insulin	40
obesity	ENPP1	ectonucleotide pyrophosphatase/phosphodiesterase 1	40
obesity	PDK4	pyruvate dehydrogenase kinase,isozyme 4	40
obesity	CPT2	carnitine palmitoyltransferase II	40
obesity	ZNF9	CCHC type zinc finger,nucleic acid binding protein	40
obesity	PPARD	peroxisome proliferator activated receptor delta	40
obesity	PPARA	peroxisome proliferator activated receptor alpha	40
obesity	TBC1D4	TBC1 domain family,member 4	40
obesity	ACACA	acetyl Coenzyme A carboxylase alpha	40
obesity	SLC2A4	solute carrier family 2,member 4	40
obesity	CEBPA	CCAAT/enhancer binding protein,alpha	40
obesity	IRS1	insulin receptor substrate 1	40
obesity	GLP1R	glucagon like peptide 1 receptor	40
obesity	IRS2	insulin receptor substrate 2	40
obesity	INPPL1	inositol polyphosphate phosphatase like 1	39
obesity	ACF	apobec 1 complementation factor	39
obesity	FOXC2	forkhead box C2	39
obesity	LPL	lipoprotein lipase	39
obesity	COL20A1	collagen,type XX,alpha 1	39
obesity	CPT1A	carnitine palmitoyltransferase 1A	39
obesity	FABP2	fatty acid binding protein 2,intestinal	39
obesity	MFN2	mitofusin 2	39
obesity	AQP7	aquaporin 7	39
obesity	PNLIP	pancreatic lipase	39
obesity	CNR1	cannabinoid receptor 1	39
obesity	RETNLB	resistin like beta	39
obesity	GPR83	G protein coupled receptor 83	39
obesity	SHBG	sex hormone binding globulin	39
obesity	INSR	insulin receptor	39
obesity	CRP	C reactive protein,pentraxin related	38
obesity	HSD11B2	hydroxysteroid dehydrogenase 2	38
obesity	FABP3	fatty acid binding protein 3,muscle and heart	38
obesity	PCSK1	proprotein convertase subtilisin/kexin type 1	38
obesity	ADD1	adducin 1	38
obesity	PCK1	phosphoenolpyruvate carboxykinase 1	38
obesity	CHPT1	choline phosphotransferase 1	38
obesity	SIRT1	sirtuin 1	38
obesity	SERPINE1	serpin peptidase inhibitor,clade E,member 1	38
obesity	GCKR	glucokinase regulator	38
obesity	RCBTB1	regulator of chromosome condensation and BTB domain containing protein 1	38
obesity	COG2	component of oligomeric golgi complex 2	38
obesity	NPY	neuropeptide Y	38
obesity	SOCS3	suppressor of cytokine signaling 3	38
obesity	EBP	emopamil binding protein	38
obesity	FOXO1A	forkhead box O1	37
obesity	NR1H3	nuclear receptor subfamily 1,group H,member 3	37
obesity	GGT3	gamma glutamyltransferase 3	37
obesity	NR1H4	nuclear receptor subfamily 1,group H,member 4	37
obesity	JPH3	junctophilin 3	37
obesity	LIPC	lipase,hepatic	37
obesity	MLYCD	malonyl CoA decarboxylase	37
obesity	GFPT1	glutamine fructose 6 phosphate transaminase 1	37
obesity	SERPINB2	serpin peptidase inhibitor,clade B,member 2	37
obesity	PTPRF	protein tyrosine phosphatase,receptor type,F	37
obesity	DIO2	deiodinase,iodothyronine,type II	37
obesity	SREBF2	sterol regulatory element binding transcription factor 2	37
obesity	CISH	cytokine inducible SH2 containing protein	37
obesity	PLTP	phospholipid transfer protein	37
obesity	APOC3	apolipoprotein C III	37
obesity	APOB	apolipoprotein B antigen	37
obesity	GPD1	glycerol 3 phosphate dehydrogenase 1	37
obesity	IGFBP1	insulin like growth factor binding protein 1	37
obesity	MTTP	microsomal triglyceride transfer protein	37
obesity	PIK3R1	phosphoinositide 3 kinase,regulatory subunit 1	37
obesity	Igf2bp2	insulin like growth factor 2 mRNA binding protein 2	37
obesity	TCF7L2	transcription factor 7 like 2	36
obesity	TCF7	transcription factor 7	36
obesity	IAPP	islet amyloid polypeptide	36
obesity	GHRH	growth hormone releasing hormone	36
obesity	AQP9	aquaporin 9	36
obesity	STK11	serine/threonine kinase 11	36
obesity	CNR2	cannabinoid receptor 2	36
obesity	ACOX1	acyl Coenzyme A oxidase 1,palmitoyl	36
obesity	STAT3	signal transducer and activator of transcription 3	36
obesity	GALGT2	beta 1,4 N acetyl galactosaminyl transferase 2	36
obesity	FADS2	fatty acid desaturase 2	36
obesity	LCN2	lipocalin 2	36
obesity	NRF1	nuclear respiratory factor 1	36
obesity	LIPG	lipase,endothelial	36
obesity	CAPN10	calpain 10	36
obesity	APOA1	apolipoprotein A I	36
obesity	DHDDS	dehydrodolichyl diphosphate synthase	36
obesity	KCNJ11	potassium inwardly rectifying channel,subfamily J,member 11	36
obesity	SLC2A2	solute carrier family 2,member 2	36
obesity	SAA1	serum amyloid A1	35
obesity	PTPRU	protein tyrosine phosphatase,receptor type,U	35
obesity	GHR	growth hormone receptor	35
obesity	ATIC	5 aminoimidazole 4 carboxamide ribonucleotide formyltransferase/IMP cyclohydrolase	35
obesity	PCK2	phosphoenolpyruvate carboxykinase 2	35
obesity	CNTF	ciliary neurotrophic factor	35
obesity	ACP1	acid phosphatase 1,soluble	35
obesity	GDF8	growth differentiation factor 8	35
obesity	IGFBP3	insulin like growth factor binding protein 3	35
obesity	GCK	glucokinase	35
obesity	GCG	glucagon	35
obesity	AKT2	v akt murine thymoma viral oncogene homolog 2	35
obesity	AHSG	alpha 2 HS glycoprotein	35
obesity	PRKCQ	protein kinase C,theta	35
obesity	CAPG	capping protein,gelsolin like	34
obesity	LPA	lipoprotein,Lp	34
obesity	XBP1	X box binding protein 1	34
obesity	UGCG	UDP glucose ceramide glucosyltransferase	34
obesity	DPP4	Dipeptidyl peptidase 4	34
obesity	IKBKB	inhibitor of kappa light polypeptide gene enhancer in B cells,kinase beta	34
obesity	ACSS2	acyl CoA synthetase short chain family member 2	34
obesity	HK2	hexokinase 2	34
obesity	PTPN3	protein tyrosine phosphatase,non receptor type 3	34
obesity	CETP	cholesteryl ester transfer protein,plasma	34
obesity	IGFBP2	insulin like growth factor binding protein 2,36kDa	34
obesity	GCGR	glucagon receptor	34
obesity	DBP	D site of albumin promoter binding protein	34
obesity	JAK2	Janus kinase 2	34
obesity	TFAM	transcription factor A,mitochondrial	34
obesity	IGF1	insulin like growth factor 1	34
obesity	FRAP1	FK506 binding protein 12 rapamycin associated protein 1	34
obesity	CCL2	chemokine ligand 2	34
obesity	IDE	insulin degrading enzyme	33
obesity	NR0B2	nuclear receptor subfamily 0,group B,member 2	33
obesity	IL18	interleukin 18	33
obesity	ADRB2	adrenergic,beta 2,receptor,surface	33
obesity	ABCC8	ATP binding cassette,sub family C,member 8	33
obesity	IL6	interleukin 6	33
obesity	GGT1	gamma glutamyltransferase 1	33
obesity	FOXA2	forkhead box A2	33
obesity	HMX1	homeobox 1	33
obesity	PON1	paraoxonase 1	33
obesity	NA	coagulation factor VII	33
obesity	ABCA1	ATP binding cassette,sub family A,member 1	33
obesity	TNFRSF1B	tumor necrosis factor receptor superfamily,member 1B	33
obesity	GANC	glucosidase,alpha,neutral C	33
obesity	MAPK9	mitogen activated protein kinase 9	33
obesity	NR3C2	nuclear receptor subfamily 3,group C,member 2	33
obesity	SLC2A1	solute carrier family 2,member 1	33
obesity	IPF1	pancreatic and duodenal homeobox 1	33
obesity	TFAP2A	transcription factor AP 2 alpha	33
obesity	CD36	CD36 molecule	33
obesity	SOCS1	suppressor of cytokine signaling 1	33
obesity	SF4	splicing factor 4	32
obesity	SERPINA6	serpin peptidase inhibitor,clade A,member 6	32
obesity	CYP2E1	cytochrome P450,family 2,subfamily E,polypeptide 1	32
obesity	RXRA	retinoid X receptor,alpha	32
obesity	FASN	fatty acid synthase	32
obesity	LMNA	lamin A/C	32
obesity	IL6R	interleukin 6 receptor	32
obesity	REN	renin	32
obesity	CPB2	carboxypeptidase B2	32
obesity	LDLR	low density lipoprotein receptor	32
obesity	APOE	apolipoprotein E	32
obesity	CCR2	chemokine receptor 2	32
obesity	TNS1	tensin 1	32
obesity	GPX1	glutathione peroxidase 1	32
obesity	PPM2C	protein phosphatase 2C,magnesium dependent,catalytic subunit	32
obesity	TNFRSF1A	tumor necrosis factor receptor superfamily,member 1A	32
obesity	TNF	tumor necrosis factor	32
obesity	IGFALS	insulin like growth factor binding protein,acid labile subunit	32
obesity	GAD2	glutamate decarboxylase 2	32
obesity	AKT1	v akt murine thymoma viral oncogene homolog 1	32
obesity	GK1	glycerol kinase	32
obesity	SCARB1	scavenger receptor class B,member 1	32
obesity	CYP7A1	cytochrome P450,family 7,subfamily A,polypeptide 1	32
obesity	PI3	peptidase inhibitor 3,skin derived	31
obesity	TCF1	transcription factor 1,hepatic,LF B1,hepatic nuclear factor,albumin proximal factor	31
obesity	ADAM17	ADAM metallopeptidase domain 17	31
obesity	KIAA1303	raptor	31
obesity	IL6ST	interleukin 6 signal transducer	31
obesity	HNF4A	hepatocyte nuclear factor 4,alpha	31
obesity	VCAM1	vascular cell adhesion molecule 1	31
obesity	HMGCR	3 hydroxy 3 methylglutaryl Coenzyme A reductase	31
obesity	GTF3A	general transcription factor IIIA	31
obesity	ACE	angiotensin I converting enzyme 1	31
obesity	NPPB	natriuretic peptide precursor B	31
obesity	PTEN	phosphatase and tensin homolog	31
obesity	CEBPB	CCAAT/enhancer binding protein,beta	31
obesity	CYP21A2	cytochrome P450,family 21,subfamily A,polypeptide 2	31
obesity	CD68	CD68 molecule	31
obesity	PIK3CG	phosphoinositide 3 kinase,catalytic,gamma polypeptide	31
obesity	CYP19A1	cytochrome P450,family 19,subfamily A,polypeptide 1	31
obesity	IGF2	insulin like growth factor 2	31
obesity	PIK3CB	phosphoinositide 3 kinase,catalytic,beta polypeptide	31
obesity	CYP17A1	cytochrome P450,family 17,subfamily A,polypeptide 1	31
obesity	MAPK8	mitogen activated protein kinase 8	31
obesity	G6PC	glucose 6 phosphatase,catalytic subunit	31
obesity	PIK3CA	phosphoinositide 3 kinase,catalytic,alpha polypeptide	31
obesity	ADM	adrenomedullin	30
obesity	CADM1	cell adhesion molecule 1	30
obesity	RPS6KA3	ribosomal protein S6 kinase,90kDa,polypeptide 3	30
obesity	CABIN1	calcineurin binding protein 1	30
obesity	IL1RA	interleukin 1 receptor antagonist	30
obesity	SST	somatostatin	30
obesity	APT1	Fas	30
obesity	IL1R1	interleukin 1 receptor,type I	30
obesity	H6PD	hexose 6 phosphate dehydrogenase	30
obesity	PTPN11	protein tyrosine phosphatase,non receptor type 11	30
obesity	P4HB	procollagen proline,2 oxoglutarate 4 dioxygenase,beta polypeptide	30
obesity	LCAT	lecithin cholesterol acyltransferase	30
obesity	KRT18	keratin 18	30
obesity	PLAT	plasminogen activator,tissue	30
obesity	SLC2A3	solute carrier family 2,member 3	30
obesity	TLR4	toll like receptor 4	30
obesity	IGF1R	insulin like growth factor 1 receptor	30
obesity	MIF	macrophage migration inhibitory factor	30
obesity	AGT	angiotensin I	30
Diabetes mellitus,type 2	ZNF9	CCHC type zinc finger,nucleic acid binding protein	53
Diabetes mellitus,type 2	ALSS	Alstrom syndrome 1	50
Diabetes mellitus,type 2	GYS1	glycogen synthase 1	50
Diabetes mellitus,type 2	GPR83	G protein coupled receptor 83	48
Diabetes mellitus,type 2	IAPP	islet amyloid polypeptide	48
Diabetes mellitus,type 2	ADRB3	adrenergic,beta 3,receptor	48
Diabetes mellitus,type 2	PPP1R3A	protein phosphatase 1,regulatory subunit 3A	48
Diabetes mellitus,type 2	RBP4	retinol binding protein 4,plasma	47
Diabetes mellitus,type 2	SLC5A2	solute carrier family 5,member 2	47
Diabetes mellitus,type 2	GLP1R	glucagon like peptide 1 receptor	47
Diabetes mellitus,type 2	CAPN10	calpain 10	47
Diabetes mellitus,type 2	RETN	resistin	46
Diabetes mellitus,type 2	RCBTB1	regulator of chromosome condensation and BTB domain containing protein 1	46
Diabetes mellitus,type 2	FGF21	fibroblast growth factor 21	46
Diabetes mellitus,type 2	DPP4	Dipeptidyl peptidase 4	46
Diabetes mellitus,type 2	KCNJ11	potassium inwardly rectifying channel,subfamily J,member 11	45
Diabetes mellitus,type 2	PBEF1	pre B cell colony enhancing factor 1	45
Diabetes mellitus,type 2	TCF7	transcription factor 7	45
Diabetes mellitus,type 2	GANC	glucosidase,alpha,neutral C	45
Diabetes mellitus,type 2	GIP	gastric inhibitory polypeptide	45
Diabetes mellitus,type 2	GCK	glucokinase	44
Diabetes mellitus,type 2	ADIPOQ	adiponectin,C1Q and collagen domain containing	44
Diabetes mellitus,type 2	TCF7L2	transcription factor 7 like 2	44
Diabetes mellitus,type 2	GCGR	glucagon receptor	44
Diabetes mellitus,type 2	INS	insulin	44
Diabetes mellitus,type 2	TCF1	transcription factor 1,hepatic,LF B1,hepatic nuclear factor,albumin proximal factor	44
Diabetes mellitus,type 2	HK2	hexokinase 2	44
Diabetes mellitus,type 2	FABP2	fatty acid binding protein 2,intestinal	44
Diabetes mellitus,type 2	PCK1	phosphoenolpyruvate carboxykinase 1	44
Diabetes mellitus,type 2	IDE	insulin degrading enzyme	43
Diabetes mellitus,type 2	Igf2bp2	insulin like growth factor 2 mRNA binding protein 2	43
Diabetes mellitus,type 2	IRS1	insulin receptor substrate 1	43
Diabetes mellitus,type 2	INSR	insulin receptor	43
Diabetes mellitus,type 2	ANGPTL4	angiopoietin like 4	43
Diabetes mellitus,type 2	ABCC8	ATP binding cassette,sub family C,member 8	43
Diabetes mellitus,type 2	ENPP1	ectonucleotide pyrophosphatase/phosphodiesterase 1	43
Diabetes mellitus,type 2	SLC2A4	solute carrier family 2,member 4	43
Diabetes mellitus,type 2	SLC2A2	solute carrier family 2,member 2	43
Diabetes mellitus,type 2	COG2	component of oligomeric golgi complex 2	43
Diabetes mellitus,type 2	PPARG	peroxisome proliferative activated receptor,gamma	43
Diabetes mellitus,type 2	PPARGC1A	peroxisome proliferator activated receptor gamma,coactivator 1 alpha	43
Diabetes mellitus,type 2	DBP	D site of albumin promoter binding protein	42
Diabetes mellitus,type 2	PLTP	phospholipid transfer protein	42
Diabetes mellitus,type 2	IPF1	pancreatic and duodenal homeobox 1	42
Diabetes mellitus,type 2	LEPROT	leptin receptor overlapping transcript	42
Diabetes mellitus,type 2	GCG	glucagon	42
Diabetes mellitus,type 2	HNF4A	hepatocyte nuclear factor 4,alpha	42
Diabetes mellitus,type 2	PTPN1	protein tyrosine phosphatase,non receptor type 1	42
Diabetes mellitus,type 2	IRS2	insulin receptor substrate 2	42
Diabetes mellitus,type 2	GAD2	glutamate decarboxylase 2	42
Diabetes mellitus,type 2	PDK4	pyruvate dehydrogenase kinase,isozyme 4	42
Diabetes mellitus,type 2	PON1	paraoxonase 1	41
Diabetes mellitus,type 2	JPH3	junctophilin 3	41
Diabetes mellitus,type 2	PLIN	perilipin	41
Diabetes mellitus,type 2	PIK3R1	phosphoinositide 3 kinase,regulatory subunit 1	41
Diabetes mellitus,type 2	APLN	apelin,AGTRL1 ligand	41
Diabetes mellitus,type 2	GNB3	guanine nucleotide binding protein,beta polypeptide 3	41
Diabetes mellitus,type 2	PPARA	peroxisome proliferator activated receptor alpha	41
Diabetes mellitus,type 2	SERPINB2	serpin peptidase inhibitor,clade B,member 2	40
Diabetes mellitus,type 2	SERPINE1	serpin peptidase inhibitor,clade E,member 1	40
Diabetes mellitus,type 2	CETP	cholesteryl ester transfer protein,plasma	40
Diabetes mellitus,type 2	APOC3	apolipoprotein C III	40
Diabetes mellitus,type 2	APOB	apolipoprotein B antigen	40
Diabetes mellitus,type 2	UCP3	uncoupling protein 3	40
Diabetes mellitus,type 2	APOA1	apolipoprotein A I	40
Diabetes mellitus,type 2	LEP	leptin	40
Diabetes mellitus,type 2	ACE	angiotensin I converting enzyme 1	40
Diabetes mellitus,type 2	ADIPOR2	adiponectin receptor 2	40
Diabetes mellitus,type 2	CRP	C reactive protein,pentraxin related	39
Diabetes mellitus,type 2	AGER	advanced glycosylation end product specific receptor RAGE3	39
Diabetes mellitus,type 2	HMX1	homeobox 1	39
Diabetes mellitus,type 2	GAD1	glutamate decarboxylase 1	39
Diabetes mellitus,type 2	SPAG8	sperm associated antigen 8	39
Diabetes mellitus,type 2	LIPC	lipase,hepatic	39
Diabetes mellitus,type 2	PCK2	phosphoenolpyruvate carboxykinase 2	39
Diabetes mellitus,type 2	PPARD	peroxisome proliferator activated receptor delta	39
Diabetes mellitus,type 2	GALGT2	beta 1,4 N acetyl galactosaminyl transferase 2	39
Diabetes mellitus,type 2	GGT3	gamma glutamyltransferase 3	38
Diabetes mellitus,type 2	PPM2C	protein phosphatase 2C,magnesium dependent,catalytic subunit	38
Diabetes mellitus,type 2	HMGCR	3 hydroxy 3 methylglutaryl Coenzyme A reductase	38
Diabetes mellitus,type 2	LPL	lipoprotein lipase	38
Diabetes mellitus,type 2	PCSK1	proprotein convertase subtilisin/kexin type 1	38
Diabetes mellitus,type 2	SLC2A1	solute carrier family 2,member 1	38
Diabetes mellitus,type 2	VCAM1	vascular cell adhesion molecule 1	38
Diabetes mellitus,type 2	LEPR	leptin receptor	38
Diabetes mellitus,type 2	LCAT	lecithin cholesterol acyltransferase	37
Diabetes mellitus,type 2	AHSG	alpha 2 HS glycoprotein	37
Diabetes mellitus,type 2	CPB2	carboxypeptidase B2	37
Diabetes mellitus,type 2	MTTP	microsomal triglyceride transfer protein	37
Diabetes mellitus,type 2	GHRL	ghrelin/obestatin preprohormone	37
Diabetes mellitus,type 2	PRKAB1	protein kinase,AMP activated,beta 1 non catalytic subunit	37
Diabetes mellitus,type 2	PRKAA2	protein kinase,AMP activated,alpha 2 catalytic subunit	37
Diabetes mellitus,type 2	LPA	lipoprotein,Lp	37
Diabetes mellitus,type 2	PRKAA1	protein kinase,AMP activated,alpha 1 catalytic subunit	37
Diabetes mellitus,type 2	CADM1	cell adhesion molecule 1	37
Diabetes mellitus,type 2	LIPE	lipase,hormone sensitive	37
Diabetes mellitus,type 2	IGFBP1	insulin like growth factor binding protein 1	37
Diabetes mellitus,type 2	SHBG	sex hormone binding globulin	37
Diabetes mellitus,type 2	UCP1	mitochondrial brown fat uncoupling protein	37
Diabetes mellitus,type 2	SF4	splicing factor 4	36
Diabetes mellitus,type 2	CST3	cystatin C	36
Diabetes mellitus,type 2	AGT	angiotensin I	36
Diabetes mellitus,type 2	PTPRU	protein tyrosine phosphatase,receptor type,U	36
Diabetes mellitus,type 2	ACP1	acid phosphatase 1,soluble	36
Diabetes mellitus,type 2	ACACA	acetyl Coenzyme A carboxylase alpha	36
Diabetes mellitus,type 2	ABCA1	ATP binding cassette,sub family A,member 1	36
Diabetes mellitus,type 2	FOXO1A	forkhead box O1	36
Diabetes mellitus,type 2	VWF	von Willebrand factor	36
Diabetes mellitus,type 2	GPD1	glycerol 3 phosphate dehydrogenase 1	36
Diabetes mellitus,type 2	ALB	albumin	36
Diabetes mellitus,type 2	SCD	stearoyl CoA desaturase	36
Diabetes mellitus,type 2	IGF1	insulin like growth factor 1	35
Diabetes mellitus,type 2	AGTR1	angiotensin II receptor,type 1	35
Diabetes mellitus,type 2	REN	renin	35
Diabetes mellitus,type 2	PYGM	phosphorylase,glycogen,muscle	35
Diabetes mellitus,type 2	CISH	cytokine inducible SH2 containing protein	35
Diabetes mellitus,type 2	PTPN3	protein tyrosine phosphatase,non receptor type 3	35
Diabetes mellitus,type 2	PYY	peptide YY	35
Diabetes mellitus,type 2	PRKCB1	protein kinase C,beta 1	35
Diabetes mellitus,type 2	MC4R	melanocortin 4 receptor	35
Diabetes mellitus,type 2	SCARB1	scavenger receptor class B,member 1	35
Diabetes mellitus,type 2	G6PC	glucose 6 phosphatase,catalytic subunit	35
Diabetes mellitus,type 2	HFE	hemochromatosis protein	35
Diabetes mellitus,type 2	APOE	apolipoprotein E	35
Diabetes mellitus,type 2	IGFBP3	insulin like growth factor binding protein 3	35
Diabetes mellitus,type 2	SIRT1	sirtuin 1	35
Diabetes mellitus,type 2	NA	pyruvate carboxylase	35
Diabetes mellitus,type 2	TNFRSF1B	tumor necrosis factor receptor superfamily,member 1B	34
Diabetes mellitus,type 2	PNLIP	pancreatic lipase	34
Diabetes mellitus,type 2	ICAM1	intercellular adhesion molecule 1,human rhinovirus receptor	34
Diabetes mellitus,type 2	PLAT	plasminogen activator,tissue	34
Diabetes mellitus,type 2	IL18	interleukin 18	34
Diabetes mellitus,type 2	IL6R	interleukin 6 receptor	34
Diabetes mellitus,type 2	PI3	peptidase inhibitor 3,skin derived	34
Diabetes mellitus,type 2	EDN1	endothelin 1	34
Diabetes mellitus,type 2	CCL2	chemokine ligand 2	34
Diabetes mellitus,type 2	SAA1	serum amyloid A1	33
Diabetes mellitus,type 2	NPPB	natriuretic peptide precursor B	33
Diabetes mellitus,type 2	SOCS3	suppressor of cytokine signaling 3	33
Diabetes mellitus,type 2	PIK3CG	phosphoinositide 3 kinase,catalytic,gamma polypeptide	33
Diabetes mellitus,type 2	IL6	interleukin 6	33
Diabetes mellitus,type 2	SST	somatostatin	33
Diabetes mellitus,type 2	IL1RA	interleukin 1 receptor antagonist	33
Diabetes mellitus,type 2	LNPEP	leucyl/cystinyl aminopeptidase	33
Diabetes mellitus,type 2	VDR	vitamin D receptor	33
Diabetes mellitus,type 2	PTK2B	PTK2B protein tyrosine kinase 2 beta	33
Diabetes mellitus,type 2	IGFBP2	insulin like growth factor binding protein 2,36kDa	33
Diabetes mellitus,type 2	AKT1	v akt murine thymoma viral oncogene homolog 1	33
Diabetes mellitus,type 2	GHR	growth hormone receptor	32
Diabetes mellitus,type 2	TNFRSF1A	tumor necrosis factor receptor superfamily,member 1A	32
Diabetes mellitus,type 2	TNF	tumor necrosis factor	32
Diabetes mellitus,type 2	GGT1	gamma glutamyltransferase 1	32
Diabetes mellitus,type 2	P4HB	procollagen proline,2 oxoglutarate 4 dioxygenase,beta polypeptide	32
Diabetes mellitus,type 2	NOS3	nitric oxide synthase 3	32
Diabetes mellitus,type 2	PIK3CB	phosphoinositide 3 kinase,catalytic,beta polypeptide	32
Diabetes mellitus,type 2	CD36	CD36 molecule	32
Diabetes mellitus,type 2	PIK3CA	phosphoinositide 3 kinase,catalytic,alpha polypeptide	32
Diabetes mellitus,type 2	IL1R1	interleukin 1 receptor,type I	32
Diabetes mellitus,type 2	PPYR1	pancreatic polypeptide receptor 1	32
Diabetes mellitus,type 2	IGF2	insulin like growth factor 2	32
Diabetes mellitus,type 2	IGF1R	insulin like growth factor 1 receptor	32
Diabetes mellitus,type 2	LDLR	low density lipoprotein receptor	32
Diabetes mellitus,type 2	ROS1	v ros UR2 sarcoma virus oncogene homolog 1	31
Diabetes mellitus,type 2	AGTR2	angiotensin II receptor,type 2	31
Diabetes mellitus,type 2	TIMP2	TIMP metallopeptidase inhibitor 2	31
Diabetes mellitus,type 2	MGC111141	haptoglobin	31
Diabetes mellitus,type 2	ADRB2	adrenergic,beta 2,receptor,surface	31
Diabetes mellitus,type 2	HMOX1	heme oxygenase 1	31
Diabetes mellitus,type 2	CAPG	capping protein,gelsolin like	31
Diabetes mellitus,type 2	CABIN1	calcineurin binding protein 1	31
Diabetes mellitus,type 2	TNFRSF11B	tumor necrosis factor receptor superfamily,member 11b	30
Diabetes mellitus,type 2	CD68	CD68 molecule	30
Diabetes mellitus,type 2	TTR	transthyretin	30
diabetes mellitus	ZNF9	CCHC type zinc finger,nucleic acid binding protein	46
diabetes mellitus	GAD2	glutamate decarboxylase 2	44
diabetes mellitus	KCNJ11	potassium inwardly rectifying channel,subfamily J,member 11	44
diabetes mellitus	IAPP	islet amyloid polypeptide	44
diabetes mellitus	ALSS	Alstrom syndrome 1	44
diabetes mellitus	GYS1	glycogen synthase 1	43
diabetes mellitus	INS	insulin	42
diabetes mellitus	SLC5A2	solute carrier family 5,member 2	42
diabetes mellitus	AGPAT2	1 acylglycerol 3 phosphate O acyltransferase 2	42
diabetes mellitus	RBP4	retinol binding protein 4,plasma	42
diabetes mellitus	BSCL2	Bernardinelli Seip congenital lipodystrophy 2	42
diabetes mellitus	GCK	glucokinase	41
diabetes mellitus	CAPN10	calpain 10	41
diabetes mellitus	GPR83	G protein coupled receptor 83	41
diabetes mellitus	RETN	resistin	41
diabetes mellitus	GAD1	glutamate decarboxylase 1	41
diabetes mellitus	ADRB3	adrenergic,beta 3,receptor	41
diabetes mellitus	GLP1R	glucagon like peptide 1 receptor	41
diabetes mellitus	PBEF1	pre B cell colony enhancing factor 1	41
diabetes mellitus	IPF1	pancreatic and duodenal homeobox 1	41
diabetes mellitus	SLC2A2	solute carrier family 2,member 2	40
diabetes mellitus	AGER	advanced glycosylation end product specific receptor RAGE3	40
diabetes mellitus	RCBTB1	regulator of chromosome condensation and BTB domain containing protein 1	40
diabetes mellitus	PPP1R3A	protein phosphatase 1,regulatory subunit 3A	40
diabetes mellitus	GIP	gastric inhibitory polypeptide	40
diabetes mellitus	ADIPOQ	adiponectin,C1Q and collagen domain containing	40
diabetes mellitus	TCF1	transcription factor 1,hepatic,LF B1,hepatic nuclear factor,albumin proximal factor	40
diabetes mellitus	FGF21	fibroblast growth factor 21	40
diabetes mellitus	COG2	component of oligomeric golgi complex 2	39
diabetes mellitus	GCG	glucagon	39
diabetes mellitus	GANC	glucosidase,alpha,neutral C	39
diabetes mellitus	LEPROT	leptin receptor overlapping transcript	39
diabetes mellitus	TCF7	transcription factor 7	39
diabetes mellitus	DPP4	Dipeptidyl peptidase 4	39
diabetes mellitus	ABCC8	ATP binding cassette,sub family C,member 8	39
diabetes mellitus	GALGT2	beta 1,4 N acetyl galactosaminyl transferase 2	39
diabetes mellitus	INSR	insulin receptor	39
diabetes mellitus	DBP	D site of albumin promoter binding protein	39
diabetes mellitus	HMX1	homeobox 1	38
diabetes mellitus	PDK4	pyruvate dehydrogenase kinase,isozyme 4	38
diabetes mellitus	SLC2A4	solute carrier family 2,member 4	38
diabetes mellitus	HK2	hexokinase 2	38
diabetes mellitus	PPARGC1A	peroxisome proliferator activated receptor gamma,coactivator 1 alpha	38
diabetes mellitus	PCK1	phosphoenolpyruvate carboxykinase 1	38
diabetes mellitus	PPARG	peroxisome proliferative activated receptor,gamma	38
diabetes mellitus	IDE	insulin degrading enzyme	38
diabetes mellitus	ANGPTL4	angiopoietin like 4	38
diabetes mellitus	TCF7L2	transcription factor 7 like 2	38
diabetes mellitus	IRS1	insulin receptor substrate 1	38
diabetes mellitus	HNF4A	hepatocyte nuclear factor 4,alpha	38
diabetes mellitus	ENPP1	ectonucleotide pyrophosphatase/phosphodiesterase 1	37
diabetes mellitus	GCGR	glucagon receptor	37
diabetes mellitus	JPH3	junctophilin 3	37
diabetes mellitus	GNB3	guanine nucleotide binding protein,beta polypeptide 3	37
diabetes mellitus	FABP2	fatty acid binding protein 2,intestinal	37
diabetes mellitus	PPARA	peroxisome proliferator activated receptor alpha	37
diabetes mellitus	PON1	paraoxonase 1	37
diabetes mellitus	PLTP	phospholipid transfer protein	37
diabetes mellitus	IRS2	insulin receptor substrate 2	37
diabetes mellitus	PTPN1	protein tyrosine phosphatase,non receptor type 1	37
diabetes mellitus	ACE	angiotensin I converting enzyme 1	37
diabetes mellitus	GFPT1	glutamine fructose 6 phosphate transaminase 1	37
diabetes mellitus	ADIPOR2	adiponectin receptor 2	37
diabetes mellitus	CABIN1	calcineurin binding protein 1	37
diabetes mellitus	COL20A1	collagen,type XX,alpha 1	36
diabetes mellitus	CRP	C reactive protein,pentraxin related	36
diabetes mellitus	Igf2bp2	insulin like growth factor 2 mRNA binding protein 2	36
diabetes mellitus	IGFBP1	insulin like growth factor binding protein 1	36
diabetes mellitus	SERPINE1	serpin peptidase inhibitor,clade E,member 1	36
diabetes mellitus	LEP	leptin	36
diabetes mellitus	ADIPOR1	adiponectin receptor 1	36
diabetes mellitus	APLN	apelin,AGTRL1 ligand	36
diabetes mellitus	HSPA9B	heat shock 70kDa protein 9	36
diabetes mellitus	APOB	apolipoprotein B antigen	36
diabetes mellitus	PIK3R1	phosphoinositide 3 kinase,regulatory subunit 1	36
diabetes mellitus	APOA1	apolipoprotein A I	36
diabetes mellitus	AHSG	alpha 2 HS glycoprotein	35
diabetes mellitus	HFE	hemochromatosis protein	35
diabetes mellitus	SERPINB2	serpin peptidase inhibitor,clade B,member 2	35
diabetes mellitus	UCP3	uncoupling protein 3	35
diabetes mellitus	CETP	cholesteryl ester transfer protein,plasma	35
diabetes mellitus	APOC3	apolipoprotein C III	35
diabetes mellitus	PTPRF	protein tyrosine phosphatase,receptor type,F	35
diabetes mellitus	INPPL1	inositol polyphosphate phosphatase like 1	35
diabetes mellitus	SF4	splicing factor 4	34
diabetes mellitus	LPL	lipoprotein lipase	34
diabetes mellitus	HMGCR	3 hydroxy 3 methylglutaryl Coenzyme A reductase	34
diabetes mellitus	PCSK1	proprotein convertase subtilisin/kexin type 1	34
diabetes mellitus	SLC2A3	solute carrier family 2,member 3	34
diabetes mellitus	PRKCB1	protein kinase C,beta 1	34
diabetes mellitus	CST3	cystatin C	34
diabetes mellitus	PCK2	phosphoenolpyruvate carboxykinase 2	34
diabetes mellitus	IGFBP3	insulin like growth factor binding protein 3	34
diabetes mellitus	VCAM1	vascular cell adhesion molecule 1	34
diabetes mellitus	SLC2A1	solute carrier family 2,member 1	34
diabetes mellitus	SHBG	sex hormone binding globulin	34
diabetes mellitus	LIPC	lipase,hepatic	34
diabetes mellitus	LEPR	leptin receptor	34
diabetes mellitus	IGF1	insulin like growth factor 1	34
diabetes mellitus	REN	renin	34
diabetes mellitus	CFD	D component of complement	34
diabetes mellitus	PLIN	perilipin	34
diabetes mellitus	PTPN3	protein tyrosine phosphatase,non receptor type 3	34
diabetes mellitus	CADM1	cell adhesion molecule 1	34
diabetes mellitus	ALB	albumin	34
diabetes mellitus	PRKCZ	protein kinase C,zeta	33
diabetes mellitus	LPA	lipoprotein,Lp	33
diabetes mellitus	AGTR1	angiotensin II receptor,type 1	33
diabetes mellitus	VWF	von Willebrand factor	33
diabetes mellitus	AGT	angiotensin I	33
diabetes mellitus	LMNA	lamin A/C	33
diabetes mellitus	IGFBP2	insulin like growth factor binding protein 2,36kDa	33
diabetes mellitus	CPT2	carnitine palmitoyltransferase II	33
diabetes mellitus	UGCG	UDP glucose ceramide glucosyltransferase	33
diabetes mellitus	G6PC	glucose 6 phosphatase,catalytic subunit	33
diabetes mellitus	ACP1	acid phosphatase 1,soluble	33
diabetes mellitus	PPARD	peroxisome proliferator activated receptor delta	33
diabetes mellitus	UCP1	mitochondrial brown fat uncoupling protein	33
diabetes mellitus	CPB2	carboxypeptidase B2	33
diabetes mellitus	PTPRU	protein tyrosine phosphatase,receptor type,U	33
diabetes mellitus	GHRL	ghrelin/obestatin preprohormone	33
diabetes mellitus	NRF1	nuclear respiratory factor 1	33
diabetes mellitus	FADS2	fatty acid desaturase 2	33
diabetes mellitus	LCAT	lecithin cholesterol acyltransferase	33
diabetes mellitus	NPPB	natriuretic peptide precursor B	33
diabetes mellitus	GHR	growth hormone receptor	33
diabetes mellitus	DGAT1	diacylglycerol O acyltransferase homolog 1	33
diabetes mellitus	SPAG8	sperm associated antigen 8	33
diabetes mellitus	SST	somatostatin	33
diabetes mellitus	GGT3	gamma glutamyltransferase 3	33
diabetes mellitus	SREBF1	sterol regulatory element binding transcription factor 1	33
diabetes mellitus	DHDDS	dehydrodolichyl diphosphate synthase	33
diabetes mellitus	AKT2	v akt murine thymoma viral oncogene homolog 2	32
diabetes mellitus	XBP1	X box binding protein 1	32
diabetes mellitus	VDR	vitamin D receptor	32
diabetes mellitus	PRKAB1	protein kinase,AMP activated,beta 1 non catalytic subunit	32
diabetes mellitus	PRKAA2	protein kinase,AMP activated,alpha 2 catalytic subunit	32
diabetes mellitus	PRKAA1	protein kinase,AMP activated,alpha 1 catalytic subunit	32
diabetes mellitus	IGFALS	insulin like growth factor binding protein,acid labile subunit	32
diabetes mellitus	CPT1A	carnitine palmitoyltransferase 1A	32
diabetes mellitus	PPM2C	protein phosphatase 2C,magnesium dependent,catalytic subunit	32
diabetes mellitus	SCD	stearoyl CoA desaturase	32
diabetes mellitus	ABCA1	ATP binding cassette,sub family A,member 1	32
diabetes mellitus	CISH	cytokine inducible SH2 containing protein	32
diabetes mellitus	APOE	apolipoprotein E	32
diabetes mellitus	NOS3	nitric oxide synthase 3	32
diabetes mellitus	PLAT	plasminogen activator,tissue	32
diabetes mellitus	MTTP	microsomal triglyceride transfer protein	32
diabetes mellitus	PYY	peptide YY	31
diabetes mellitus	IL18	interleukin 18	31
diabetes mellitus	CTGF	connective tissue growth factor	31
diabetes mellitus	CHPT1	choline phosphotransferase 1	31
diabetes mellitus	LIPE	lipase,hormone sensitive	31
diabetes mellitus	AGRP	agouti related protein homolog	31
diabetes mellitus	IGF2	insulin like growth factor 2	31
diabetes mellitus	FOXO1A	forkhead box O1	31
diabetes mellitus	GK1	glycerol kinase	31
diabetes mellitus	SAA1	serum amyloid A1	31
diabetes mellitus	NA	coagulation factor VII	31
diabetes mellitus	EDN1	endothelin 1	31
diabetes mellitus	PNLIP	pancreatic lipase	31
diabetes mellitus	ICAM1	intercellular adhesion molecule 1,human rhinovirus receptor	31
diabetes mellitus	GHRH	growth hormone releasing hormone	31
diabetes mellitus	HSD11B2	hydroxysteroid dehydrogenase 2	31
diabetes mellitus	DDIT3	DNA damage inducible transcript 3	31
diabetes mellitus	GGT1	gamma glutamyltransferase 1	31
diabetes mellitus	NR3C2	nuclear receptor subfamily 3,group C,member 2	31
diabetes mellitus	MGC111141	haptoglobin	31
diabetes mellitus	SOD3	superoxide dismutase 3,extracellular	31
diabetes mellitus	CYP21A2	cytochrome P450,family 21,subfamily A,polypeptide 2	30
diabetes mellitus	SIRT1	sirtuin 1	30
diabetes mellitus	CYP7A1	cytochrome P450,family 7,subfamily A,polypeptide 1	30
diabetes mellitus	IL6	interleukin 6	30
diabetes mellitus	LNPEP	leucyl/cystinyl aminopeptidase	30
diabetes mellitus	GPX1	glutathione peroxidase 1	30
diabetes mellitus	CCL2	chemokine ligand 2	30
diabetes mellitus	P4HB	procollagen proline,2 oxoglutarate 4 dioxygenase,beta polypeptide	30
diabetes mellitus	CKM	creatine kinase,muscle	30
diabetes mellitus	TNFRSF11B	tumor necrosis factor receptor superfamily,member 11b	30
diabetes mellitus	ACACA	acetyl Coenzyme A carboxylase alpha	30
diabetes mellitus	LDLR	low density lipoprotein receptor	30
diabetes mellitus	TNFRSF1B	tumor necrosis factor receptor superfamily,member 1B	30
diabetes mellitus	KLK1	kallikrein 1,renal/pancreas/salivary	30
diabetes mellitus	GHSR	growth hormone secretagogue receptor	30
diabetes mellitus	SOCS3	suppressor of cytokine signaling 3	30
diabetes mellitus	PYGM	phosphorylase,glycogen,muscle	30
diabetes mellitus	NOS2A	nitric oxide synthase 2A	30
diabetes mellitus	MC4R	melanocortin 4 receptor	30
diabetes mellitus	PTH	parathyroid hormone	30
diabetes mellitus	PI3	peptidase inhibitor 3,skin derived	30
cardiovascular disease	COG2	component of oligomeric golgi complex 2	43
cardiovascular disease	ADIPOQ	adiponectin,C1Q and collagen domain containing	42
cardiovascular disease	CRP	C reactive protein,pentraxin related	42
cardiovascular disease	RARRES2	retinoic acid receptor responder 2	42
cardiovascular disease	LIPG	lipase,endothelial	41
cardiovascular disease	HIP4	cystathionine beta synthase	41
cardiovascular disease	PON1	paraoxonase 1	41
cardiovascular disease	RETN	resistin	41
cardiovascular disease	APLN	apelin,AGTRL1 ligand	40
cardiovascular disease	ZNF9	CCHC type zinc finger,nucleic acid binding protein	40
cardiovascular disease	SERPINE1	serpin peptidase inhibitor,clade E,member 1	40
cardiovascular disease	ABCA1	ATP binding cassette,sub family A,member 1	40
cardiovascular disease	FABP4	fatty acid binding protein 4,adipocyte	40
cardiovascular disease	NA	coagulation factor VII	40
cardiovascular disease	APOB	apolipoprotein B antigen	40
cardiovascular disease	APOA1	apolipoprotein A I	40
cardiovascular disease	PBEF1	pre B cell colony enhancing factor 1	40
cardiovascular disease	HMGCR	3 hydroxy 3 methylglutaryl Coenzyme A reductase	40
cardiovascular disease	AHSG	alpha 2 HS glycoprotein	40
cardiovascular disease	LPA	lipoprotein,Lp	39
cardiovascular disease	ACE	angiotensin I converting enzyme 1	39
cardiovascular disease	GGT3	gamma glutamyltransferase 3	39
cardiovascular disease	GALGT2	beta 1,4 N acetyl galactosaminyl transferase 2	39
cardiovascular disease	SERPINB2	serpin peptidase inhibitor,clade B,member 2	39
cardiovascular disease	CST3	cystatin C	39
cardiovascular disease	ABCG5	ATP binding cassette,sub family G,member 5	39
cardiovascular disease	COL20A1	collagen,type XX,alpha 1	39
cardiovascular disease	APOC3	apolipoprotein C III	39
cardiovascular disease	CPB2	carboxypeptidase B2	39
cardiovascular disease	JPH3	junctophilin 3	39
cardiovascular disease	RBP4	retinol binding protein 4,plasma	39
cardiovascular disease	MTTP	microsomal triglyceride transfer protein	39
cardiovascular disease	GNB3	guanine nucleotide binding protein,beta polypeptide 3	38
cardiovascular disease	CETP	cholesteryl ester transfer protein,plasma	38
cardiovascular disease	AGTR1	angiotensin II receptor,type 1	38
cardiovascular disease	ADIPOR1	adiponectin receptor 1	38
cardiovascular disease	SCARB1	scavenger receptor class B,member 1	38
cardiovascular disease	NA	klotho	38
cardiovascular disease	AGER	advanced glycosylation end product specific receptor RAGE3	38
cardiovascular disease	LIPC	lipase,hepatic	38
cardiovascular disease	ADD1	adducin 1	38
cardiovascular disease	NPPB	natriuretic peptide precursor B	38
cardiovascular disease	APOE	apolipoprotein E	38
cardiovascular disease	PPARA	peroxisome proliferator activated receptor alpha	38
cardiovascular disease	EPHX2	epoxide hydrolase 2,cytoplasmic	38
cardiovascular disease	NR3C2	nuclear receptor subfamily 3,group C,member 2	38
cardiovascular disease	GLP1R	glucagon like peptide 1 receptor	37
cardiovascular disease	ANGPTL4	angiopoietin like 4	37
cardiovascular disease	AGT	angiotensin I	37
cardiovascular disease	SOD3	superoxide dismutase 3,extracellular	37
cardiovascular disease	DBP	D site of albumin promoter binding protein	37
cardiovascular disease	CADM1	cell adhesion molecule 1	37
cardiovascular disease	ADM	adrenomedullin	37
cardiovascular disease	ADIPOR2	adiponectin receptor 2	37
cardiovascular disease	PPARG	peroxisome proliferative activated receptor,gamma	37
cardiovascular disease	LEP	leptin	37
cardiovascular disease	VWF	von Willebrand factor	37
cardiovascular disease	SAA1	serum amyloid A1	37
cardiovascular disease	PPARD	peroxisome proliferator activated receptor delta	37
cardiovascular disease	LDLR	low density lipoprotein receptor	37
cardiovascular disease	VCAM1	vascular cell adhesion molecule 1	37
cardiovascular disease	REN	renin	37
cardiovascular disease	PLTP	phospholipid transfer protein	37
cardiovascular disease	NR1H3	nuclear receptor subfamily 1,group H,member 3	37
cardiovascular disease	NR1H4	nuclear receptor subfamily 1,group H,member 4	37
cardiovascular disease	AGTR2	angiotensin II receptor,type 2	36
cardiovascular disease	SREBF2	sterol regulatory element binding transcription factor 2	36
cardiovascular disease	LPL	lipoprotein lipase	36
cardiovascular disease	SHBG	sex hormone binding globulin	36
cardiovascular disease	SIRT1	sirtuin 1	36
cardiovascular disease	TNFRSF11B	tumor necrosis factor receptor superfamily,member 11b	36
cardiovascular disease	NOS3	nitric oxide synthase 3	36
cardiovascular disease	LCAT	lecithin cholesterol acyltransferase	36
cardiovascular disease	PNPLA2	patatin like phospholipase domain containing 2	36
cardiovascular disease	PLAT	plasminogen activator,tissue	36
cardiovascular disease	EDN1	endothelin 1	36
cardiovascular disease	GPX1	glutathione peroxidase 1	36
cardiovascular disease	LEPROT	leptin receptor overlapping transcript	36
cardiovascular disease	INS	insulin	36
cardiovascular disease	CEBPA	CCAAT/enhancer binding protein,alpha	35
cardiovascular disease	IGFBP1	insulin like growth factor binding protein 1	35
cardiovascular disease	CCL2	chemokine ligand 2	35
cardiovascular disease	SCD	stearoyl CoA desaturase	35
cardiovascular disease	PPARGC1A	peroxisome proliferator activated receptor gamma,coactivator 1 alpha	35
cardiovascular disease	FABP2	fatty acid binding protein 2,intestinal	35
cardiovascular disease	LCN2	lipocalin 2	35
cardiovascular disease	HSD11B2	hydroxysteroid dehydrogenase 2	35
cardiovascular disease	ROS1	v ros UR2 sarcoma virus oncogene homolog 1	35
cardiovascular disease	GHRL	ghrelin/obestatin preprohormone	34
cardiovascular disease	IL6	interleukin 6	34
cardiovascular disease	LMNA	lamin A/C	34
cardiovascular disease	SPAG8	sperm associated antigen 8	34
cardiovascular disease	PRKAA2	protein kinase,AMP activated,alpha 2 catalytic subunit	34
cardiovascular disease	PRKAB1	protein kinase,AMP activated,beta 1 non catalytic subunit	34
cardiovascular disease	CABIN1	calcineurin binding protein 1	34
cardiovascular disease	PRKAA1	protein kinase,AMP activated,alpha 1 catalytic subunit	34
cardiovascular disease	LEPR	leptin receptor	34
cardiovascular disease	CAPG	capping protein,gelsolin like	34
cardiovascular disease	ICAM1	intercellular adhesion molecule 1,human rhinovirus receptor	34
cardiovascular disease	GPR83	G protein coupled receptor 83	34
cardiovascular disease	ESR2	estrogen receptor 2	34
cardiovascular disease	CHI3L1	chitinase 3 like 1	34
cardiovascular disease	SREBF1	sterol regulatory element binding transcription factor 1	33
cardiovascular disease	GGT1	gamma glutamyltransferase 1	33
cardiovascular disease	ENPP1	ectonucleotide pyrophosphatase/phosphodiesterase 1	33
cardiovascular disease	IGFBP3	insulin like growth factor binding protein 3	33
cardiovascular disease	CYP7A1	cytochrome P450,family 7,subfamily A,polypeptide 1	33
cardiovascular disease	ADRB3	adrenergic,beta 3,receptor	33
cardiovascular disease	GABPA	GA binding protein transcription factor,alpha subunit 60kDa	33
cardiovascular disease	VDR	vitamin D receptor	33
cardiovascular disease	NOS1	nitric oxide synthase 1	33
cardiovascular disease	HMOX1	heme oxygenase 1	33
cardiovascular disease	PLIN	perilipin	33
cardiovascular disease	ALB	albumin	33
cardiovascular disease	FADS2	fatty acid desaturase 2	33
cardiovascular disease	GRAP2	GRB2 related adaptor protein 2	32
cardiovascular disease	IL18	interleukin 18	32
cardiovascular disease	IL6R	interleukin 6 receptor	32
cardiovascular disease	DPP4	Dipeptidyl peptidase 4	32
cardiovascular disease	GHSR	growth hormone secretagogue receptor	32
cardiovascular disease	MAPK3	mitogen activated protein kinase 3	32
cardiovascular disease	CD36	CD36 molecule	32
cardiovascular disease	PGF	placental growth factor,vascular endothelial growth factor related protein	32
cardiovascular disease	SERPINF1	serpin peptidase inhibitor,clade F,member 1	32
cardiovascular disease	GANC	glucosidase,alpha,neutral C	32
cardiovascular disease	CTGF	connective tissue growth factor	32
cardiovascular disease	CAV1	caveolin 1,caveolae protein,22kDa	32
cardiovascular disease	IGF1	insulin like growth factor 1	32
cardiovascular disease	FOXO1A	forkhead box O1	32
cardiovascular disease	UCP3	uncoupling protein 3	32
cardiovascular disease	NOS2A	nitric oxide synthase 2A	32
cardiovascular disease	MGC111141	haptoglobin	32
cardiovascular disease	IRS1	insulin receptor substrate 1	32
cardiovascular disease	LRP1	low density lipoprotein related protein 1	31
cardiovascular disease	AGRP	agouti related protein homolog	31
cardiovascular disease	LNPEP	leucyl/cystinyl aminopeptidase	31
cardiovascular disease	PRKCD	protein kinase C,delta	31
cardiovascular disease	IKBKB	inhibitor of kappa light polypeptide gene enhancer in B cells,kinase beta	31
cardiovascular disease	SMPD1	sphingomyelin phosphodiesterase 1,acid lysosomal	31
cardiovascular disease	IRS2	insulin receptor substrate 2	31
cardiovascular disease	PRKCB1	protein kinase C,beta 1	31
cardiovascular disease	FRAP1	FK506 binding protein 12 rapamycin associated protein 1	31
cardiovascular disease	ATM	ataxia telangiectasia mutated protein	31
cardiovascular disease	MAPK14	mitogen activated protein kinase 14	31
cardiovascular disease	ACACA	acetyl Coenzyme A carboxylase alpha	31
cardiovascular disease	CPT1A	carnitine palmitoyltransferase 1A	31
cardiovascular disease	RPS6KB1	ribosomal protein S6 kinase,70kDa,polypeptide 1	31
cardiovascular disease	AHSA1	AHA1,activator of heat shock 90kDa protein ATPase homolog 1	31
cardiovascular disease	CCR2	chemokine receptor 2	31
cardiovascular disease	TNF	tumor necrosis factor	31
cardiovascular disease	NFKB1	nuclear factor of kappa light polypeptide gene enhancer in B cells 1	31
cardiovascular disease	ACSS2	acyl CoA synthetase short chain family member 2	31
cardiovascular disease	TLR4	toll like receptor 4	31
cardiovascular disease	AKT1	v akt murine thymoma viral oncogene homolog 1	31
cardiovascular disease	HFE	hemochromatosis protein	31
cardiovascular disease	PTH	parathyroid hormone	31
cardiovascular disease	MAPK10	mitogen activated protein kinase 10	30
cardiovascular disease	PIK3CB	phosphoinositide 3 kinase,catalytic,beta polypeptide	30
cardiovascular disease	ADAM17	ADAM metallopeptidase domain 17	30
cardiovascular disease	DUSP1	dual specificity phosphatase 1	30
cardiovascular disease	MAPK8	mitogen activated protein kinase 8	30
cardiovascular disease	PIK3CA	phosphoinositide 3 kinase,catalytic,alpha polypeptide	30
cardiovascular disease	PI3	peptidase inhibitor 3,skin derived	30
cardiovascular disease	DDIT3	DNA damage inducible transcript 3	30
cardiovascular disease	MAPK1	mitogen activated protein kinase 1	30
cardiovascular disease	ACF	apobec 1 complementation factor	30
cardiovascular disease	IL1RA	interleukin 1 receptor antagonist	30
cardiovascular disease	CD14	CD14 molecule	30
cardiovascular disease	SLC2A4	solute carrier family 2,member 4	30
cardiovascular disease	LIPE	lipase,hormone sensitive	30
cardiovascular disease	NR0B2	nuclear receptor subfamily 0,group B,member 2	30
cardiovascular disease	MAPKAP1	mitogen activated protein kinase associated protein 1	30
cardiovascular disease	HSPA9B	heat shock 70kDa protein 9	30
cardiovascular disease	CNR1	cannabinoid receptor 1	30
cardiovascular disease	JAK2	Janus kinase 2	30
cardiovascular disease	UCP1	mitochondrial brown fat uncoupling protein	30
cardiovascular disease	INSR	insulin receptor	30
cardiovascular disease	EPHB2	EPH receptor B2	30
cardiovascular disease	CISH	cytokine inducible SH2 containing protein	30
cardiovascular disease	TIMP2	TIMP metallopeptidase inhibitor 2	30
cardiovascular disease	PIK3CG	phosphoinositide 3 kinase,catalytic,gamma polypeptide	30
hyperinsulinemia	KCNJ11	potassium inwardly rectifying channel,subfamily J,member 11	52
hyperinsulinemia	ABCC8	ATP binding cassette,sub family C,member 8	51
hyperinsulinemia	INSR	insulin receptor	47
hyperinsulinemia	GPR83	G protein coupled receptor 83	47
hyperinsulinemia	IRS1	insulin receptor substrate 1	46
hyperinsulinemia	IRS2	insulin receptor substrate 2	46
hyperinsulinemia	INS	insulin	46
hyperinsulinemia	ADIPOR1	adiponectin receptor 1	46
hyperinsulinemia	GFPT1	glutamine fructose 6 phosphate transaminase 1	46
hyperinsulinemia	LEP	leptin	45
hyperinsulinemia	SLC2A4	solute carrier family 2,member 4	45
hyperinsulinemia	ADIPOQ	adiponectin,C1Q and collagen domain containing	45
hyperinsulinemia	SHBG	sex hormone binding globulin	45
hyperinsulinemia	HK2	hexokinase 2	45
hyperinsulinemia	GIP	gastric inhibitory polypeptide	45
hyperinsulinemia	RETN	resistin	45
hyperinsulinemia	GCK	glucokinase	45
hyperinsulinemia	IGFBP1	insulin like growth factor binding protein 1	45
hyperinsulinemia	LEPR	leptin receptor	45
hyperinsulinemia	SLC2A2	solute carrier family 2,member 2	44
hyperinsulinemia	ADIPOR2	adiponectin receptor 2	44
hyperinsulinemia	LEPROT	leptin receptor overlapping transcript	44
hyperinsulinemia	IDE	insulin degrading enzyme	44
hyperinsulinemia	H6PD	hexose 6 phosphate dehydrogenase	43
hyperinsulinemia	SREBF1	sterol regulatory element binding transcription factor 1	43
hyperinsulinemia	MC4R	melanocortin 4 receptor	43
hyperinsulinemia	LPL	lipoprotein lipase	43
hyperinsulinemia	GCG	glucagon	43
hyperinsulinemia	LIPE	lipase,hormone sensitive	43
hyperinsulinemia	FOXO1A	forkhead box O1	42
hyperinsulinemia	PCK2	phosphoenolpyruvate carboxykinase 2	42
hyperinsulinemia	IAPP	islet amyloid polypeptide	42
hyperinsulinemia	HMX1	homeobox 1	42
hyperinsulinemia	APLN	apelin,AGTRL1 ligand	42
hyperinsulinemia	ZNF9	CCHC type zinc finger,nucleic acid binding protein	42
hyperinsulinemia	CFD	D component of complement	42
hyperinsulinemia	PIK3R1	phosphoinositide 3 kinase,regulatory subunit 1	42
hyperinsulinemia	SERPINB2	serpin peptidase inhibitor,clade B,member 2	41
hyperinsulinemia	SERPINE1	serpin peptidase inhibitor,clade E,member 1	41
hyperinsulinemia	JPH3	junctophilin 3	41
hyperinsulinemia	AGRP	agouti related protein homolog	41
hyperinsulinemia	ADRB3	adrenergic,beta 3,receptor	41
hyperinsulinemia	UCP3	uncoupling protein 3	41
hyperinsulinemia	PPARG	peroxisome proliferative activated receptor,gamma	41
hyperinsulinemia	MTTP	microsomal triglyceride transfer protein	41
hyperinsulinemia	GHRL	ghrelin/obestatin preprohormone	41
hyperinsulinemia	UCP1	mitochondrial brown fat uncoupling protein	41
hyperinsulinemia	MC3R	melanocortin 3 receptor	41
hyperinsulinemia	IGF1	insulin like growth factor 1	41
hyperinsulinemia	LIPC	lipase,hepatic	41
hyperinsulinemia	PPARGC1A	peroxisome proliferator activated receptor gamma,coactivator 1 alpha	41
hyperinsulinemia	G6PC	glucose 6 phosphatase,catalytic subunit	41
hyperinsulinemia	PDK1	pyruvate dehydrogenase kinase,isozyme 1	40
hyperinsulinemia	DMPK	dystrophia myotonica protein kinase	40
hyperinsulinemia	CYP17A1	cytochrome P450,family 17,subfamily A,polypeptide 1	40
hyperinsulinemia	ACACA	acetyl Coenzyme A carboxylase alpha	40
hyperinsulinemia	IGFBP3	insulin like growth factor binding protein 3	40
hyperinsulinemia	IGFBP2	insulin like growth factor binding protein 2,36kDa	40
hyperinsulinemia	PTPN1	protein tyrosine phosphatase,non receptor type 1	40
hyperinsulinemia	GCGR	glucagon receptor	40
hyperinsulinemia	GANC	glucosidase,alpha,neutral C	40
hyperinsulinemia	SST	somatostatin	40
hyperinsulinemia	PDPK1	3 phosphoinositide dependent protein kinase 1	40
hyperinsulinemia	APOB	apolipoprotein B antigen	39
hyperinsulinemia	IPF1	pancreatic and duodenal homeobox 1	39
hyperinsulinemia	SCD	stearoyl CoA desaturase	39
hyperinsulinemia	PPARA	peroxisome proliferator activated receptor alpha	39
hyperinsulinemia	ACF	apobec 1 complementation factor	39
hyperinsulinemia	SPAG8	sperm associated antigen 8	39
hyperinsulinemia	APOC3	apolipoprotein C III	39
hyperinsulinemia	SLC2A1	solute carrier family 2,member 1	38
hyperinsulinemia	PRKAB1	protein kinase,AMP activated,beta 1 non catalytic subunit	38
hyperinsulinemia	P4HB	procollagen proline,2 oxoglutarate 4 dioxygenase,beta polypeptide	38
hyperinsulinemia	NPY	neuropeptide Y	38
hyperinsulinemia	PRKAA2	protein kinase,AMP activated,alpha 2 catalytic subunit	38
hyperinsulinemia	PRKAA1	protein kinase,AMP activated,alpha 1 catalytic subunit	38
hyperinsulinemia	PYGM	phosphorylase,glycogen,muscle	38
hyperinsulinemia	ACOX1	acyl Coenzyme A oxidase 1,palmitoyl	38
hyperinsulinemia	CPT1A	carnitine palmitoyltransferase 1A	38
hyperinsulinemia	LMNA	lamin A/C	38
hyperinsulinemia	COG2	component of oligomeric golgi complex 2	38
hyperinsulinemia	AKT1	v akt murine thymoma viral oncogene homolog 1	37
hyperinsulinemia	SOCS3	suppressor of cytokine signaling 3	37
hyperinsulinemia	STS1	Cbl interacting protein Sts 1	37
hyperinsulinemia	CETP	cholesteryl ester transfer protein,plasma	37
hyperinsulinemia	IGF1R	insulin like growth factor 1 receptor	37
hyperinsulinemia	APOA1	apolipoprotein A I	36
hyperinsulinemia	PTK2B	PTK2B protein tyrosine kinase 2 beta	36
hyperinsulinemia	EDN1	endothelin 1	36
hyperinsulinemia	GHRH	growth hormone releasing hormone	36
hyperinsulinemia	TNS1	tensin 1	36
hyperinsulinemia	PIK3CG	phosphoinositide 3 kinase,catalytic,gamma polypeptide	36
hyperinsulinemia	CISH	cytokine inducible SH2 containing protein	36
hyperinsulinemia	PIK3CB	phosphoinositide 3 kinase,catalytic,beta polypeptide	36
hyperinsulinemia	PIK3CA	phosphoinositide 3 kinase,catalytic,alpha polypeptide	36
hyperinsulinemia	GALGT2	beta 1,4 N acetyl galactosaminyl transferase 2	35
hyperinsulinemia	REN	renin	35
hyperinsulinemia	GHR	growth hormone receptor	35
hyperinsulinemia	PYY	peptide YY	35
hyperinsulinemia	PI3	peptidase inhibitor 3,skin derived	35
hyperinsulinemia	FRAP1	FK506 binding protein 12 rapamycin associated protein 1	35
hyperinsulinemia	LDLR	low density lipoprotein receptor	34
hyperinsulinemia	HNF4A	hepatocyte nuclear factor 4,alpha	34
hyperinsulinemia	PRKCA	protein kinase C,alpha	34
hyperinsulinemia	AGT	angiotensin I	34
hyperinsulinemia	VCAM1	vascular cell adhesion molecule 1	34
hyperinsulinemia	ACE	angiotensin I converting enzyme 1	34
hyperinsulinemia	PLAT	plasminogen activator,tissue	34
hyperinsulinemia	TNFRSF1B	tumor necrosis factor receptor superfamily,member 1B	34
hyperinsulinemia	LPA	lipoprotein,Lp	34
hyperinsulinemia	PTEN	phosphatase and tensin homolog	34
hyperinsulinemia	IGF2	insulin like growth factor 2	34
hyperinsulinemia	FASN	fatty acid synthase	33
hyperinsulinemia	AGTR1	angiotensin II receptor,type 1	33
hyperinsulinemia	ACP1	acid phosphatase 1,soluble	33
hyperinsulinemia	PTPN3	protein tyrosine phosphatase,non receptor type 3	33
hyperinsulinemia	CADM1	cell adhesion molecule 1	33
hyperinsulinemia	CD36	CD36 molecule	33
hyperinsulinemia	STAT3	signal transducer and activator of transcription 3	33
hyperinsulinemia	APOE	apolipoprotein E	33
hyperinsulinemia	ICAM1	intercellular adhesion molecule 1,human rhinovirus receptor	32
hyperinsulinemia	MAPK3	mitogen activated protein kinase 3	32
hyperinsulinemia	JAK2	Janus kinase 2	32
hyperinsulinemia	NOS3	nitric oxide synthase 3	32
hyperinsulinemia	CRP	C reactive protein,pentraxin related	32
hyperinsulinemia	TNFRSF1A	tumor necrosis factor receptor superfamily,member 1A	32
hyperinsulinemia	MAP2K1	mitogen activated protein kinase kinase 1	32
hyperinsulinemia	MAPK8	mitogen activated protein kinase 8	31
hyperinsulinemia	EPHB2	EPH receptor B2	31
hyperinsulinemia	CCL2	chemokine ligand 2	31
hyperinsulinemia	GGT1	gamma glutamyltransferase 1	31
hyperinsulinemia	PTH	parathyroid hormone	31
hyperinsulinemia	TNF	tumor necrosis factor	31
hyperinsulinemia	MAPK10	mitogen activated protein kinase 10	31
hyperinsulinemia	GRAP2	GRB2 related adaptor protein 2	30
hyperinsulinemia	MAPK1	mitogen activated protein kinase 1	30
hyperinsulinemia	IL6	interleukin 6	30
Adiposity	LPIN1	lipin 1	52
Adiposity	LEP	leptin	50
Adiposity	AGRP	agouti related protein homolog	50
Adiposity	ADIPOQ	adiponectin,C1Q and collagen domain containing	50
Adiposity	RETN	resistin	50
Adiposity	LEPROT	leptin receptor overlapping transcript	49
Adiposity	FABP4	fatty acid binding protein 4,adipocyte	49
Adiposity	RBP4	retinol binding protein 4,plasma	49
Adiposity	HSD11B1	hydroxysteroid dehydrogenase 1	49
Adiposity	SCD	stearoyl CoA desaturase	48
Adiposity	GHRL	ghrelin/obestatin preprohormone	48
Adiposity	ANGPTL4	angiopoietin like 4	48
Adiposity	UCP3	uncoupling protein 3	48
Adiposity	UCP1	mitochondrial brown fat uncoupling protein	48
Adiposity	GHSR	growth hormone secretagogue receptor	48
Adiposity	ACACB	acetyl Coenzyme A carboxylase beta	48
Adiposity	PBEF1	pre B cell colony enhancing factor 1	48
Adiposity	LEPR	leptin receptor	48
Adiposity	ADIPOR1	adiponectin receptor 1	47
Adiposity	MC4R	melanocortin 4 receptor	47
Adiposity	ADIPOR2	adiponectin receptor 2	47
Adiposity	CEBPA	CCAAT/enhancer binding protein,alpha	46
Adiposity	PNPLA2	patatin like phospholipase domain containing 2	46
Adiposity	PLIN	perilipin	45
Adiposity	CFD	D component of complement	45
Adiposity	SPAG8	sperm associated antigen 8	45
Adiposity	MC3R	melanocortin 3 receptor	45
Adiposity	SREBF1	sterol regulatory element binding transcription factor 1	45
Adiposity	PPARD	peroxisome proliferator activated receptor delta	45
Adiposity	LIPE	lipase,hormone sensitive	45
Adiposity	APLN	apelin,AGTRL1 ligand	45
Adiposity	SHBG	sex hormone binding globulin	45
Adiposity	CPT2	carnitine palmitoyltransferase II	44
Adiposity	ADRB3	adrenergic,beta 3,receptor	44
Adiposity	ACACA	acetyl Coenzyme A carboxylase alpha	44
Adiposity	GPR83	G protein coupled receptor 83	44
Adiposity	PPARG	peroxisome proliferative activated receptor,gamma	44
Adiposity	DGAT1	diacylglycerol O acyltransferase homolog 1	44
Adiposity	PMCH	pro melanin concentrating hormone	44
Adiposity	IRS2	insulin receptor substrate 2	43
Adiposity	CPT1A	carnitine palmitoyltransferase 1A	43
Adiposity	PYY	peptide YY	43
Adiposity	LPL	lipoprotein lipase	43
Adiposity	GPD1	glycerol 3 phosphate dehydrogenase 1	42
Adiposity	CRP	C reactive protein,pentraxin related	42
Adiposity	INS	insulin	42
Adiposity	GGT3	gamma glutamyltransferase 3	42
Adiposity	NPY	neuropeptide Y	42
Adiposity	PRKAB1	protein kinase,AMP activated,beta 1 non catalytic subunit	42
Adiposity	GDF8	growth differentiation factor 8	42
Adiposity	PRKAA2	protein kinase,AMP activated,alpha 2 catalytic subunit	42
Adiposity	PRKAA1	protein kinase,AMP activated,alpha 1 catalytic subunit	42
Adiposity	JPH3	junctophilin 3	42
Adiposity	PPARA	peroxisome proliferator activated receptor alpha	42
Adiposity	PTPN1	protein tyrosine phosphatase,non receptor type 1	41
Adiposity	COG2	component of oligomeric golgi complex 2	41
Adiposity	DHDDS	dehydrodolichyl diphosphate synthase	41
Adiposity	LIPC	lipase,hepatic	41
Adiposity	CHPT1	choline phosphotransferase 1	41
Adiposity	IRS1	insulin receptor substrate 1	40
Adiposity	INSR	insulin receptor	40
Adiposity	ACF	apobec 1 complementation factor	40
Adiposity	GHRH	growth hormone releasing hormone	40
Adiposity	GHR	growth hormone receptor	40
Adiposity	IGF1	insulin like growth factor 1	40
Adiposity	SLC2A4	solute carrier family 2,member 4	40
Adiposity	APOB	apolipoprotein B antigen	40
Adiposity	SIRT1	sirtuin 1	39
Adiposity	SERPINE1	serpin peptidase inhibitor,clade E,member 1	39
Adiposity	IGFBP3	insulin like growth factor binding protein 3	39
Adiposity	IGFBP1	insulin like growth factor binding protein 1	39
Adiposity	SOCS3	suppressor of cytokine signaling 3	39
Adiposity	APOC3	apolipoprotein C III	39
Adiposity	FOXO1A	forkhead box O1	39
Adiposity	APOA1	apolipoprotein A I	38
Adiposity	SERPINB2	serpin peptidase inhibitor,clade B,member 2	38
Adiposity	CNR1	cannabinoid receptor 1	38
Adiposity	TFAP2A	transcription factor AP 2 alpha	38
Adiposity	CAPG	capping protein,gelsolin like	38
Adiposity	IL6	interleukin 6	37
Adiposity	STAT3	signal transducer and activator of transcription 3	37
Adiposity	PON1	paraoxonase 1	37
Adiposity	CCL2	chemokine ligand 2	37
Adiposity	CETP	cholesteryl ester transfer protein,plasma	36
Adiposity	GGT1	gamma glutamyltransferase 1	36
Adiposity	GCK	glucokinase	36
Adiposity	H6PD	hexose 6 phosphate dehydrogenase	36
Adiposity	FASN	fatty acid synthase	36
Adiposity	GTF3A	general transcription factor IIIA	35
Adiposity	GIP	gastric inhibitory polypeptide	35
Adiposity	TNFRSF1B	tumor necrosis factor receptor superfamily,member 1B	35
Adiposity	GALGT2	beta 1,4 N acetyl galactosaminyl transferase 2	35
Adiposity	LPA	lipoprotein,Lp	35
Adiposity	AKT1	v akt murine thymoma viral oncogene homolog 1	34
Adiposity	VCAM1	vascular cell adhesion molecule 1	34
Adiposity	TNFRSF1A	tumor necrosis factor receptor superfamily,member 1A	34
Adiposity	TNF	tumor necrosis factor	34
Adiposity	CD68	CD68 molecule	34
Adiposity	GCG	glucagon	34
Adiposity	G6PC	glucose 6 phosphatase,catalytic subunit	34
Adiposity	FRAP1	FK506 binding protein 12 rapamycin associated protein 1	34
Adiposity	MGC111141	haptoglobin	33
Adiposity	PLAT	plasminogen activator,tissue	33
Adiposity	JAK2	Janus kinase 2	33
Adiposity	ADRB2	adrenergic,beta 2,receptor,surface	33
Adiposity	IL18	interleukin 18	33
Adiposity	CADM1	cell adhesion molecule 1	33
Adiposity	ACP1	acid phosphatase 1,soluble	33
Adiposity	CD36	CD36 molecule	33
Adiposity	APOE	apolipoprotein E	33
Adiposity	ICAM1	intercellular adhesion molecule 1,human rhinovirus receptor	33
Adiposity	LDLR	low density lipoprotein receptor	32
Adiposity	VWF	von Willebrand factor	32
Adiposity	PTPN3	protein tyrosine phosphatase,non receptor type 3	32
Adiposity	IL1RA	interleukin 1 receptor antagonist	32
Adiposity	APT1	Fas	32
Adiposity	IGF2	insulin like growth factor 2	32
Adiposity	ACE	angiotensin I converting enzyme 1	31
Adiposity	PI3	peptidase inhibitor 3,skin derived	31
Adiposity	MAPK8	mitogen activated protein kinase 8	31
Adiposity	TLR4	toll like receptor 4	31
Adiposity	IL1R1	interleukin 1 receptor,type I	31
Adiposity	SST	somatostatin	31
Adiposity	REN	renin	30
Adiposity	PIK3CG	phosphoinositide 3 kinase,catalytic,gamma polypeptide	30
Adiposity	AGTR1	angiotensin II receptor,type 1	30
Adiposity	AGT	angiotensin I	30
Adiposity	PIK3CB	phosphoinositide 3 kinase,catalytic,beta polypeptide	30
Adiposity	PIK3CA	phosphoinositide 3 kinase,catalytic,alpha polypeptide	30
Adiposity	PTH	parathyroid hormone	30
fatty liver	ADPN	patatin like phospholipase domain containing 3	56
fatty liver	LPIN1	lipin 1	53
fatty liver	MLXIPL	MLX interacting protein like	50
fatty liver	DGAT2	diacylglycerol O acyltransferase homolog 2	50
fatty liver	SREBF1	sterol regulatory element binding transcription factor 1	50
fatty liver	FGF21	fibroblast growth factor 21	49
fatty liver	DGAT1	diacylglycerol O acyltransferase homolog 1	48
fatty liver	RBP4	retinol binding protein 4,plasma	48
fatty liver	MTTP	microsomal triglyceride transfer protein	48
fatty liver	ADIPOR2	adiponectin receptor 2	47
fatty liver	SCD	stearoyl CoA desaturase	47
fatty liver	GGT3	gamma glutamyltransferase 3	47
fatty liver	ADIPOQ	adiponectin,C1Q and collagen domain containing	47
fatty liver	RETN	resistin	46
fatty liver	ACACA	acetyl Coenzyme A carboxylase alpha	46
fatty liver	SREBF2	sterol regulatory element binding transcription factor 2	46
fatty liver	CPT2	carnitine palmitoyltransferase II	45
fatty liver	CPT1A	carnitine palmitoyltransferase 1A	45
fatty liver	ACOX1	acyl Coenzyme A oxidase 1,palmitoyl	45
fatty liver	NR1H3	nuclear receptor subfamily 1,group H,member 3	45
fatty liver	CYP2E1	cytochrome P450,family 2,subfamily E,polypeptide 1	44
fatty liver	ADIPOR1	adiponectin receptor 1	44
fatty liver	SIRT1	sirtuin 1	44
fatty liver	PPARA	peroxisome proliferator activated receptor alpha	44
fatty liver	GGT1	gamma glutamyltransferase 1	44
fatty liver	KRT18	keratin 18	44
fatty liver	PLIN	perilipin	44
fatty liver	CHPT1	choline phosphotransferase 1	43
fatty liver	PRKAB1	protein kinase,AMP activated,beta 1 non catalytic subunit	43
fatty liver	PRKAA2	protein kinase,AMP activated,alpha 2 catalytic subunit	43
fatty liver	PRKAA1	protein kinase,AMP activated,alpha 1 catalytic subunit	43
fatty liver	PPARGC1A	peroxisome proliferator activated receptor gamma,coactivator 1 alpha	43
fatty liver	PBEF1	pre B cell colony enhancing factor 1	43
fatty liver	DHDDS	dehydrodolichyl diphosphate synthase	43
fatty liver	FOXO1A	forkhead box O1	42
fatty liver	IRS2	insulin receptor substrate 2	42
fatty liver	AHSG	alpha 2 HS glycoprotein	42
fatty liver	HFE	hemochromatosis protein	42
fatty liver	LEP	leptin	42
fatty liver	NA	pyruvate carboxylase	41
fatty liver	APOC3	apolipoprotein C III	41
fatty liver	APOB	apolipoprotein B antigen	41
fatty liver	XBP1	X box binding protein 1	41
fatty liver	UCP1	mitochondrial brown fat uncoupling protein	41
fatty liver	LIPC	lipase,hepatic	41
fatty liver	PPARG	peroxisome proliferative activated receptor,gamma	41
fatty liver	NR1H4	nuclear receptor subfamily 1,group H,member 4	41
fatty liver	ZNF9	CCHC type zinc finger,nucleic acid binding protein	40
fatty liver	CYP7A1	cytochrome P450,family 7,subfamily A,polypeptide 1	40
fatty liver	LIPE	lipase,hormone sensitive	40
fatty liver	LEPR	leptin receptor	40
fatty liver	PPARD	peroxisome proliferator activated receptor delta	40
fatty liver	INS	insulin	39
fatty liver	LCAT	lecithin cholesterol acyltransferase	39
fatty liver	PNLIP	pancreatic lipase	39
fatty liver	FASN	fatty acid synthase	38
fatty liver	LPL	lipoprotein lipase	38
fatty liver	HSPA5	heat shock 70kDa protein 5	38
fatty liver	TNS1	tensin 1	38
fatty liver	CNR2	cannabinoid receptor 2	38
fatty liver	CISH	cytokine inducible SH2 containing protein	38
fatty liver	COG2	component of oligomeric golgi complex 2	38
fatty liver	PCK2	phosphoenolpyruvate carboxykinase 2	38
fatty liver	SOCS3	suppressor of cytokine signaling 3	37
fatty liver	STAT3	signal transducer and activator of transcription 3	37
fatty liver	G6PC	glucose 6 phosphatase,catalytic subunit	37
fatty liver	PTEN	phosphatase and tensin homolog	36
fatty liver	APOA1	apolipoprotein A I	36
fatty liver	HMGCR	3 hydroxy 3 methylglutaryl Coenzyme A reductase	36
fatty liver	TFAP2A	transcription factor AP 2 alpha	36
fatty liver	IRS1	insulin receptor substrate 1	36
fatty liver	INSR	insulin receptor	36
fatty liver	APT1	Fas	35
fatty liver	JPH3	junctophilin 3	35
fatty liver	SERPINE1	serpin peptidase inhibitor,clade E,member 1	35
fatty liver	CRP	C reactive protein,pentraxin related	35
fatty liver	LPA	lipoprotein,Lp	35
fatty liver	MGC111141	haptoglobin	35
fatty liver	TNF	tumor necrosis factor	35
fatty liver	CNR1	cannabinoid receptor 1	35
fatty liver	LDLR	low density lipoprotein receptor	35
fatty liver	CETP	cholesteryl ester transfer protein,plasma	35
fatty liver	PON1	paraoxonase 1	35
fatty liver	CD36	CD36 molecule	35
fatty liver	CCL2	chemokine ligand 2	34
fatty liver	SERPINB2	serpin peptidase inhibitor,clade B,member 2	34
fatty liver	IL18	interleukin 18	34
fatty liver	APOE	apolipoprotein E	34
fatty liver	ROS1	v ros UR2 sarcoma virus oncogene homolog 1	34
fatty liver	IL6	interleukin 6	34
fatty liver	GHRL	ghrelin/obestatin preprohormone	34
fatty liver	TTR	transthyretin	34
fatty liver	HMOX1	heme oxygenase 1	34
fatty liver	GCK	glucokinase	34
fatty liver	FRAP1	FK506 binding protein 12 rapamycin associated protein 1	33
fatty liver	NFKB1	nuclear factor of kappa light polypeptide gene enhancer in B cells 1	33
fatty liver	IL1R1	interleukin 1 receptor,type I	33
fatty liver	MAPK8	mitogen activated protein kinase 8	33
fatty liver	CD14	CD14 molecule	33
fatty liver	GCG	glucagon	33
fatty liver	CAPG	capping protein,gelsolin like	33
fatty liver	SHBG	sex hormone binding globulin	33
fatty liver	IL1RA	interleukin 1 receptor antagonist	32
fatty liver	ALB	albumin	32
fatty liver	AKT1	v akt murine thymoma viral oncogene homolog 1	32
fatty liver	TNFRSF1A	tumor necrosis factor receptor superfamily,member 1A	32
fatty liver	TLR4	toll like receptor 4	32
fatty liver	CD68	CD68 molecule	32
fatty liver	ICAM1	intercellular adhesion molecule 1,human rhinovirus receptor	30
Glucose intolerance	RBP4	retinol binding protein 4,plasma	48
Glucose intolerance	IPF1	pancreatic and duodenal homeobox 1	47
Glucose intolerance	GIP	gastric inhibitory polypeptide	47
Glucose intolerance	RETN	resistin	47
Glucose intolerance	HMX1	homeobox 1	46
Glucose intolerance	SLC2A2	solute carrier family 2,member 2	46
Glucose intolerance	ADIPOQ	adiponectin,C1Q and collagen domain containing	46
Glucose intolerance	IRS2	insulin receptor substrate 2	46
Glucose intolerance	ADIPOR2	adiponectin receptor 2	46
Glucose intolerance	ADIPOR1	adiponectin receptor 1	46
Glucose intolerance	SLC2A4	solute carrier family 2,member 4	45
Glucose intolerance	GPR83	G protein coupled receptor 83	45
Glucose intolerance	GLP1R	glucagon like peptide 1 receptor	45
Glucose intolerance	INSR	insulin receptor	45
Glucose intolerance	ZNF9	CCHC type zinc finger,nucleic acid binding protein	45
Glucose intolerance	GCK	glucokinase	45
Glucose intolerance	IDE	insulin degrading enzyme	45
Glucose intolerance	HSPA9B	heat shock 70kDa protein 9	45
Glucose intolerance	KCNJ11	potassium inwardly rectifying channel,subfamily J,member 11	44
Glucose intolerance	PBEF1	pre B cell colony enhancing factor 1	44
Glucose intolerance	DGAT1	diacylglycerol O acyltransferase homolog 1	44
Glucose intolerance	INS	insulin	44
Glucose intolerance	IAPP	islet amyloid polypeptide	44
Glucose intolerance	SPAG8	sperm associated antigen 8	44
Glucose intolerance	IRS1	insulin receptor substrate 1	43
Glucose intolerance	GCG	glucagon	43
Glucose intolerance	FOXO1A	forkhead box O1	43
Glucose intolerance	LEP	leptin	43
Glucose intolerance	SREBF1	sterol regulatory element binding transcription factor 1	43
Glucose intolerance	PCK2	phosphoenolpyruvate carboxykinase 2	42
Glucose intolerance	ABCC8	ATP binding cassette,sub family C,member 8	42
Glucose intolerance	LEPR	leptin receptor	42
Glucose intolerance	APOC3	apolipoprotein C III	41
Glucose intolerance	G6PC	glucose 6 phosphatase,catalytic subunit	41
Glucose intolerance	PRKAB1	protein kinase,AMP activated,beta 1 non catalytic subunit	41
Glucose intolerance	PRKAA2	protein kinase,AMP activated,alpha 2 catalytic subunit	41
Glucose intolerance	PRKAA1	protein kinase,AMP activated,alpha 1 catalytic subunit	41
Glucose intolerance	LIPE	lipase,hormone sensitive	41
Glucose intolerance	PPARG	peroxisome proliferative activated receptor,gamma	41
Glucose intolerance	SLC2A1	solute carrier family 2,member 1	40
Glucose intolerance	SHBG	sex hormone binding globulin	40
Glucose intolerance	SCD	stearoyl CoA desaturase	40
Glucose intolerance	IGFBP1	insulin like growth factor binding protein 1	40
Glucose intolerance	UCP3	uncoupling protein 3	40
Glucose intolerance	LMNA	lamin A/C	40
Glucose intolerance	CABIN1	calcineurin binding protein 1	40
Glucose intolerance	COG2	component of oligomeric golgi complex 2	39
Glucose intolerance	APOB	apolipoprotein B antigen	39
Glucose intolerance	SERPINE1	serpin peptidase inhibitor,clade E,member 1	39
Glucose intolerance	P4HB	procollagen proline,2 oxoglutarate 4 dioxygenase,beta polypeptide	39
Glucose intolerance	JPH3	junctophilin 3	39
Glucose intolerance	DPP4	Dipeptidyl peptidase 4	39
Glucose intolerance	PPARA	peroxisome proliferator activated receptor alpha	39
Glucose intolerance	GANC	glucosidase,alpha,neutral C	38
Glucose intolerance	LPL	lipoprotein lipase	38
Glucose intolerance	FRAP1	FK506 binding protein 12 rapamycin associated protein 1	38
Glucose intolerance	IGF1	insulin like growth factor 1	38
Glucose intolerance	SST	somatostatin	38
Glucose intolerance	HNF4A	hepatocyte nuclear factor 4,alpha	38
Glucose intolerance	GHRL	ghrelin/obestatin preprohormone	37
Glucose intolerance	CRP	C reactive protein,pentraxin related	36
Glucose intolerance	HMGCR	3 hydroxy 3 methylglutaryl Coenzyme A reductase	36
Glucose intolerance	SERPINB2	serpin peptidase inhibitor,clade B,member 2	36
Glucose intolerance	AKT1	v akt murine thymoma viral oncogene homolog 1	36
Glucose intolerance	GALGT2	beta 1,4 N acetyl galactosaminyl transferase 2	36
Glucose intolerance	NPY	neuropeptide Y	36
Glucose intolerance	IGF1R	insulin like growth factor 1 receptor	36
Glucose intolerance	ACE	angiotensin I converting enzyme 1	36
Glucose intolerance	CD36	CD36 molecule	35
Glucose intolerance	CNR1	cannabinoid receptor 1	34
Glucose intolerance	GHRH	growth hormone releasing hormone	34
Glucose intolerance	GGT1	gamma glutamyltransferase 1	34
Glucose intolerance	IGFBP3	insulin like growth factor binding protein 3	34
Glucose intolerance	VDR	vitamin D receptor	34
Glucose intolerance	PTH	parathyroid hormone	34
Glucose intolerance	IGF2	insulin like growth factor 2	34
Glucose intolerance	MAPK8	mitogen activated protein kinase 8	34
Glucose intolerance	STAT3	signal transducer and activator of transcription 3	34
Glucose intolerance	PTK2B	PTK2B protein tyrosine kinase 2 beta	34
Glucose intolerance	PIK3CB	phosphoinositide 3 kinase,catalytic,beta polypeptide	33
Glucose intolerance	PIK3CA	phosphoinositide 3 kinase,catalytic,alpha polypeptide	33
Glucose intolerance	PI3	peptidase inhibitor 3,skin derived	33
Glucose intolerance	CCL2	chemokine ligand 2	33
Glucose intolerance	REN	renin	33
Glucose intolerance	PTPN3	protein tyrosine phosphatase,non receptor type 3	33
Glucose intolerance	ACP1	acid phosphatase 1,soluble	33
Glucose intolerance	TTR	transthyretin	33
Glucose intolerance	LPA	lipoprotein,Lp	33
Glucose intolerance	CADM1	cell adhesion molecule 1	33
Glucose intolerance	PIK3CG	phosphoinositide 3 kinase,catalytic,gamma polypeptide	32
Glucose intolerance	APOE	apolipoprotein E	32
Glucose intolerance	AGT	angiotensin I	32
Glucose intolerance	FASN	fatty acid synthase	32
Glucose intolerance	LDLR	low density lipoprotein receptor	31
Glucose intolerance	IL6	interleukin 6	31
Glucose intolerance	ALB	albumin	31
Glucose intolerance	TNF	tumor necrosis factor	31
Glucose intolerance	PLAT	plasminogen activator,tissue	30
Glucose intolerance	VWF	von Willebrand factor	30
hyperlipidemia	COG2	component of oligomeric golgi complex 2	48
hyperlipidemia	APOC3	apolipoprotein C III	47
hyperlipidemia	APOB	apolipoprotein B antigen	46
hyperlipidemia	LPL	lipoprotein lipase	46
hyperlipidemia	LIPC	lipase,hepatic	46
hyperlipidemia	LCAT	lecithin cholesterol acyltransferase	45
hyperlipidemia	SREBF2	sterol regulatory element binding transcription factor 2	44
hyperlipidemia	LDLR	low density lipoprotein receptor	44
hyperlipidemia	MTTP	microsomal triglyceride transfer protein	44
hyperlipidemia	JPH3	junctophilin 3	44
hyperlipidemia	HMGCR	3 hydroxy 3 methylglutaryl Coenzyme A reductase	44
hyperlipidemia	APOE	apolipoprotein E	44
hyperlipidemia	CABIN1	calcineurin binding protein 1	43
hyperlipidemia	PLTP	phospholipid transfer protein	43
hyperlipidemia	SREBF1	sterol regulatory element binding transcription factor 1	43
hyperlipidemia	APOA1	apolipoprotein A I	43
hyperlipidemia	DGAT1	diacylglycerol O acyltransferase homolog 1	43
hyperlipidemia	CETP	cholesteryl ester transfer protein,plasma	43
hyperlipidemia	LPA	lipoprotein,Lp	43
hyperlipidemia	NR1H3	nuclear receptor subfamily 1,group H,member 3	42
hyperlipidemia	NR1H4	nuclear receptor subfamily 1,group H,member 4	42
hyperlipidemia	ADRB3	adrenergic,beta 3,receptor	42
hyperlipidemia	ADIPOQ	adiponectin,C1Q and collagen domain containing	42
hyperlipidemia	GALGT2	beta 1,4 N acetyl galactosaminyl transferase 2	42
hyperlipidemia	ABCG5	ATP binding cassette,sub family G,member 5	42
hyperlipidemia	LIPE	lipase,hormone sensitive	42
hyperlipidemia	ACF	apobec 1 complementation factor	42
hyperlipidemia	PPARA	peroxisome proliferator activated receptor alpha	42
hyperlipidemia	PBEF1	pre B cell colony enhancing factor 1	41
hyperlipidemia	FABP2	fatty acid binding protein 2,intestinal	41
hyperlipidemia	SCD	stearoyl CoA desaturase	41
hyperlipidemia	LRP1	low density lipoprotein related protein 1	41
hyperlipidemia	ANGPTL4	angiopoietin like 4	41
hyperlipidemia	PNLIP	pancreatic lipase	40
hyperlipidemia	NA	coagulation factor VII	40
hyperlipidemia	CYP7A1	cytochrome P450,family 7,subfamily A,polypeptide 1	40
hyperlipidemia	ACOX1	acyl Coenzyme A oxidase 1,palmitoyl	40
hyperlipidemia	ABCA1	ATP binding cassette,sub family A,member 1	40
hyperlipidemia	SCARB1	scavenger receptor class B,member 1	40
hyperlipidemia	PPARD	peroxisome proliferator activated receptor delta	40
hyperlipidemia	LEP	leptin	39
hyperlipidemia	ACSS2	acyl CoA synthetase short chain family member 2	39
hyperlipidemia	PPARG	peroxisome proliferative activated receptor,gamma	39
hyperlipidemia	SPAG8	sperm associated antigen 8	39
hyperlipidemia	PON1	paraoxonase 1	39
hyperlipidemia	G6PC	glucose 6 phosphatase,catalytic subunit	39
hyperlipidemia	SERPINB2	serpin peptidase inhibitor,clade B,member 2	38
hyperlipidemia	SERPINE1	serpin peptidase inhibitor,clade E,member 1	38
hyperlipidemia	INS	insulin	38
hyperlipidemia	HSPA9B	heat shock 70kDa protein 9	38
hyperlipidemia	ACACA	acetyl Coenzyme A carboxylase alpha	38
hyperlipidemia	RETN	resistin	38
hyperlipidemia	UCP3	uncoupling protein 3	38
hyperlipidemia	UCP1	mitochondrial brown fat uncoupling protein	38
hyperlipidemia	LMNA	lamin A/C	38
hyperlipidemia	SLC2A4	solute carrier family 2,member 4	37
hyperlipidemia	IRS1	insulin receptor substrate 1	37
hyperlipidemia	IRS2	insulin receptor substrate 2	37
hyperlipidemia	CRP	C reactive protein,pentraxin related	37
hyperlipidemia	ZNF9	CCHC type zinc finger,nucleic acid binding protein	37
hyperlipidemia	CD36	CD36 molecule	37
hyperlipidemia	LEPR	leptin receptor	37
hyperlipidemia	AGER	advanced glycosylation end product specific receptor RAGE3	36
hyperlipidemia	ACE	angiotensin I converting enzyme 1	36
hyperlipidemia	SAA1	serum amyloid A1	36
hyperlipidemia	PRKAB1	protein kinase,AMP activated,beta 1 non catalytic subunit	36
hyperlipidemia	VCAM1	vascular cell adhesion molecule 1	36
hyperlipidemia	PRKAA2	protein kinase,AMP activated,alpha 2 catalytic subunit	36
hyperlipidemia	CADM1	cell adhesion molecule 1	36
hyperlipidemia	FRAP1	FK506 binding protein 12 rapamycin associated protein 1	35
hyperlipidemia	PLAT	plasminogen activator,tissue	35
hyperlipidemia	CCL2	chemokine ligand 2	35
hyperlipidemia	PRKAA1	protein kinase,AMP activated,alpha 1 catalytic subunit	35
hyperlipidemia	GCK	glucokinase	35
hyperlipidemia	GANC	glucosidase,alpha,neutral C	35
hyperlipidemia	INSR	insulin receptor	34
hyperlipidemia	GGT1	gamma glutamyltransferase 1	34
hyperlipidemia	CAPG	capping protein,gelsolin like	34
hyperlipidemia	FASN	fatty acid synthase	33
hyperlipidemia	ALB	albumin	33
hyperlipidemia	AGT	angiotensin I	33
hyperlipidemia	SHBG	sex hormone binding globulin	33
hyperlipidemia	ADM	adrenomedullin	33
hyperlipidemia	ICAM1	intercellular adhesion molecule 1,human rhinovirus receptor	33
hyperlipidemia	VWF	von Willebrand factor	33
hyperlipidemia	TIMP2	TIMP metallopeptidase inhibitor 2	33
hyperlipidemia	EDN1	endothelin 1	32
hyperlipidemia	TNFRSF11B	tumor necrosis factor receptor superfamily,member 11b	32
hyperlipidemia	CD68	CD68 molecule	32
hyperlipidemia	APT1	Fas	32
hyperlipidemia	IL6	interleukin 6	31
hyperlipidemia	NPPB	natriuretic peptide precursor B	31
hyperlipidemia	NOS3	nitric oxide synthase 3	31
hyperlipidemia	REN	renin	31
hyperlipidemia	HMOX1	heme oxygenase 1	31
hyperlipidemia	GCG	glucagon	31
hyperlipidemia	TTR	transthyretin	31
hyperlipidemia	TNF	tumor necrosis factor	31
hyperlipidemia	PTH	parathyroid hormone	30
hyperlipidemia	GHRL	ghrelin/obestatin preprohormone	30
Oxygen deficiency	SLC2A1	solute carrier family 2,member 1	43
Oxygen deficiency	RETNLB	resistin like beta	43
Oxygen deficiency	SLC2A3	solute carrier family 2,member 3	41
Oxygen deficiency	TRIB3	tribbles homolog 3	41
Oxygen deficiency	HMOX1	heme oxygenase 1	40
Oxygen deficiency	ADM	adrenomedullin	40
Oxygen deficiency	PGF	placental growth factor,vascular endothelial growth factor related protein	40
Oxygen deficiency	SERPINF1	serpin peptidase inhibitor,clade F,member 1	39
Oxygen deficiency	APLN	apelin,AGTRL1 ligand	39
Oxygen deficiency	PRKAB1	protein kinase,AMP activated,beta 1 non catalytic subunit	39
Oxygen deficiency	PRKAA2	protein kinase,AMP activated,alpha 2 catalytic subunit	39
Oxygen deficiency	PRKAA1	protein kinase,AMP activated,alpha 1 catalytic subunit	39
Oxygen deficiency	ANGPTL4	angiopoietin like 4	39
Oxygen deficiency	ATIC	5 aminoimidazole 4 carboxamide ribonucleotide formyltransferase/IMP cyclohydrolase	38
Oxygen deficiency	HK2	hexokinase 2	38
Oxygen deficiency	NRF1	nuclear respiratory factor 1	38
Oxygen deficiency	FRAP1	FK506 binding protein 12 rapamycin associated protein 1	38
Oxygen deficiency	PRKCE	protein kinase C,epsilon	38
Oxygen deficiency	ROS1	v ros UR2 sarcoma virus oncogene homolog 1	38
Oxygen deficiency	EDN1	endothelin 1	38
Oxygen deficiency	HSPA5	heat shock 70kDa protein 5	38
Oxygen deficiency	HSPA1A	heat shock 70kDa protein 1A	38
Oxygen deficiency	DDIT3	DNA damage inducible transcript 3	38
Oxygen deficiency	PSMC6	proteasome 26S subunit,ATPase,6	37
Oxygen deficiency	NOS3	nitric oxide synthase 3	37
Oxygen deficiency	NOS1	nitric oxide synthase 1	37
Oxygen deficiency	STK11	serine/threonine kinase 11	37
Oxygen deficiency	PDK1	pyruvate dehydrogenase kinase,isozyme 1	37
Oxygen deficiency	XBP1	X box binding protein 1	37
Oxygen deficiency	CTGF	connective tissue growth factor	36
Oxygen deficiency	CCRK	cyclin dependent protein kinase H	36
Oxygen deficiency	AKT1	v akt murine thymoma viral oncogene homolog 1	36
Oxygen deficiency	CREBBP	CREB binding protein	36
Oxygen deficiency	PIK3CG	phosphoinositide 3 kinase,catalytic,gamma polypeptide	36
Oxygen deficiency	PIK3CB	phosphoinositide 3 kinase,catalytic,beta polypeptide	36
Oxygen deficiency	NOS2A	nitric oxide synthase 2A	36
Oxygen deficiency	PIK3CA	phosphoinositide 3 kinase,catalytic,alpha polypeptide	36
Oxygen deficiency	PDPK1	3 phosphoinositide dependent protein kinase 1	36
Oxygen deficiency	CDKL1	cyclin dependent kinase like 1	36
Oxygen deficiency	MAPK14	mitogen activated protein kinase 14	35
Oxygen deficiency	CAPN10	calpain 10	35
Oxygen deficiency	SLC2A4	solute carrier family 2,member 4	35
Oxygen deficiency	TSC2	tuberous sclerosis 2	35
Oxygen deficiency	GPX1	glutathione peroxidase 1	35
Oxygen deficiency	MAPK8	mitogen activated protein kinase 8	35
Oxygen deficiency	TNS1	tensin 1	35
Oxygen deficiency	AHSA1	AHA1,activator of heat shock 90kDa protein ATPase homolog 1	35
Oxygen deficiency	MAPK3	mitogen activated protein kinase 3	35
Oxygen deficiency	MAPKAP1	mitogen activated protein kinase associated protein 1	35
Oxygen deficiency	PBEF1	pre B cell colony enhancing factor 1	35
Oxygen deficiency	CEBPA	CCAAT/enhancer binding protein,alpha	35
Oxygen deficiency	RPS6KB1	ribosomal protein S6 kinase,70kDa,polypeptide 1	35
Oxygen deficiency	TFAM	transcription factor A,mitochondrial	35
Oxygen deficiency	GRAP2	GRB2 related adaptor protein 2	35
Oxygen deficiency	ABCC8	ATP binding cassette,sub family C,member 8	35
Oxygen deficiency	PDK4	pyruvate dehydrogenase kinase,isozyme 4	35
Oxygen deficiency	PPM2C	protein phosphatase 2C,magnesium dependent,catalytic subunit	35
Oxygen deficiency	DUSP1	dual specificity phosphatase 1	35
Oxygen deficiency	PTEN	phosphatase and tensin homolog	34
Oxygen deficiency	UGCG	UDP glucose ceramide glucosyltransferase	34
Oxygen deficiency	MAP2K1	mitogen activated protein kinase kinase 1	34
Oxygen deficiency	CPT1A	carnitine palmitoyltransferase 1A	34
Oxygen deficiency	PPARGC1A	peroxisome proliferator activated receptor gamma,coactivator 1 alpha	34
Oxygen deficiency	IGFALS	insulin like growth factor binding protein,acid labile subunit	34
Oxygen deficiency	MAPK1	mitogen activated protein kinase 1	34
Oxygen deficiency	PI3	peptidase inhibitor 3,skin derived	34
Oxygen deficiency	NFKB1	nuclear factor of kappa light polypeptide gene enhancer in B cells 1	34
Oxygen deficiency	PRKCB1	protein kinase C,beta 1	34
Oxygen deficiency	EPHB2	EPH receptor B2	34
Oxygen deficiency	RPS6	ribosomal protein S6	34
Oxygen deficiency	EIF4E	eukaryotic translation initiation factor 4E	34
Oxygen deficiency	HSPA9B	heat shock 70kDa protein 9	34
Oxygen deficiency	STAT3	signal transducer and activator of transcription 3	34
Oxygen deficiency	SREBF2	sterol regulatory element binding transcription factor 2	33
Oxygen deficiency	SREBF1	sterol regulatory element binding transcription factor 1	33
Oxygen deficiency	SERPINE1	serpin peptidase inhibitor,clade E,member 1	33
Oxygen deficiency	UCP3	uncoupling protein 3	33
Oxygen deficiency	SIRT1	sirtuin 1	33
Oxygen deficiency	SOD3	superoxide dismutase 3,extracellular	33
Oxygen deficiency	SNAP25	synaptosomal associated protein,25kDa	33
Oxygen deficiency	MAPK10	mitogen activated protein kinase 10	33
Oxygen deficiency	PPARD	peroxisome proliferator activated receptor delta	33
Oxygen deficiency	MAPK9	mitogen activated protein kinase 9	33
Oxygen deficiency	IGFBP2	insulin like growth factor binding protein 2,36kDa	33
Oxygen deficiency	AGT	angiotensin I	33
Oxygen deficiency	IGFBP1	insulin like growth factor binding protein 1	33
Oxygen deficiency	MAP2K4	mitogen activated protein kinase kinase 4	33
Oxygen deficiency	PRKCZ	protein kinase C,zeta	33
Oxygen deficiency	CCL2	chemokine ligand 2	33
Oxygen deficiency	TFAP2A	transcription factor AP 2 alpha	33
Oxygen deficiency	PTK2B	PTK2B protein tyrosine kinase 2 beta	33
Oxygen deficiency	BCAR1	breast cancer anti estrogen resistance 1	33
Oxygen deficiency	ADAM17	ADAM metallopeptidase domain 17	33
Oxygen deficiency	PRKCA	protein kinase C,alpha	33
Oxygen deficiency	PYGM	phosphorylase,glycogen,muscle	33
Oxygen deficiency	CADM1	cell adhesion molecule 1	32
Oxygen deficiency	VCAM1	vascular cell adhesion molecule 1	32
Oxygen deficiency	SERPINB2	serpin peptidase inhibitor,clade B,member 2	32
Oxygen deficiency	AKT2	v akt murine thymoma viral oncogene homolog 2	32
Oxygen deficiency	GTF3A	general transcription factor IIIA	32
Oxygen deficiency	PPP1R13B	protein phosphatase 1,regulatory subunit 13B	32
Oxygen deficiency	IKBKB	inhibitor of kappa light polypeptide gene enhancer in B cells,kinase beta	32
Oxygen deficiency	P4HB	procollagen proline,2 oxoglutarate 4 dioxygenase,beta polypeptide	32
Oxygen deficiency	UCP1	mitochondrial brown fat uncoupling protein	32
Oxygen deficiency	NPPB	natriuretic peptide precursor B	32
Oxygen deficiency	TSC1	tuberous sclerosis 1	32
Oxygen deficiency	GABPA	GA binding protein transcription factor,alpha subunit 60kDa	32
Oxygen deficiency	IGF2	insulin like growth factor 2	32
Oxygen deficiency	CEBPB	CCAAT/enhancer binding protein,beta	32
Oxygen deficiency	TIMP2	TIMP metallopeptidase inhibitor 2	32
Oxygen deficiency	FOXO1A	forkhead box O1	32
Oxygen deficiency	NFKBIA	nuclear factor of kappa light polypeptide gene enhancer in B cells inhibitor,alpha	32
Oxygen deficiency	ACACA	acetyl Coenzyme A carboxylase alpha	32
Oxygen deficiency	IGF1R	insulin like growth factor 1 receptor	32
Oxygen deficiency	PRKCD	protein kinase C,delta	32
Oxygen deficiency	ICAM1	intercellular adhesion molecule 1,human rhinovirus receptor	32
Oxygen deficiency	MIF	macrophage migration inhibitory factor	32
Oxygen deficiency	HIP4	cystathionine beta synthase	32
Oxygen deficiency	CHPT1	choline phosphotransferase 1	32
Oxygen deficiency	RETN	resistin	32
Oxygen deficiency	CAPG	capping protein,gelsolin like	32
Oxygen deficiency	KRT18	keratin 18	32
Oxygen deficiency	HSD11B2	hydroxysteroid dehydrogenase 2	32
Oxygen deficiency	ATM	ataxia telangiectasia mutated protein	32
Oxygen deficiency	JAK2	Janus kinase 2	32
Oxygen deficiency	PCK2	phosphoenolpyruvate carboxykinase 2	32
Oxygen deficiency	PPYR1	pancreatic polypeptide receptor 1	31
Oxygen deficiency	HNF4A	hepatocyte nuclear factor 4,alpha	31
Oxygen deficiency	PPP5C	protein phosphatase 5,catalytic subunit	31
Oxygen deficiency	PPARG	peroxisome proliferative activated receptor,gamma	31
Oxygen deficiency	IGFBP3	insulin like growth factor binding protein 3	31
Oxygen deficiency	AGTR2	angiotensin II receptor,type 2	31
Oxygen deficiency	AGTR1	angiotensin II receptor,type 1	31
Oxygen deficiency	PPARA	peroxisome proliferator activated receptor alpha	31
Oxygen deficiency	SLC2A2	solute carrier family 2,member 2	31
Oxygen deficiency	AGER	advanced glycosylation end product specific receptor RAGE3	31
Oxygen deficiency	FST	follistatin	31
Oxygen deficiency	STS1	Cbl interacting protein Sts 1	31
Oxygen deficiency	SCD	stearoyl CoA desaturase	31
Oxygen deficiency	IGF1	insulin like growth factor 1	31
Oxygen deficiency	CD59	CD59 molecule,complement regulatory protein	31
Oxygen deficiency	KIAA1303	raptor	31
Oxygen deficiency	LEPR	leptin receptor	31
Oxygen deficiency	LEP	leptin	31
Oxygen deficiency	CAV1	caveolin 1,caveolae protein,22kDa	31
Oxygen deficiency	STAT5B	signal transducer and activator of transcription 5B	31
Oxygen deficiency	IL6ST	interleukin 6 signal transducer	30
Oxygen deficiency	ACE	angiotensin I converting enzyme 1	30
Oxygen deficiency	NA	pyruvate carboxylase	30
Oxygen deficiency	IL6	interleukin 6	30
Oxygen deficiency	APT1	Fas	30
Oxygen deficiency	PPP2R4	protein phosphatase 2A activator,regulatory subunit 4	30
Oxygen deficiency	IL1R1	interleukin 1 receptor,type I	30
Oxygen deficiency	CCR2	chemokine receptor 2	30
Oxygen deficiency	GPD1	glycerol 3 phosphate dehydrogenase 1	30
Oxygen deficiency	CKM	creatine kinase,muscle	30
Oxygen deficiency	CISH	cytokine inducible SH2 containing protein	30
Oxygen deficiency	TNF	tumor necrosis factor	30
Oxygen deficiency	BPNT1	3&apos,,5&apos,bisphosphate nucleotidase 1	30
Oxygen deficiency	FASN	fatty acid synthase	30
Oxygen deficiency	CD68	CD68 molecule	30
Oxygen deficiency	ADIPOQ	adiponectin,C1Q and collagen domain containing	30
Oxygen deficiency	REN	renin	30
Oxygen deficiency	RELA	v rel reticuloendotheliosis viral oncogene homolog A,nuclear factor of kappa light polypeptide gene enhancer in B cells 3,p65	30
Enlarged heart	AGTR1	angiotensin II receptor,type 1	46
Enlarged heart	NPPB	natriuretic peptide precursor B	45
Enlarged heart	RPS6KB1	ribosomal protein S6 kinase,70kDa,polypeptide 1	44
Enlarged heart	AGTR2	angiotensin II receptor,type 2	44
Enlarged heart	AGT	angiotensin I	44
Enlarged heart	TRIM63	tripartite motif containing 63	44
Enlarged heart	PRKAB1	protein kinase,AMP activated,beta 1 non catalytic subunit	43
Enlarged heart	PRKAA2	protein kinase,AMP activated,alpha 2 catalytic subunit	43
Enlarged heart	PRKAA1	protein kinase,AMP activated,alpha 1 catalytic subunit	43
Enlarged heart	ACE	angiotensin I converting enzyme 1	43
Enlarged heart	NR3C2	nuclear receptor subfamily 3,group C,member 2	43
Enlarged heart	FBXO32	F box protein 32	43
Enlarged heart	GSK3B	glycogen synthase kinase 3 beta	43
Enlarged heart	TFAM	transcription factor A,mitochondrial	43
Enlarged heart	STK11	serine/threonine kinase 11	43
Enlarged heart	PRKCE	protein kinase C,epsilon	43
Enlarged heart	IL6ST	interleukin 6 signal transducer	42
Enlarged heart	EDN1	endothelin 1	42
Enlarged heart	REN	renin	42
Enlarged heart	CPT1A	carnitine palmitoyltransferase 1A	42
Enlarged heart	DHDDS	dehydrodolichyl diphosphate synthase	42
Enlarged heart	KLK1	kallikrein 1,renal/pancreas/salivary	42
Enlarged heart	SIRT1	sirtuin 1	42
Enlarged heart	ATM	ataxia telangiectasia mutated protein	41
Enlarged heart	PPARD	peroxisome proliferator activated receptor delta	41
Enlarged heart	PPARA	peroxisome proliferator activated receptor alpha	41
Enlarged heart	ADM	adrenomedullin	41
Enlarged heart	CPT2	carnitine palmitoyltransferase II	41
Enlarged heart	GDF8	growth differentiation factor 8	41
Enlarged heart	CABIN1	calcineurin binding protein 1	41
Enlarged heart	EPHX2	epoxide hydrolase 2,cytoplasmic	40
Enlarged heart	PPARGC1A	peroxisome proliferator activated receptor gamma,coactivator 1 alpha	40
Enlarged heart	PRKCB1	protein kinase C,beta 1	40
Enlarged heart	AHSA1	AHA1,activator of heat shock 90kDa protein ATPase homolog 1	40
Enlarged heart	GRAP2	GRB2 related adaptor protein 2	40
Enlarged heart	DUSP1	dual specificity phosphatase 1	40
Enlarged heart	CTGF	connective tissue growth factor	40
Enlarged heart	MAPK14	mitogen activated protein kinase 14	40
Enlarged heart	STS1	Cbl interacting protein Sts 1	40
Enlarged heart	MAPK8	mitogen activated protein kinase 8	40
Enlarged heart	EPHB2	EPH receptor B2	39
Enlarged heart	RPS6KA3	ribosomal protein S6 kinase,90kDa,polypeptide 3	39
Enlarged heart	AKT1	v akt murine thymoma viral oncogene homolog 1	39
Enlarged heart	MAP2K1	mitogen activated protein kinase kinase 1	39
Enlarged heart	MAPK9	mitogen activated protein kinase 9	39
Enlarged heart	CKM	creatine kinase,muscle	39
Enlarged heart	FRAP1	FK506 binding protein 12 rapamycin associated protein 1	39
Enlarged heart	MAPK3	mitogen activated protein kinase 3	39
Enlarged heart	MAPK1	mitogen activated protein kinase 1	39
Enlarged heart	MAP2K4	mitogen activated protein kinase kinase 4	39
Enlarged heart	PRKCA	protein kinase C,alpha	38
Enlarged heart	CDKL1	cyclin dependent kinase like 1	38
Enlarged heart	PPARG	peroxisome proliferative activated receptor,gamma	38
Enlarged heart	MAPK10	mitogen activated protein kinase 10	38
Enlarged heart	STAT3	signal transducer and activator of transcription 3	38
Enlarged heart	GANC	glucosidase,alpha,neutral C	38
Enlarged heart	CCRK	cyclin dependent protein kinase H	38
Enlarged heart	CD36	CD36 molecule	38
Enlarged heart	SLC2A4	solute carrier family 2,member 4	38
Enlarged heart	NOS3	nitric oxide synthase 3	37
Enlarged heart	RPS6	ribosomal protein S6	37
Enlarged heart	ROS1	v ros UR2 sarcoma virus oncogene homolog 1	37
Enlarged heart	HSPA9B	heat shock 70kDa protein 9	37
Enlarged heart	HMOX1	heme oxygenase 1	37
Enlarged heart	TNS1	tensin 1	37
Enlarged heart	PSMC6	proteasome 26S subunit,ATPase,6	37
Enlarged heart	CAV1	caveolin 1,caveolae protein,22kDa	37
Enlarged heart	IL6R	interleukin 6 receptor	36
Enlarged heart	IGF1R	insulin like growth factor 1 receptor	36
Enlarged heart	NFKB1	nuclear factor of kappa light polypeptide gene enhancer in B cells 1	36
Enlarged heart	ADRB2	adrenergic,beta 2,receptor,surface	36
Enlarged heart	HMGCR	3 hydroxy 3 methylglutaryl Coenzyme A reductase	36
[truncated: 11,135 more rows]

## Sheet: suppl_Table4A.2
Term	Symbol	Gene	R-scaled score
insulin	INSR	insulin receptor	47
insulin	INS	insulin	47
insulin	IGFBP1	insulin like growth factor binding protein 1	46
insulin	IGF1R	insulin like growth factor 1 receptor	46
insulin	IRS1	insulin receptor substrate 1	46
insulin	IGF1	insulin like growth factor 1	46
insulin	IRS2	insulin receptor substrate 2	46
insulin	IDE	insulin degrading enzyme	46
insulin	TBC1D4	TBC1 domain family,member 4	46
insulin	SLC2A4	solute carrier family 2,member 4	46
insulin	IGFBP3	insulin like growth factor binding protein 3	46
insulin	IGFBP2	insulin like growth factor binding protein 2,36kDa	46
insulin	IGF2	insulin like growth factor 2	45
insulin	IPF1	pancreatic and duodenal homeobox 1	45
insulin	SERPINA12	serpin peptidase inhibitor,clade A,member 12	45
insulin	GPR83	G protein coupled receptor 83	45
insulin	RBP4	retinol binding protein 4,plasma	45
insulin	GIP	gastric inhibitory polypeptide	45
insulin	RETN	resistin	45
insulin	RCBTB1	regulator of chromosome condensation and BTB domain containing protein 1	44
insulin	ADIPOR2	adiponectin receptor 2	44
insulin	KCNJ11	potassium inwardly rectifying channel,subfamily J,member 11	44
insulin	ADIPOR1	adiponectin receptor 1	44
insulin	GCG	glucagon	44
insulin	PPP1R3A	protein phosphatase 1,regulatory subunit 3A	44
insulin	GLP1R	glucagon like peptide 1 receptor	44
insulin	HMX1	homeobox 1	44
insulin	ADIPOQ	adiponectin,C1Q and collagen domain containing	44
insulin	SLC2A2	solute carrier family 2,member 2	44
insulin	ABCC8	ATP binding cassette,sub family C,member 8	43
insulin	GYS1	glycogen synthase 1	43
insulin	STEAP4	STEAP family member 4	43
insulin	IGFALS	insulin like growth factor binding protein,acid labile subunit	43
insulin	PBEF1	pre B cell colony enhancing factor 1	43
insulin	GCK	glucokinase	43
insulin	INPPL1	inositol polyphosphate phosphatase like 1	43
insulin	IAPP	islet amyloid polypeptide	43
insulin	GNAI2	guanine nucleotide binding protein,alpha inhibiting activity polypeptide 2	43
insulin	BSCL2	Bernardinelli Seip congenital lipodystrophy 2	43
insulin	GIPR	gastric inhibitory polypeptide receptor	43
insulin	SORBS1	sorbin and SH3 domain containing 1	43
insulin	PTPN1	protein tyrosine phosphatase,non receptor type 1	42
insulin	PCK2	phosphoenolpyruvate carboxykinase 2	42
insulin	Stx4	syntaxin 4	42
insulin	GFPT1	glutamine fructose 6 phosphate transaminase 1	42
insulin	PIK3R1	phosphoinositide 3 kinase,regulatory subunit 1	42
insulin	GCKR	glucokinase regulator	42
insulin	LPIN1	lipin 1	42
insulin	CIDEC	cell death inducing DFFA like effector c	42
insulin	MLXIPL	MLX interacting protein like	42
insulin	SLC27A1	solute carrier family 27,member 1	42
insulin	TRIB3	tribbles homolog 3	42
insulin	ALSS	Alstrom syndrome 1	42
insulin	GAD2	glutamate decarboxylase 2	42
insulin	AKT2	v akt murine thymoma viral oncogene homolog 2	42
insulin	FGF21	fibroblast growth factor 21	42
insulin	LEP	leptin	42
insulin	PDK4	pyruvate dehydrogenase kinase,isozyme 4	42
insulin	Igf2bp2	insulin like growth factor 2 mRNA binding protein 2	42
insulin	FOXO1A	forkhead box O1	42
insulin	GHR	growth hormone receptor	42
insulin	ADPN	patatin like phospholipase domain containing 3	42
insulin	AGPAT2	1 acylglycerol 3 phosphate O acyltransferase 2	42
insulin	PRKAB1	protein kinase,AMP activated,beta 1 non catalytic subunit	41
insulin	ADRB3	adrenergic,beta 3,receptor	41
insulin	LEPROT	leptin receptor overlapping transcript	41
insulin	FABP4	fatty acid binding protein 4,adipocyte	41
insulin	PPP1R13B	protein phosphatase 1,regulatory subunit 13B	41
insulin	PRKAA2	protein kinase,AMP activated,alpha 2 catalytic subunit	41
insulin	GHRL	ghrelin/obestatin preprohormone	41
insulin	PRKAA1	protein kinase,AMP activated,alpha 1 catalytic subunit	41
insulin	ANGPTL4	angiopoietin like 4	41
insulin	GCGR	glucagon receptor	41
insulin	ACACB	acetyl Coenzyme A carboxylase beta	41
insulin	SLC27A4	solute carrier family 27,member 4	41
insulin	PPARG	peroxisome proliferative activated receptor,gamma	41
insulin	GPAM	glycerol 3 phosphate acyltransferase,mitochondrial	41
insulin	PPARGC1A	peroxisome proliferator activated receptor gamma,coactivator 1 alpha	41
insulin	SREBF1	sterol regulatory element binding transcription factor 1	41
insulin	LIPE	lipase,hormone sensitive	41
insulin	PDPK1	3 phosphoinositide dependent protein kinase 1	41
insulin	PNPLA2	patatin like phospholipase domain containing 2	41
insulin	PDK2	pyruvate dehydrogenase kinase,isozyme 2	41
insulin	ZNF318	zinc finger protein 318	41
insulin	PDK1	pyruvate dehydrogenase kinase,isozyme 1	41
insulin	SLC2A3	solute carrier family 2,member 3	41
insulin	PLIN	perilipin	41
insulin	SLC2A1	solute carrier family 2,member 1	41
insulin	SHBG	sex hormone binding globulin	40
insulin	PCK1	phosphoenolpyruvate carboxykinase 1	40
insulin	SCD	stearoyl CoA desaturase	40
insulin	ADD1	adducin 1	40
insulin	RPS6KB1	ribosomal protein S6 kinase,70kDa,polypeptide 1	40
insulin	SST	somatostatin	40
insulin	RPS6	ribosomal protein S6	40
insulin	MAT2B	methionine adenosyltransferase II,beta	40
insulin	ACACA	acetyl Coenzyme A carboxylase alpha	40
insulin	ZNF9	CCHC type zinc finger,nucleic acid binding protein	40
insulin	HSD11B1	hydroxysteroid dehydrogenase 1	40
insulin	MGEA5	meningioma expressed antigen 5	40
insulin	ENPP1	ectonucleotide pyrophosphatase/phosphodiesterase 1	40
insulin	LEPR	leptin receptor	40
insulin	FBXO32	F box protein 32	40
insulin	PPARA	peroxisome proliferator activated receptor alpha	40
insulin	SPAG8	sperm associated antigen 8	40
insulin	PRKCZ	protein kinase C,zeta	40
insulin	TCF7	transcription factor 7	40
insulin	CFD	D component of complement	40
insulin	PTPRF	protein tyrosine phosphatase,receptor type,F	40
insulin	GHRH	growth hormone releasing hormone	40
insulin	HK2	hexokinase 2	40
insulin	DGAT2	diacylglycerol O acyltransferase homolog 2	40
insulin	ATIC	5 aminoimidazole 4 carboxamide ribonucleotide formyltransferase/IMP cyclohydrolase	40
insulin	UCP3	uncoupling protein 3	40
insulin	UCP1	mitochondrial brown fat uncoupling protein	39
insulin	FABP2	fatty acid binding protein 2,intestinal	39
insulin	SNAP23	synaptosomal associated protein,23kDa	39
insulin	CEBPA	CCAAT/enhancer binding protein,alpha	39
insulin	PIK3CG	phosphoinositide 3 kinase,catalytic,gamma polypeptide	39
insulin	LPL	lipoprotein lipase	39
insulin	ZNF365	zinc finger protein 365	39
insulin	CAPN10	calpain 10	39
insulin	PI3	peptidase inhibitor 3,skin derived	39
insulin	DPP4	Dipeptidyl peptidase 4	39
insulin	CPT1A	carnitine palmitoyltransferase 1A	39
insulin	AKT1	v akt murine thymoma viral oncogene homolog 1	39
insulin	FRAP1	FK506 binding protein 12 rapamycin associated protein 1	39
insulin	RARRES2	retinoic acid receptor responder 2	39
insulin	STS1	Cbl interacting protein Sts 1	39
insulin	FOXA2	forkhead box A2	39
insulin	GHSR	growth hormone secretagogue receptor	39
insulin	BCL2A1	BCL2 related protein A1	39
insulin	TCF1	transcription factor 1,hepatic,LF B1,hepatic nuclear factor,albumin proximal factor	39
insulin	AGRP	agouti related protein homolog	39
insulin	VAMP2	vesicle associated membrane protein 2	39
insulin	PTK2B	PTK2B protein tyrosine kinase 2 beta	39
insulin	PCSK1	proprotein convertase subtilisin/kexin type 1	38
insulin	MLYCD	malonyl CoA decarboxylase	38
insulin	APLN	apelin,AGTRL1 ligand	38
insulin	SIRT1	sirtuin 1	38
insulin	GSK3B	glycogen synthase kinase 3 beta	38
insulin	GDF8	growth differentiation factor 8	38
insulin	PPM2C	protein phosphatase 2C,magnesium dependent,catalytic subunit	38
insulin	ELOVL6	ELOVL family member 6,elongation of long chain fatty acids	38
insulin	APOC3	apolipoprotein C III	38
insulin	PYY	peptide YY	38
insulin	PIK3CB	phosphoinositide 3 kinase,catalytic,beta polypeptide	38
insulin	ACP1	acid phosphatase 1,soluble	38
insulin	PIK3CA	phosphoinositide 3 kinase,catalytic,alpha polypeptide	38
insulin	OGT	O linked N acetylglucosamine transferase	38
insulin	GANC	glucosidase,alpha,neutral C	38
insulin	GAD1	glutamate decarboxylase 1	38
insulin	LIPC	lipase,hepatic	38
insulin	CPT2	carnitine palmitoyltransferase II	38
insulin	PPARD	peroxisome proliferator activated receptor delta	38
insulin	G6PC	glucose 6 phosphatase,catalytic subunit	38
insulin	SLC5A2	solute carrier family 5,member 2	38
insulin	TCF7L2	transcription factor 7 like 2	38
insulin	JPH3	junctophilin 3	38
insulin	TRIM63	tripartite motif containing 63	38
insulin	RETNLB	resistin like beta	38
insulin	PDHA1	pyruvate dehydrogenase alpha 1	38
insulin	MTTP	microsomal triglyceride transfer protein	38
insulin	CISH	cytokine inducible SH2 containing protein	38
insulin	PTPN3	protein tyrosine phosphatase,non receptor type 3	38
insulin	PLEK	pleckstrin	37
insulin	AQP9	aquaporin 9	37
insulin	FABP3	fatty acid binding protein 3,muscle and heart	37
insulin	DHDDS	dehydrodolichyl diphosphate synthase	37
insulin	AQP7	aquaporin 7	37
insulin	TUB	tubby homolog	37
insulin	DGAT1	diacylglycerol O acyltransferase homolog 1	37
insulin	PTPRU	protein tyrosine phosphatase,receptor type,U	37
insulin	GRB2	growth factor receptor bound protein 2	37
insulin	CUTL1	cut like 1,CCAAT displacement protein	37
insulin	NR1H3	nuclear receptor subfamily 1,group H,member 3	37
insulin	SERPINB2	serpin peptidase inhibitor,clade B,member 2	37
insulin	APOB	apolipoprotein B antigen	37
insulin	GPD1	glycerol 3 phosphate dehydrogenase 1	37
insulin	SERPINE1	serpin peptidase inhibitor,clade E,member 1	37
insulin	EIF4E	eukaryotic translation initiation factor 4E	37
insulin	HSPA9B	heat shock 70kDa protein 9	37
insulin	LNPEP	leucyl/cystinyl aminopeptidase	37
insulin	RPS6KA3	ribosomal protein S6 kinase,90kDa,polypeptide 3	37
insulin	P4HB	procollagen proline,2 oxoglutarate 4 dioxygenase,beta polypeptide	37
insulin	SREBF2	sterol regulatory element binding transcription factor 2	37
insulin	ACF	apobec 1 complementation factor	37
insulin	HNF4A	hepatocyte nuclear factor 4,alpha	37
insulin	FOXC2	forkhead box C2	37
insulin	PTPN11	protein tyrosine phosphatase,non receptor type 11	37
insulin	NA	klotho	37
insulin	AZGP1	alpha 2 glycoprotein 1,zinc binding	37
insulin	SOCS3	suppressor of cytokine signaling 3	37
insulin	DBP	D site of albumin promoter binding protein	37
insulin	CDKL1	cyclin dependent kinase like 1	36
insulin	MC4R	melanocortin 4 receptor	36
insulin	PTEN	phosphatase and tensin homolog	36
insulin	PSMC6	proteasome 26S subunit,ATPase,6	36
insulin	NA	pyruvate carboxylase	36
insulin	TNS1	tensin 1	36
insulin	COG2	component of oligomeric golgi complex 2	36
insulin	MFN2	mitofusin 2	36
insulin	GNB3	guanine nucleotide binding protein,beta polypeptide 3	36
insulin	NRF1	nuclear respiratory factor 1	36
insulin	EBP	emopamil binding protein	36
insulin	PYGM	phosphorylase,glycogen,muscle	36
insulin	PRKCQ	protein kinase C,theta	36
insulin	CCRK	cyclin dependent protein kinase H	36
insulin	PLTP	phospholipid transfer protein	36
insulin	PRKCB1	protein kinase C,beta 1	36
insulin	JAK2	Janus kinase 2	35
insulin	STK11	serine/threonine kinase 11	35
insulin	STAT5B	signal transducer and activator of transcription 5B	35
insulin	TSC2	tuberous sclerosis 2	35
insulin	NA	coagulation factor VII	35
insulin	CDC25C	cell division cycle 25 homolog C	35
insulin	STAT5A	signal transducer and activator of transcription 5A	35
insulin	NR1H4	nuclear receptor subfamily 1,group H,member 4	35
insulin	CD36	CD36 molecule	35
insulin	ACOX1	acyl Coenzyme A oxidase 1,palmitoyl	35
insulin	APOA1	apolipoprotein A I	35
insulin	LMNA	lamin A/C	35
insulin	CRP	C reactive protein,pentraxin related	35
insulin	NPY	neuropeptide Y	35
insulin	MAPK3	mitogen activated protein kinase 3	35
insulin	TFAP2A	transcription factor AP 2 alpha	35
insulin	XBP1	X box binding protein 1	35
insulin	FADS2	fatty acid desaturase 2	35
insulin	KIAA1303	raptor	35
insulin	DMPK	dystrophia myotonica protein kinase	35
insulin	AHSG	alpha 2 HS glycoprotein	35
insulin	LIPG	lipase,endothelial	35
insulin	CNTF	ciliary neurotrophic factor	35
insulin	CHPT1	choline phosphotransferase 1	35
insulin	UGCG	UDP glucose ceramide glucosyltransferase	35
insulin	PRKCA	protein kinase C,alpha	34
insulin	BPNT1	3&apos,,5&apos,bisphosphate nucleotidase 1	34
insulin	CETP	cholesteryl ester transfer protein,plasma	34
insulin	MC3R	melanocortin 3 receptor	34
insulin	CYP17A1	cytochrome P450,family 17,subfamily A,polypeptide 1	34
insulin	RXRA	retinoid X receptor,alpha	34
insulin	PPYR1	pancreatic polypeptide receptor 1	34
insulin	TSC1	tuberous sclerosis 1	34
insulin	ABCG5	ATP binding cassette,sub family G,member 5	34
insulin	PPP5C	protein phosphatase 5,catalytic subunit	34
insulin	SOCS1	suppressor of cytokine signaling 1	34
insulin	CTGF	connective tissue growth factor	34
insulin	MAPK10	mitogen activated protein kinase 10	34
insulin	PGF	placental growth factor,vascular endothelial growth factor related protein	34
insulin	MAPK9	mitogen activated protein kinase 9	34
insulin	HSD11B2	hydroxysteroid dehydrogenase 2	34
insulin	GK1	glycerol kinase	34
insulin	SNAP25	synaptosomal associated protein,25kDa	34
insulin	TFAM	transcription factor A,mitochondrial	34
insulin	GRAP2	GRB2 related adaptor protein 2	34
insulin	DIO2	deiodinase,iodothyronine,type II	34
insulin	IKBKB	inhibitor of kappa light polypeptide gene enhancer in B cells,kinase beta	34
insulin	LCN2	lipocalin 2	34
insulin	FST	follistatin	33
insulin	AGER	advanced glycosylation end product specific receptor RAGE3	33
insulin	TTR	transthyretin	33
insulin	GTF3A	general transcription factor IIIA	33
insulin	PTH	parathyroid hormone	33
insulin	CCL2	chemokine ligand 2	33
insulin	EPHB2	EPH receptor B2	33
insulin	MAP2K1	mitogen activated protein kinase kinase 1	33
insulin	STAT3	signal transducer and activator of transcription 3	33
insulin	LPA	lipoprotein,Lp	33
insulin	PPP2R4	protein phosphatase 2A activator,regulatory subunit 4	33
insulin	SF4	splicing factor 4	33
insulin	AMH	anti Mullerian hormone	33
insulin	NR0B2	nuclear receptor subfamily 0,group B,member 2	33
insulin	ROS1	v ros UR2 sarcoma virus oncogene homolog 1	33
insulin	ALB	albumin	33
insulin	DUSP1	dual specificity phosphatase 1	33
insulin	MAPK8	mitogen activated protein kinase 8	33
insulin	SERPINF1	serpin peptidase inhibitor,clade F,member 1	33
insulin	COL20A1	collagen,type XX,alpha 1	33
insulin	CAV1	caveolin 1,caveolae protein,22kDa	33
insulin	ABCA1	ATP binding cassette,sub family A,member 1	33
insulin	MAPK1	mitogen activated protein kinase 1	33
insulin	IL6	interleukin 6	33
insulin	PON1	paraoxonase 1	33
insulin	CEACAM1	carcinoembryonic antigen related cell adhesion molecule 1	33
insulin	DDIT3	DNA damage inducible transcript 3	33
insulin	PRKCE	protein kinase C,epsilon	33
insulin	PMCH	pro melanin concentrating hormone	33
insulin	PRKCD	protein kinase C,delta	33
insulin	FASN	fatty acid synthase	33
insulin	ACE	angiotensin I converting enzyme 1	33
insulin	GGT3	gamma glutamyltransferase 3	33
insulin	PDE3B	phosphodiesterase 3B,cGMP inhibited	33
insulin	CHI3L1	chitinase 3 like 1	32
insulin	CYP19A1	cytochrome P450,family 19,subfamily A,polypeptide 1	32
insulin	CEBPB	CCAAT/enhancer binding protein,beta	32
insulin	ADRB2	adrenergic,beta 2,receptor,surface	32
insulin	LRP1	low density lipoprotein related protein 1	32
insulin	CYP7A1	cytochrome P450,family 7,subfamily A,polypeptide 1	32
insulin	GPX1	glutathione peroxidase 1	32
insulin	SCARB1	scavenger receptor class B,member 1	32
insulin	MAPK14	mitogen activated protein kinase 14	32
insulin	TNFRSF1B	tumor necrosis factor receptor superfamily,member 1B	32
insulin	EDN1	endothelin 1	32
insulin	TNF	tumor necrosis factor	32
insulin	SERPINA6	serpin peptidase inhibitor,clade A,member 6	32
insulin	SOD3	superoxide dismutase 3,extracellular	32
insulin	REN	renin	32
insulin	H6PD	hexose 6 phosphate dehydrogenase	32
insulin	GALGT2	beta 1,4 N acetyl galactosaminyl transferase 2	32
insulin	IL1RA	interleukin 1 receptor antagonist	32
insulin	CANX	calnexin	32
insulin	LDLR	low density lipoprotein receptor	32
insulin	HMGCR	3 hydroxy 3 methylglutaryl Coenzyme A reductase	32
insulin	CADM1	cell adhesion molecule 1	32
insulin	LCAT	lecithin cholesterol acyltransferase	32
insulin	AGT	angiotensin I	32
insulin	KRT18	keratin 18	32
insulin	ACSS2	acyl CoA synthetase short chain family member 2	32
insulin	GGT1	gamma glutamyltransferase 1	31
insulin	MIF	macrophage migration inhibitory factor	31
insulin	KLK1	kallikrein 1,renal/pancreas/salivary	31
insulin	MAP2K4	mitogen activated protein kinase kinase 4	31
insulin	PLAT	plasminogen activator,tissue	31
insulin	MAPKAP1	mitogen activated protein kinase associated protein 1	31
insulin	APT1	Fas	31
insulin	ADM	adrenomedullin	31
insulin	SAA1	serum amyloid A1	31
insulin	APOE	apolipoprotein E	31
insulin	ESR2	estrogen receptor 2	31
insulin	HSPA5	heat shock 70kDa protein 5	31
insulin	TNFRSF1A	tumor necrosis factor receptor superfamily,member 1A	31
insulin	TNFRSF11B	tumor necrosis factor receptor superfamily,member 11b	31
insulin	IL18	interleukin 18	31
insulin	IL6ST	interleukin 6 signal transducer	31
insulin	CAPG	capping protein,gelsolin like	31
insulin	NOS3	nitric oxide synthase 3	31
insulin	CPB2	carboxypeptidase B2	31
insulin	VWF	von Willebrand factor	31
insulin	PNLIP	pancreatic lipase	31
insulin	VDR	vitamin D receptor	31
insulin	NFKBIA	nuclear factor of kappa light polypeptide gene enhancer in B cells inhibitor,alpha	31
insulin	AHSA1	AHA1,activator of heat shock 90kDa protein ATPase homolog 1	31
insulin	VCAM1	vascular cell adhesion molecule 1	31
insulin	AGTR1	angiotensin II receptor,type 1	31
insulin	CKM	creatine kinase,muscle	31
insulin	ADAM17	ADAM metallopeptidase domain 17	31
insulin	CABIN1	calcineurin binding protein 1	31
insulin	CYP21A2	cytochrome P450,family 21,subfamily A,polypeptide 2	30
insulin	HIP4	cystathionine beta synthase	30
insulin	CREBBP	CREB binding protein	30
insulin	BCAR1	breast cancer anti estrogen resistance 1	30
insulin	NOS2A	nitric oxide synthase 2A	30
insulin	AGTR2	angiotensin II receptor,type 2	30
insulin	NOS1	nitric oxide synthase 1	30
insulin	IL1R1	interleukin 1 receptor,type I	30
insulin	CNR1	cannabinoid receptor 1	30
insulin	NR3C2	nuclear receptor subfamily 3,group C,member 2	30
insulin	HFE	hemochromatosis protein	30
rosiglitazone	PPARG	peroxisome proliferative activated receptor,gamma	57
rosiglitazone	PPARA	peroxisome proliferator activated receptor alpha	55
rosiglitazone	ANGPTL4	angiopoietin like 4	54
rosiglitazone	LPIN1	lipin 1	54
rosiglitazone	PLIN	perilipin	52
rosiglitazone	PPARD	peroxisome proliferator activated receptor delta	51
rosiglitazone	ADIPOR2	adiponectin receptor 2	51
rosiglitazone	FABP4	fatty acid binding protein 4,adipocyte	51
rosiglitazone	RXRA	retinoid X receptor,alpha	50
rosiglitazone	PCK1	phosphoenolpyruvate carboxykinase 1	50
rosiglitazone	ADIPOQ	adiponectin,C1Q and collagen domain containing	50
rosiglitazone	RETN	resistin	50
rosiglitazone	ADIPOR1	adiponectin receptor 1	49
rosiglitazone	PDK4	pyruvate dehydrogenase kinase,isozyme 4	49
rosiglitazone	PPARGC1A	peroxisome proliferator activated receptor gamma,coactivator 1 alpha	48
rosiglitazone	NR1H3	nuclear receptor subfamily 1,group H,member 3	48
rosiglitazone	DGAT1	diacylglycerol O acyltransferase homolog 1	48
rosiglitazone	SPAG8	sperm associated antigen 8	47
rosiglitazone	PBEF1	pre B cell colony enhancing factor 1	47
rosiglitazone	SLC2A4	solute carrier family 2,member 4	47
rosiglitazone	IRS2	insulin receptor substrate 2	47
rosiglitazone	UCP3	uncoupling protein 3	46
rosiglitazone	UCP1	mitochondrial brown fat uncoupling protein	46
rosiglitazone	LIPE	lipase,hormone sensitive	46
rosiglitazone	GK1	glycerol kinase	46
rosiglitazone	PCK2	phosphoenolpyruvate carboxykinase 2	46
rosiglitazone	ATIC	5 aminoimidazole 4 carboxamide ribonucleotide formyltransferase/IMP cyclohydrolase	46
rosiglitazone	PRKAB1	protein kinase,AMP activated,beta 1 non catalytic subunit	46
rosiglitazone	PRKAA2	protein kinase,AMP activated,alpha 2 catalytic subunit	46
rosiglitazone	SCD	stearoyl CoA desaturase	46
rosiglitazone	PRKAA1	protein kinase,AMP activated,alpha 1 catalytic subunit	46
rosiglitazone	ZNF9	CCHC type zinc finger,nucleic acid binding protein	45
rosiglitazone	TNS1	tensin 1	45
rosiglitazone	ACOX1	acyl Coenzyme A oxidase 1,palmitoyl	45
rosiglitazone	STK11	serine/threonine kinase 11	45
rosiglitazone	ABCA1	ATP binding cassette,sub family A,member 1	45
rosiglitazone	IRS1	insulin receptor substrate 1	45
rosiglitazone	RPS6KB1	ribosomal protein S6 kinase,70kDa,polypeptide 1	44
rosiglitazone	DPP4	Dipeptidyl peptidase 4	44
rosiglitazone	GPD1	glycerol 3 phosphate dehydrogenase 1	44
rosiglitazone	PTPN1	protein tyrosine phosphatase,non receptor type 1	44
rosiglitazone	CD36	CD36 molecule	44
rosiglitazone	PTEN	phosphatase and tensin homolog	43
rosiglitazone	INS	insulin	43
rosiglitazone	LPL	lipoprotein lipase	42
rosiglitazone	CTGF	connective tissue growth factor	42
rosiglitazone	AGER	advanced glycosylation end product specific receptor RAGE3	42
rosiglitazone	COG2	component of oligomeric golgi complex 2	42
rosiglitazone	LEP	leptin	42
rosiglitazone	CCL2	chemokine ligand 2	42
rosiglitazone	SAA1	serum amyloid A1	41
rosiglitazone	AKT1	v akt murine thymoma viral oncogene homolog 1	41
rosiglitazone	GTF3A	general transcription factor IIIA	41
rosiglitazone	CRP	C reactive protein,pentraxin related	41
rosiglitazone	CREBBP	CREB binding protein	41
rosiglitazone	TFAP2A	transcription factor AP 2 alpha	41
rosiglitazone	GCK	glucokinase	41
rosiglitazone	INSR	insulin receptor	41
rosiglitazone	SERPINE1	serpin peptidase inhibitor,clade E,member 1	41
rosiglitazone	VCAM1	vascular cell adhesion molecule 1	40
rosiglitazone	NFKBIA	nuclear factor of kappa light polypeptide gene enhancer in B cells inhibitor,alpha	40
rosiglitazone	ROS1	v ros UR2 sarcoma virus oncogene homolog 1	40
rosiglitazone	NFKB1	nuclear factor of kappa light polypeptide gene enhancer in B cells 1	40
rosiglitazone	CADM1	cell adhesion molecule 1	40
rosiglitazone	CCRK	cyclin dependent protein kinase H	40
rosiglitazone	PIK3CB	phosphoinositide 3 kinase,catalytic,beta polypeptide	40
rosiglitazone	AHSA1	AHA1,activator of heat shock 90kDa protein ATPase homolog 1	40
rosiglitazone	GANC	glucosidase,alpha,neutral C	40
rosiglitazone	MAPK3	mitogen activated protein kinase 3	40
rosiglitazone	CAPG	capping protein,gelsolin like	40
rosiglitazone	SERPINB2	serpin peptidase inhibitor,clade B,member 2	40
rosiglitazone	FRAP1	FK506 binding protein 12 rapamycin associated protein 1	40
rosiglitazone	CDKL1	cyclin dependent kinase like 1	40
rosiglitazone	SHBG	sex hormone binding globulin	40
rosiglitazone	PIK3CG	phosphoinositide 3 kinase,catalytic,gamma polypeptide	39
rosiglitazone	LEPR	leptin receptor	39
rosiglitazone	PIK3CA	phosphoinositide 3 kinase,catalytic,alpha polypeptide	39
rosiglitazone	G6PC	glucose 6 phosphatase,catalytic subunit	39
rosiglitazone	GRAP2	GRB2 related adaptor protein 2	39
rosiglitazone	SLC2A1	solute carrier family 2,member 1	39
rosiglitazone	MAPK1	mitogen activated protein kinase 1	39
rosiglitazone	APOE	apolipoprotein E	39
rosiglitazone	APOB	apolipoprotein B antigen	39
rosiglitazone	EPHB2	EPH receptor B2	38
rosiglitazone	IGFBP1	insulin like growth factor binding protein 1	38
rosiglitazone	ICAM1	intercellular adhesion molecule 1,human rhinovirus receptor	38
rosiglitazone	AGTR2	angiotensin II receptor,type 2	38
rosiglitazone	HMOX1	heme oxygenase 1	38
rosiglitazone	MAPK14	mitogen activated protein kinase 14	38
rosiglitazone	PI3	peptidase inhibitor 3,skin derived	38
rosiglitazone	MAP2K1	mitogen activated protein kinase kinase 1	38
rosiglitazone	MAPK8	mitogen activated protein kinase 8	38
rosiglitazone	CAV1	caveolin 1,caveolae protein,22kDa	38
rosiglitazone	PTK2B	PTK2B protein tyrosine kinase 2 beta	38
rosiglitazone	AGTR1	angiotensin II receptor,type 1	37
rosiglitazone	LPA	lipoprotein,Lp	37
rosiglitazone	TNF	tumor necrosis factor	37
rosiglitazone	MAPK10	mitogen activated protein kinase 10	37
rosiglitazone	FASN	fatty acid synthase	37
rosiglitazone	IL6	interleukin 6	37
rosiglitazone	NOS3	nitric oxide synthase 3	37
rosiglitazone	GHRL	ghrelin/obestatin preprohormone	36
rosiglitazone	IGFBP3	insulin like growth factor binding protein 3	36
rosiglitazone	EDN1	endothelin 1	36
rosiglitazone	AGT	angiotensin I	36
rosiglitazone	CD68	CD68 molecule	36
rosiglitazone	GCG	glucagon	36
rosiglitazone	LDLR	low density lipoprotein receptor	36
rosiglitazone	IL18	interleukin 18	36
rosiglitazone	IL1R1	interleukin 1 receptor,type I	36
rosiglitazone	APOA1	apolipoprotein A I	35
rosiglitazone	PLAT	plasminogen activator,tissue	35
rosiglitazone	ACP1	acid phosphatase 1,soluble	35
rosiglitazone	STAT3	signal transducer and activator of transcription 3	35
rosiglitazone	NOS2A	nitric oxide synthase 2A	34
rosiglitazone	IGF1	insulin like growth factor 1	34
rosiglitazone	REN	renin	34
rosiglitazone	PTPN3	protein tyrosine phosphatase,non receptor type 3	34
rosiglitazone	ACE	angiotensin I converting enzyme 1	33
rosiglitazone	TLR4	toll like receptor 4	33
rosiglitazone	APT1	Fas	33
rosiglitazone	NOS1	nitric oxide synthase 1	32
rosiglitazone	VWF	von Willebrand factor	32
rosiglitazone	ALB	albumin	32
rosiglitazone	NPY	neuropeptide Y	32
dexamethasone	NR3C2	nuclear receptor subfamily 3,group C,member 2	44
dexamethasone	HSD11B2	hydroxysteroid dehydrogenase 2	44
dexamethasone	FBXO32	F box protein 32	44
dexamethasone	SERPINA6	serpin peptidase inhibitor,clade A,member 6	44
dexamethasone	SPAG8	sperm associated antigen 8	43
dexamethasone	TRIM63	tripartite motif containing 63	43
dexamethasone	PCK2	phosphoenolpyruvate carboxykinase 2	43
dexamethasone	DUSP1	dual specificity phosphatase 1	42
dexamethasone	CEBPA	CCAAT/enhancer binding protein,alpha	42
dexamethasone	HSD11B1	hydroxysteroid dehydrogenase 1	42
dexamethasone	CFD	D component of complement	40
dexamethasone	CYP21A2	cytochrome P450,family 21,subfamily A,polypeptide 2	40
dexamethasone	GPD1	glycerol 3 phosphate dehydrogenase 1	40
dexamethasone	UGCG	UDP glucose ceramide glucosyltransferase	40
dexamethasone	DIO2	deiodinase,iodothyronine,type II	39
dexamethasone	IL6R	interleukin 6 receptor	39
dexamethasone	PNPLA2	patatin like phospholipase domain containing 2	39
dexamethasone	FABP4	fatty acid binding protein 4,adipocyte	39
dexamethasone	CEBPB	CCAAT/enhancer binding protein,beta	38
dexamethasone	PDK4	pyruvate dehydrogenase kinase,isozyme 4	38
dexamethasone	CYP19A1	cytochrome P450,family 19,subfamily A,polypeptide 1	38
dexamethasone	FOXO1A	forkhead box O1	38
dexamethasone	IGFBP2	insulin like growth factor binding protein 2,36kDa	38
dexamethasone	IGFBP1	insulin like growth factor binding protein 1	38
dexamethasone	PLIN	perilipin	37
dexamethasone	GHRH	growth hormone releasing hormone	37
dexamethasone	NOS2A	nitric oxide synthase 2A	37
dexamethasone	NFKB1	nuclear factor of kappa light polypeptide gene enhancer in B cells 1	37
dexamethasone	IL6ST	interleukin 6 signal transducer	37
dexamethasone	SAA1	serum amyloid A1	37
dexamethasone	IL6	interleukin 6	37
dexamethasone	RXRA	retinoid X receptor,alpha	37
dexamethasone	TFAP2A	transcription factor AP 2 alpha	37
dexamethasone	IL1R1	interleukin 1 receptor,type I	37
dexamethasone	CYP17A1	cytochrome P450,family 17,subfamily A,polypeptide 1	37
dexamethasone	CYP7A1	cytochrome P450,family 7,subfamily A,polypeptide 1	37
dexamethasone	CYP2E1	cytochrome P450,family 2,subfamily E,polypeptide 1	37
dexamethasone	TNFRSF11B	tumor necrosis factor receptor superfamily,member 11b	37
dexamethasone	ANGPTL4	angiopoietin like 4	36
dexamethasone	SLC2A4	solute carrier family 2,member 4	36
dexamethasone	IGF1	insulin like growth factor 1	36
dexamethasone	IRS1	insulin receptor substrate 1	36
dexamethasone	GHR	growth hormone receptor	36
dexamethasone	NOS1	nitric oxide synthase 1	36
dexamethasone	NFKBIA	nuclear factor of kappa light polypeptide gene enhancer in B cells inhibitor,alpha	36
dexamethasone	TNF	tumor necrosis factor	36
dexamethasone	CCL2	chemokine ligand 2	36
dexamethasone	GDF8	growth differentiation factor 8	36
dexamethasone	AHSA1	AHA1,activator of heat shock 90kDa protein ATPase homolog 1	36
dexamethasone	SCD	stearoyl CoA desaturase	36
dexamethasone	GCG	glucagon	36
dexamethasone	DBP	D site of albumin promoter binding protein	36
dexamethasone	NR1H4	nuclear receptor subfamily 1,group H,member 4	36
dexamethasone	ACACA	acetyl Coenzyme A carboxylase alpha	36
dexamethasone	IL1RA	interleukin 1 receptor antagonist	36
dexamethasone	RPS6KB1	ribosomal protein S6 kinase,70kDa,polypeptide 1	36
dexamethasone	G6PC	glucose 6 phosphatase,catalytic subunit	36
dexamethasone	RPS6	ribosomal protein S6	36
dexamethasone	TCF1	transcription factor 1,hepatic,LF B1,hepatic nuclear factor,albumin proximal factor	36
dexamethasone	STAT5B	signal transducer and activator of transcription 5B	36
dexamethasone	STAT5A	signal transducer and activator of transcription 5A	36
dexamethasone	PPARG	peroxisome proliferative activated receptor,gamma	36
dexamethasone	IRS2	insulin receptor substrate 2	36
dexamethasone	PTPRF	protein tyrosine phosphatase,receptor type,F	36
dexamethasone	RETN	resistin	36
dexamethasone	MAPK14	mitogen activated protein kinase 14	35
dexamethasone	NOS3	nitric oxide synthase 3	35
dexamethasone	SLC2A2	solute carrier family 2,member 2	35
dexamethasone	ICAM1	intercellular adhesion molecule 1,human rhinovirus receptor	35
dexamethasone	PIK3R1	phosphoinositide 3 kinase,regulatory subunit 1	35
dexamethasone	IAPP	islet amyloid polypeptide	35
dexamethasone	INSR	insulin receptor	35
dexamethasone	HSPA9B	heat shock 70kDa protein 9	35
dexamethasone	PPARGC1A	peroxisome proliferator activated receptor gamma,coactivator 1 alpha	35
dexamethasone	INS	insulin	35
dexamethasone	PGF	placental growth factor,vascular endothelial growth factor related protein	35
dexamethasone	FST	follistatin	35
dexamethasone	MIF	macrophage migration inhibitory factor	35
dexamethasone	ACOX1	acyl Coenzyme A oxidase 1,palmitoyl	35
dexamethasone	LPL	lipoprotein lipase	35
dexamethasone	CD36	CD36 molecule	35
dexamethasone	STS1	Cbl interacting protein Sts 1	35
dexamethasone	LIPE	lipase,hormone sensitive	35
dexamethasone	CAPG	capping protein,gelsolin like	35
dexamethasone	STAT3	signal transducer and activator of transcription 3	35
dexamethasone	GTF3A	general transcription factor IIIA	35
dexamethasone	CHPT1	choline phosphotransferase 1	35
dexamethasone	LEP	leptin	35
dexamethasone	PPARA	peroxisome proliferator activated receptor alpha	35
dexamethasone	MAP2K1	mitogen activated protein kinase kinase 1	34
dexamethasone	IPF1	pancreatic and duodenal homeobox 1	34
dexamethasone	MAPK9	mitogen activated protein kinase 9	34
dexamethasone	MAPK1	mitogen activated protein kinase 1	34
dexamethasone	ADRB2	adrenergic,beta 2,receptor,surface	34
dexamethasone	GCK	glucokinase	34
dexamethasone	ADM	adrenomedullin	34
dexamethasone	SERPINF1	serpin peptidase inhibitor,clade F,member 1	34
dexamethasone	PRKAB1	protein kinase,AMP activated,beta 1 non catalytic subunit	34
dexamethasone	MGC111141	haptoglobin	34
dexamethasone	PRKAA2	protein kinase,AMP activated,alpha 2 catalytic subunit	34
dexamethasone	PCSK1	proprotein convertase subtilisin/kexin type 1	34
dexamethasone	CD14	CD14 molecule	34
dexamethasone	HNF4A	hepatocyte nuclear factor 4,alpha	34
dexamethasone	PRKAA1	protein kinase,AMP activated,alpha 1 catalytic subunit	34
dexamethasone	REN	renin	34
dexamethasone	PPP5C	protein phosphatase 5,catalytic subunit	34
dexamethasone	IGFBP3	insulin like growth factor binding protein 3	34
dexamethasone	FASN	fatty acid synthase	34
dexamethasone	VDR	vitamin D receptor	34
dexamethasone	ATIC	5 aminoimidazole 4 carboxamide ribonucleotide formyltransferase/IMP cyclohydrolase	34
dexamethasone	APT1	Fas	34
dexamethasone	KRT18	keratin 18	34
dexamethasone	SMPD1	sphingomyelin phosphodiesterase 1,acid lysosomal	34
dexamethasone	PMCH	pro melanin concentrating hormone	34
dexamethasone	CTGF	connective tissue growth factor	34
dexamethasone	KLK1	kallikrein 1,renal/pancreas/salivary	33
dexamethasone	GHSR	growth hormone secretagogue receptor	33
dexamethasone	NPY	neuropeptide Y	33
dexamethasone	UCP3	uncoupling protein 3	33
dexamethasone	EPHB2	EPH receptor B2	33
dexamethasone	UCP1	mitochondrial brown fat uncoupling protein	33
dexamethasone	JAK2	Janus kinase 2	33
dexamethasone	AKT1	v akt murine thymoma viral oncogene homolog 1	33
dexamethasone	SLC2A1	solute carrier family 2,member 1	33
dexamethasone	CCRK	cyclin dependent protein kinase H	33
dexamethasone	SHBG	sex hormone binding globulin	33
dexamethasone	GGT3	gamma glutamyltransferase 3	33
dexamethasone	TNFRSF1B	tumor necrosis factor receptor superfamily,member 1B	33
dexamethasone	MAP2K4	mitogen activated protein kinase kinase 4	33
dexamethasone	MAPK8	mitogen activated protein kinase 8	33
dexamethasone	MAPK3	mitogen activated protein kinase 3	33
dexamethasone	AGT	angiotensin I	33
dexamethasone	GABPA	GA binding protein transcription factor,alpha subunit 60kDa	33
dexamethasone	SCARB1	scavenger receptor class B,member 1	33
dexamethasone	GRAP2	GRB2 related adaptor protein 2	33
dexamethasone	IKBKB	inhibitor of kappa light polypeptide gene enhancer in B cells,kinase beta	33
dexamethasone	HMOX1	heme oxygenase 1	33
dexamethasone	CDKL1	cyclin dependent kinase like 1	33
dexamethasone	HMGCR	3 hydroxy 3 methylglutaryl Coenzyme A reductase	33
dexamethasone	NA	pyruvate carboxylase	33
dexamethasone	PPARD	peroxisome proliferator activated receptor delta	33
dexamethasone	SERPINB2	serpin peptidase inhibitor,clade B,member 2	33
dexamethasone	SERPINE1	serpin peptidase inhibitor,clade E,member 1	33
dexamethasone	VCAM1	vascular cell adhesion molecule 1	33
dexamethasone	SST	somatostatin	33
dexamethasone	PTH	parathyroid hormone	33
dexamethasone	GIP	gastric inhibitory polypeptide	33
dexamethasone	IGF1R	insulin like growth factor 1 receptor	32
dexamethasone	PSMC6	proteasome 26S subunit,ATPase,6	32
dexamethasone	AMH	anti Mullerian hormone	32
dexamethasone	CREBBP	CREB binding protein	32
dexamethasone	ALB	albumin	32
dexamethasone	MAPK10	mitogen activated protein kinase 10	32
dexamethasone	EDN1	endothelin 1	32
dexamethasone	CADM1	cell adhesion molecule 1	32
dexamethasone	PIK3CG	phosphoinositide 3 kinase,catalytic,gamma polypeptide	32
dexamethasone	PIK3CB	phosphoinositide 3 kinase,catalytic,beta polypeptide	32
dexamethasone	TNFRSF1A	tumor necrosis factor receptor superfamily,member 1A	32
dexamethasone	AGTR1	angiotensin II receptor,type 1	32
dexamethasone	PIK3CA	phosphoinositide 3 kinase,catalytic,alpha polypeptide	32
dexamethasone	HSPA1A	heat shock 70kDa protein 1A	32
dexamethasone	PI3	peptidase inhibitor 3,skin derived	32
dexamethasone	TLR2	toll like receptor 2	32
dexamethasone	DDIT3	DNA damage inducible transcript 3	32
dexamethasone	TIMP2	TIMP metallopeptidase inhibitor 2	32
dexamethasone	ADIPOQ	adiponectin,C1Q and collagen domain containing	32
dexamethasone	FRAP1	FK506 binding protein 12 rapamycin associated protein 1	32
dexamethasone	LNPEP	leucyl/cystinyl aminopeptidase	32
dexamethasone	RELA	v rel reticuloendotheliosis viral oncogene homolog A,nuclear factor of kappa light polypeptide gene enhancer in B cells 3,p65	32
dexamethasone	PTK2B	PTK2B protein tyrosine kinase 2 beta	32
dexamethasone	LEPR	leptin receptor	32
dexamethasone	IGF2	insulin like growth factor 2	32
dexamethasone	EIF4E	eukaryotic translation initiation factor 4E	31
dexamethasone	CNTF	ciliary neurotrophic factor	31
dexamethasone	AGTR2	angiotensin II receptor,type 2	31
dexamethasone	CCR2	chemokine receptor 2	31
dexamethasone	GGT1	gamma glutamyltransferase 1	31
dexamethasone	DPP4	Dipeptidyl peptidase 4	31
dexamethasone	CABIN1	calcineurin binding protein 1	31
dexamethasone	HSPA5	heat shock 70kDa protein 5	31
dexamethasone	MAPKAP1	mitogen activated protein kinase associated protein 1	31
dexamethasone	PYGM	phosphorylase,glycogen,muscle	31
dexamethasone	CUTL1	cut like 1,CCAAT displacement protein	31
dexamethasone	GHRL	ghrelin/obestatin preprohormone	31
dexamethasone	PLAT	plasminogen activator,tissue	30
dexamethasone	TTR	transthyretin	30
dexamethasone	CISH	cytokine inducible SH2 containing protein	30
dexamethasone	TLR4	toll like receptor 4	30
dexamethasone	CD68	CD68 molecule	30
dexamethasone	PRKCA	protein kinase C,alpha	30
dexamethasone	LRP1	low density lipoprotein related protein 1	30
dexamethasone	PDE3B	phosphodiesterase 3B,cGMP inhibited	30
dexamethasone	LIPC	lipase,hepatic	30
dexamethasone	CANX	calnexin	30
dexamethasone	ESR2	estrogen receptor 2	30
nitric oxide	NOS3	nitric oxide synthase 3	50
nitric oxide	NOS2A	nitric oxide synthase 2A	50
nitric oxide	NOS1	nitric oxide synthase 1	50
nitric oxide	MAPKAP1	mitogen activated protein kinase associated protein 1	49
nitric oxide	HMOX1	heme oxygenase 1	43
nitric oxide	EDN1	endothelin 1	42
nitric oxide	SOD3	superoxide dismutase 3,extracellular	42
nitric oxide	DHDDS	dehydrodolichyl diphosphate synthase	42
nitric oxide	SNAP25	synaptosomal associated protein,25kDa	42
nitric oxide	ADM	adrenomedullin	41
nitric oxide	NFKB1	nuclear factor of kappa light polypeptide gene enhancer in B cells 1	41
nitric oxide	CAV1	caveolin 1,caveolae protein,22kDa	41
nitric oxide	PGF	placental growth factor,vascular endothelial growth factor related protein	40
nitric oxide	RETNLB	resistin like beta	40
nitric oxide	AGTR2	angiotensin II receptor,type 2	39
nitric oxide	AGTR1	angiotensin II receptor,type 1	39
nitric oxide	APLN	apelin,AGTRL1 ligand	39
nitric oxide	ROS1	v ros UR2 sarcoma virus oncogene homolog 1	39
nitric oxide	NFKBIA	nuclear factor of kappa light polypeptide gene enhancer in B cells inhibitor,alpha	39
nitric oxide	UGCG	UDP glucose ceramide glucosyltransferase	39
nitric oxide	AKT1	v akt murine thymoma viral oncogene homolog 1	38
nitric oxide	TNF	tumor necrosis factor	38
nitric oxide	AGT	angiotensin I	38
nitric oxide	PRKAB1	protein kinase,AMP activated,beta 1 non catalytic subunit	38
nitric oxide	PRKAA2	protein kinase,AMP activated,alpha 2 catalytic subunit	38
nitric oxide	AHSA1	AHA1,activator of heat shock 90kDa protein ATPase homolog 1	38
nitric oxide	PRKAA1	protein kinase,AMP activated,alpha 1 catalytic subunit	38
nitric oxide	MAPK14	mitogen activated protein kinase 14	38
nitric oxide	LIPG	lipase,endothelial	37
nitric oxide	HSPA9B	heat shock 70kDa protein 9	37
nitric oxide	NA	klotho	37
nitric oxide	CADM1	cell adhesion molecule 1	37
nitric oxide	KLK1	kallikrein 1,renal/pancreas/salivary	37
nitric oxide	MAPK1	mitogen activated protein kinase 1	37
nitric oxide	CCRK	cyclin dependent protein kinase H	37
nitric oxide	PIK3CG	phosphoinositide 3 kinase,catalytic,gamma polypeptide	37
nitric oxide	CDKL1	cyclin dependent kinase like 1	37
nitric oxide	AGER	advanced glycosylation end product specific receptor RAGE3	37
nitric oxide	HIP4	cystathionine beta synthase	37
nitric oxide	CAPG	capping protein,gelsolin like	37
nitric oxide	VCAM1	vascular cell adhesion molecule 1	37
nitric oxide	ATIC	5 aminoimidazole 4 carboxamide ribonucleotide formyltransferase/IMP cyclohydrolase	37
nitric oxide	PPARG	peroxisome proliferative activated receptor,gamma	37
nitric oxide	ICAM1	intercellular adhesion molecule 1,human rhinovirus receptor	36
nitric oxide	PPARA	peroxisome proliferator activated receptor alpha	36
nitric oxide	MAPK8	mitogen activated protein kinase 8	36
nitric oxide	MAPK3	mitogen activated protein kinase 3	36
nitric oxide	CEBPB	CCAAT/enhancer binding protein,beta	36
nitric oxide	NPY	neuropeptide Y	36
nitric oxide	CCL2	chemokine ligand 2	36
nitric oxide	EPHB2	EPH receptor B2	36
nitric oxide	SIRT1	sirtuin 1	36
nitric oxide	PRKCE	protein kinase C,epsilon	36
nitric oxide	PIK3CB	phosphoinositide 3 kinase,catalytic,beta polypeptide	36
nitric oxide	PRKCB1	protein kinase C,beta 1	36
nitric oxide	GPX1	glutathione peroxidase 1	36
nitric oxide	PIK3CA	phosphoinositide 3 kinase,catalytic,alpha polypeptide	36
nitric oxide	PI3	peptidase inhibitor 3,skin derived	36
nitric oxide	ACE	angiotensin I converting enzyme 1	36
nitric oxide	MYD88	myeloid differentiation primary response gene	36
nitric oxide	IL6	interleukin 6	36
nitric oxide	IKBKB	inhibitor of kappa light polypeptide gene enhancer in B cells,kinase beta	36
nitric oxide	PSMC6	proteasome 26S subunit,ATPase,6	36
nitric oxide	GABPA	GA binding protein transcription factor,alpha subunit 60kDa	36
nitric oxide	CNR2	cannabinoid receptor 2	36
nitric oxide	MAPK10	mitogen activated protein kinase 10	35
nitric oxide	CNR1	cannabinoid receptor 1	35
nitric oxide	PTK2B	PTK2B protein tyrosine kinase 2 beta	35
nitric oxide	NRF1	nuclear respiratory factor 1	35
nitric oxide	TNFRSF1A	tumor necrosis factor receptor superfamily,member 1A	35
nitric oxide	CISH	cytokine inducible SH2 containing protein	35
nitric oxide	HSPA1A	heat shock 70kDa protein 1A	35
nitric oxide	TLR4	toll like receptor 4	35
nitric oxide	JAK2	Janus kinase 2	35
nitric oxide	TLR2	toll like receptor 2	35
nitric oxide	HMGCR	3 hydroxy 3 methylglutaryl Coenzyme A reductase	35
nitric oxide	SCARB1	scavenger receptor class B,member 1	35
nitric oxide	SOCS1	suppressor of cytokine signaling 1	35
nitric oxide	REN	renin	35
nitric oxide	DUSP1	dual specificity phosphatase 1	35
nitric oxide	GNB3	guanine nucleotide binding protein,beta polypeptide 3	35
nitric oxide	DDIT3	DNA damage inducible transcript 3	35
nitric oxide	PRKCA	protein kinase C,alpha	35
nitric oxide	IL18	interleukin 18	35
nitric oxide	GHSR	growth hormone secretagogue receptor	35
nitric oxide	IL1RA	interleukin 1 receptor antagonist	35
nitric oxide	SMPD1	sphingomyelin phosphodiesterase 1,acid lysosomal	35
nitric oxide	MAP2K1	mitogen activated protein kinase kinase 1	35
nitric oxide	GRAP2	GRB2 related adaptor protein 2	35
nitric oxide	SERPINE1	serpin peptidase inhibitor,clade E,member 1	34
nitric oxide	PPARD	peroxisome proliferator activated receptor delta	34
nitric oxide	ANGPTL4	angiopoietin like 4	34
nitric oxide	TNFRSF1B	tumor necrosis factor receptor superfamily,member 1B	34
nitric oxide	ESR2	estrogen receptor 2	34
nitric oxide	NPPB	natriuretic peptide precursor B	34
nitric oxide	PIK3R1	phosphoinositide 3 kinase,regulatory subunit 1	34
nitric oxide	IRS1	insulin receptor substrate 1	34
nitric oxide	PRKCZ	protein kinase C,zeta	34
nitric oxide	CD14	CD14 molecule	34
nitric oxide	NR0B2	nuclear receptor subfamily 0,group B,member 2	34
nitric oxide	PPARGC1A	peroxisome proliferator activated receptor gamma,coactivator 1 alpha	34
nitric oxide	GPR83	G protein coupled receptor 83	34
nitric oxide	VWF	von Willebrand factor	34
nitric oxide	IL1R1	interleukin 1 receptor,type I	34
nitric oxide	PDE3B	phosphodiesterase 3B,cGMP inhibited	34
nitric oxide	IGFALS	insulin like growth factor binding protein,acid labile subunit	34
nitric oxide	GHRL	ghrelin/obestatin preprohormone	33
nitric oxide	LEP	leptin	33
nitric oxide	MAPK9	mitogen activated protein kinase 9	33
nitric oxide	CCR2	chemokine receptor 2	33
nitric oxide	ADIPOQ	adiponectin,C1Q and collagen domain containing	33
nitric oxide	P4HB	procollagen proline,2 oxoglutarate 4 dioxygenase,beta polypeptide	33
nitric oxide	PON1	paraoxonase 1	33
nitric oxide	SOCS3	suppressor of cytokine signaling 3	33
nitric oxide	MAP2K4	mitogen activated protein kinase kinase 4	33
nitric oxide	CD68	CD68 molecule	33
nitric oxide	RPS6KB1	ribosomal protein S6 kinase,70kDa,polypeptide 1	33
nitric oxide	ADRB3	adrenergic,beta 3,receptor	33
nitric oxide	PRKCD	protein kinase C,delta	33
nitric oxide	TFAM	transcription factor A,mitochondrial	33
nitric oxide	RELA	v rel reticuloendotheliosis viral oncogene homolog A,nuclear factor of kappa light polypeptide gene enhancer in B cells 3,p65	33
nitric oxide	ACP1	acid phosphatase 1,soluble	33
nitric oxide	CYP2E1	cytochrome P450,family 2,subfamily E,polypeptide 1	33
nitric oxide	STK11	serine/threonine kinase 11	33
nitric oxide	GALGT2	beta 1,4 N acetyl galactosaminyl transferase 2	33
nitric oxide	PTPN3	protein tyrosine phosphatase,non receptor type 3	33
nitric oxide	NR3C2	nuclear receptor subfamily 3,group C,member 2	33
nitric oxide	STAT3	signal transducer and activator of transcription 3	33
nitric oxide	PDPK1	3 phosphoinositide dependent protein kinase 1	33
nitric oxide	PTPN1	protein tyrosine phosphatase,non receptor type 1	33
nitric oxide	ATM	ataxia telangiectasia mutated protein	33
nitric oxide	PDK1	pyruvate dehydrogenase kinase,isozyme 1	33
nitric oxide	PTPRU	protein tyrosine phosphatase,receptor type,U	33
nitric oxide	PPP5C	protein phosphatase 5,catalytic subunit	33
nitric oxide	APT1	Fas	33
nitric oxide	APOE	apolipoprotein E	33
nitric oxide	SERPINB2	serpin peptidase inhibitor,clade B,member 2	33
nitric oxide	LEPR	leptin receptor	33
nitric oxide	SLC2A3	solute carrier family 2,member 3	32
nitric oxide	FASN	fatty acid synthase	32
nitric oxide	LCN2	lipocalin 2	32
nitric oxide	CD36	CD36 molecule	32
nitric oxide	XBP1	X box binding protein 1	32
nitric oxide	STS1	Cbl interacting protein Sts 1	32
nitric oxide	PPYR1	pancreatic polypeptide receptor 1	32
nitric oxide	MIF	macrophage migration inhibitory factor	32
nitric oxide	SST	somatostatin	32
nitric oxide	CRP	C reactive protein,pentraxin related	32
nitric oxide	NR1H4	nuclear receptor subfamily 1,group H,member 4	32
nitric oxide	PPP2R4	protein phosphatase 2A activator,regulatory subunit 4	32
nitric oxide	LNPEP	leucyl/cystinyl aminopeptidase	32
nitric oxide	RETN	resistin	32
nitric oxide	TNS1	tensin 1	31
nitric oxide	FOXO1A	forkhead box O1	31
nitric oxide	LDLR	low density lipoprotein receptor	31
nitric oxide	SLC2A1	solute carrier family 2,member 1	31
nitric oxide	HSPA5	heat shock 70kDa protein 5	31
nitric oxide	PLAT	plasminogen activator,tissue	31
nitric oxide	CDC25C	cell division cycle 25 homolog C	31
nitric oxide	EPHX2	epoxide hydrolase 2,cytoplasmic	31
nitric oxide	CABIN1	calcineurin binding protein 1	31
nitric oxide	TIMP2	TIMP metallopeptidase inhibitor 2	31
nitric oxide	INS	insulin	31
nitric oxide	ADAM17	ADAM metallopeptidase domain 17	31
nitric oxide	ZNF9	CCHC type zinc finger,nucleic acid binding protein	31
nitric oxide	ACACA	acetyl Coenzyme A carboxylase alpha	31
nitric oxide	ABCC8	ATP binding cassette,sub family C,member 8	31
nitric oxide	PBEF1	pre B cell colony enhancing factor 1	31
nitric oxide	GAD1	glutamate decarboxylase 1	31
nitric oxide	SLC2A4	solute carrier family 2,member 4	30
nitric oxide	ALB	albumin	30
nitric oxide	ACF	apobec 1 complementation factor	30
nitric oxide	HSD11B2	hydroxysteroid dehydrogenase 2	30
nitric oxide	IPF1	pancreatic and duodenal homeobox 1	30
nitric oxide	IRS2	insulin receptor substrate 2	30
nitric oxide	COG2	component of oligomeric golgi complex 2	30
nitric oxide	INSR	insulin receptor	30
nitric oxide	PTPN11	protein tyrosine phosphatase,non receptor type 11	30
nitric oxide	GGT3	gamma glutamyltransferase 3	30
nitric oxide	SERPINF1	serpin peptidase inhibitor,clade F,member 1	30
nitric oxide	GGT1	gamma glutamyltransferase 1	30
nitric oxide	CTGF	connective tissue growth factor	30
nitric oxide	PTEN	phosphatase and tensin homolog	30
nitric oxide	GAD2	glutamate decarboxylase 2	30
nitric oxide	MC4R	melanocortin 4 receptor	30
nitric oxide	BCAR1	breast cancer anti estrogen resistance 1	30
nitric oxide	PCSK1	proprotein convertase subtilisin/kexin type 1	30
nitric oxide	UCP3	uncoupling protein 3	30
nitric oxide	PYY	peptide YY	30
nitric oxide	CNTF	ciliary neurotrophic factor	30
nitric oxide	FRAP1	FK506 binding protein 12 rapamycin associated protein 1	30
nitric oxide	UCP1	mitochondrial brown fat uncoupling protein	30
nitric oxide	IGF1	insulin like growth factor 1	30
glucagon	GCGR	glucagon receptor	56
glucagon	GCG	glucagon	56
glucagon	GLP1R	glucagon like peptide 1 receptor	56
glucagon	RCBTB1	regulator of chromosome condensation and BTB domain containing protein 1	55
glucagon	GIP	gastric inhibitory polypeptide	53
glucagon	GNAI2	guanine nucleotide binding protein,alpha inhibiting activity polypeptide 2	52
glucagon	IPF1	pancreatic and duodenal homeobox 1	49
glucagon	GIPR	gastric inhibitory polypeptide receptor	49
glucagon	DPP4	Dipeptidyl peptidase 4	49
glucagon	PYY	peptide YY	48
glucagon	IAPP	islet amyloid polypeptide	47
glucagon	HMX1	homeobox 1	47
glucagon	SST	somatostatin	47
glucagon	SLC2A2	solute carrier family 2,member 2	47
glucagon	GCK	glucokinase	45
glucagon	FOXA2	forkhead box A2	45
glucagon	PCSK1	proprotein convertase subtilisin/kexin type 1	45
glucagon	PCK2	phosphoenolpyruvate carboxykinase 2	45
glucagon	GCKR	glucokinase regulator	45
glucagon	PYGM	phosphorylase,glycogen,muscle	44
glucagon	GHRL	ghrelin/obestatin preprohormone	44
glucagon	INS	insulin	44
glucagon	IDE	insulin degrading enzyme	43
glucagon	G6PC	glucose 6 phosphatase,catalytic subunit	42
glucagon	ABCC8	ATP binding cassette,sub family C,member 8	42
glucagon	PCK1	phosphoenolpyruvate carboxykinase 1	42
glucagon	NA	pyruvate carboxylase	42
glucagon	GHRH	growth hormone releasing hormone	42
glucagon	TCF7L2	transcription factor 7 like 2	41
glucagon	TCF7	transcription factor 7	41
glucagon	GPR83	G protein coupled receptor 83	41
glucagon	IRS2	insulin receptor substrate 2	40
glucagon	AGRP	agouti related protein homolog	40
glucagon	CPT1A	carnitine palmitoyltransferase 1A	40
glucagon	LIPE	lipase,hormone sensitive	39
glucagon	KCNJ11	potassium inwardly rectifying channel,subfamily J,member 11	39
glucagon	INSR	insulin receptor	39
glucagon	GHSR	growth hormone secretagogue receptor	39
glucagon	PPARGC1A	peroxisome proliferator activated receptor gamma,coactivator 1 alpha	39
glucagon	IGFBP1	insulin like growth factor binding protein 1	39
glucagon	ATIC	5 aminoimidazole 4 carboxamide ribonucleotide formyltransferase/IMP cyclohydrolase	38
glucagon	HSPA9B	heat shock 70kDa protein 9	38
glucagon	GANC	glucosidase,alpha,neutral C	38
glucagon	LEPR	leptin receptor	38
glucagon	GAD2	glutamate decarboxylase 2	38
glucagon	PMCH	pro melanin concentrating hormone	38
glucagon	LEP	leptin	38
glucagon	FOXO1A	forkhead box O1	38
glucagon	NPY	neuropeptide Y	38
glucagon	IGF1	insulin like growth factor 1	37
glucagon	RPS6KB1	ribosomal protein S6 kinase,70kDa,polypeptide 1	37
glucagon	ZNF9	CCHC type zinc finger,nucleic acid binding protein	37
glucagon	GAD1	glutamate decarboxylase 1	37
glucagon	RETN	resistin	37
glucagon	PTH	parathyroid hormone	37
glucagon	TCF1	transcription factor 1,hepatic,LF B1,hepatic nuclear factor,albumin proximal factor	37
glucagon	ACACA	acetyl Coenzyme A carboxylase alpha	37
glucagon	SREBF1	sterol regulatory element binding transcription factor 1	37
glucagon	P4HB	procollagen proline,2 oxoglutarate 4 dioxygenase,beta polypeptide	37
glucagon	HNF4A	hepatocyte nuclear factor 4,alpha	36
glucagon	CHPT1	choline phosphotransferase 1	36
glucagon	IRS1	insulin receptor substrate 1	36
glucagon	IGFBP3	insulin like growth factor binding protein 3	36
glucagon	PRKAB1	protein kinase,AMP activated,beta 1 non catalytic subunit	36
glucagon	PRKAA2	protein kinase,AMP activated,alpha 2 catalytic subunit	36
glucagon	IGF2	insulin like growth factor 2	36
glucagon	PRKAA1	protein kinase,AMP activated,alpha 1 catalytic subunit	36
glucagon	MC4R	melanocortin 4 receptor	35
glucagon	LPL	lipoprotein lipase	35
glucagon	ADIPOQ	adiponectin,C1Q and collagen domain containing	35
glucagon	RPS6	ribosomal protein S6	35
glucagon	LIPC	lipase,hepatic	35
glucagon	PPM2C	protein phosphatase 2C,magnesium dependent,catalytic subunit	35
glucagon	PSMC6	proteasome 26S subunit,ATPase,6	35
glucagon	PDE3B	phosphodiesterase 3B,cGMP inhibited	35
glucagon	ACF	apobec 1 complementation factor	35
glucagon	NR1H4	nuclear receptor subfamily 1,group H,member 4	35
glucagon	PPARG	peroxisome proliferative activated receptor,gamma	34
glucagon	CDKL1	cyclin dependent kinase like 1	34
glucagon	ADRB2	adrenergic,beta 2,receptor,surface	34
glucagon	HMGCR	3 hydroxy 3 methylglutaryl Coenzyme A reductase	34
glucagon	SPAG8	sperm associated antigen 8	34
glucagon	CCRK	cyclin dependent protein kinase H	34
glucagon	SLC2A4	solute carrier family 2,member 4	34
glucagon	SLC2A1	solute carrier family 2,member 1	33
glucagon	AGT	angiotensin I	33
glucagon	PNLIP	pancreatic lipase	33
glucagon	UCP1	mitochondrial brown fat uncoupling protein	33
glucagon	ADM	adrenomedullin	33
glucagon	PTPN1	protein tyrosine phosphatase,non receptor type 1	33
glucagon	TTR	transthyretin	33
glucagon	ACOX1	acyl Coenzyme A oxidase 1,palmitoyl	33
glucagon	CYP7A1	cytochrome P450,family 7,subfamily A,polypeptide 1	33
glucagon	IGFBP2	insulin like growth factor binding protein 2,36kDa	33
glucagon	FST	follistatin	33
glucagon	GHR	growth hormone receptor	33
glucagon	PPYR1	pancreatic polypeptide receptor 1	32
glucagon	PPARA	peroxisome proliferator activated receptor alpha	32
glucagon	STS1	Cbl interacting protein Sts 1	32
glucagon	PIK3CG	phosphoinositide 3 kinase,catalytic,gamma polypeptide	32
glucagon	PI3	peptidase inhibitor 3,skin derived	32
glucagon	PTK2B	PTK2B protein tyrosine kinase 2 beta	32
glucagon	PRKCA	protein kinase C,alpha	32
glucagon	CREBBP	CREB binding protein	32
glucagon	SNAP25	synaptosomal associated protein,25kDa	32
glucagon	ALB	albumin	31
glucagon	AKT1	v akt murine thymoma viral oncogene homolog 1	31
glucagon	REN	renin	31
glucagon	JPH3	junctophilin 3	31
glucagon	PIK3CB	phosphoinositide 3 kinase,catalytic,beta polypeptide	31
glucagon	FRAP1	FK506 binding protein 12 rapamycin associated protein 1	31
glucagon	PIK3CA	phosphoinositide 3 kinase,catalytic,alpha polypeptide	31
glucagon	MAPK3	mitogen activated protein kinase 3	31
glucagon	CEBPB	CCAAT/enhancer binding protein,beta	31
glucagon	H6PD	hexose 6 phosphate dehydrogenase	30
glucagon	PTPN3	protein tyrosine phosphatase,non receptor type 3	30
glucagon	ACP1	acid phosphatase 1,soluble	30
glucagon	FASN	fatty acid synthase	30
glucagon	MAPK10	mitogen activated protein kinase 10	30
glucagon	IGF1R	insulin like growth factor 1 receptor	30
metformin	ATIC	5 aminoimidazole 4 carboxamide ribonucleotide formyltransferase/IMP cyclohydrolase	52
metformin	PRKAB1	protein kinase,AMP activated,beta 1 non catalytic subunit	52
metformin	PRKAA2	protein kinase,AMP activated,alpha 2 catalytic subunit	52
metformin	PRKAA1	protein kinase,AMP activated,alpha 1 catalytic subunit	52
metformin	DPP4	Dipeptidyl peptidase 4	51
metformin	STK11	serine/threonine kinase 11	49
metformin	GLP1R	glucagon like peptide 1 receptor	49
metformin	TBC1D4	TBC1 domain family,member 4	48
metformin	ZNF9	CCHC type zinc finger,nucleic acid binding protein	48
metformin	GANC	glucosidase,alpha,neutral C	48
metformin	RCBTB1	regulator of chromosome condensation and BTB domain containing protein 1	48
metformin	RBP4	retinol binding protein 4,plasma	47
metformin	ADIPOQ	adiponectin,C1Q and collagen domain containing	46
metformin	ACACA	acetyl Coenzyme A carboxylase alpha	45
metformin	GPR83	G protein coupled receptor 83	45
metformin	PBEF1	pre B cell colony enhancing factor 1	45
metformin	GIP	gastric inhibitory polypeptide	44
metformin	RETN	resistin	44
metformin	PPARG	peroxisome proliferative activated receptor,gamma	44
metformin	INS	insulin	44
metformin	SHBG	sex hormone binding globulin	44
metformin	GCG	glucagon	43
metformin	ABCC8	ATP binding cassette,sub family C,member 8	43
metformin	SLC2A4	solute carrier family 2,member 4	43
metformin	PCK2	phosphoenolpyruvate carboxykinase 2	42
metformin	SERPINE1	serpin peptidase inhibitor,clade E,member 1	42
metformin	IRS1	insulin receptor substrate 1	42
metformin	SREBF1	sterol regulatory element binding transcription factor 1	42
metformin	INSR	insulin receptor	42
metformin	COG2	component of oligomeric golgi complex 2	42
metformin	CPT1A	carnitine palmitoyltransferase 1A	41
metformin	SERPINB2	serpin peptidase inhibitor,clade B,member 2	41
metformin	IRS2	insulin receptor substrate 2	41
metformin	G6PC	glucose 6 phosphatase,catalytic subunit	41
metformin	FRAP1	FK506 binding protein 12 rapamycin associated protein 1	41
metformin	LEP	leptin	41
metformin	PPARA	peroxisome proliferator activated receptor alpha	41
metformin	SLC2A1	solute carrier family 2,member 1	41
metformin	GCK	glucokinase	40
metformin	GHRL	ghrelin/obestatin preprohormone	40
metformin	IGFBP1	insulin like growth factor binding protein 1	40
metformin	LMNA	lamin A/C	39
metformin	CYP17A1	cytochrome P450,family 17,subfamily A,polypeptide 1	39
metformin	ROS1	v ros UR2 sarcoma virus oncogene homolog 1	39
metformin	CRP	C reactive protein,pentraxin related	38
metformin	APOA1	apolipoprotein A I	37
metformin	JPH3	junctophilin 3	37
metformin	AHSA1	AHA1,activator of heat shock 90kDa protein ATPase homolog 1	37
metformin	APOB	apolipoprotein B antigen	36
metformin	AKT1	v akt murine thymoma viral oncogene homolog 1	36
metformin	PTK2B	PTK2B protein tyrosine kinase 2 beta	36
metformin	PLAT	plasminogen activator,tissue	36
metformin	IGF1	insulin like growth factor 1	36
metformin	PYGM	phosphorylase,glycogen,muscle	35
metformin	VCAM1	vascular cell adhesion molecule 1	35
metformin	CADM1	cell adhesion molecule 1	35
metformin	ACE	angiotensin I converting enzyme 1	35
metformin	PIK3CG	phosphoinositide 3 kinase,catalytic,gamma polypeptide	35
metformin	PIK3CB	phosphoinositide 3 kinase,catalytic,beta polypeptide	35
metformin	PIK3CA	phosphoinositide 3 kinase,catalytic,alpha polypeptide	35
metformin	PI3	peptidase inhibitor 3,skin derived	35
metformin	CNR1	cannabinoid receptor 1	34
metformin	LPL	lipoprotein lipase	34
metformin	GALGT2	beta 1,4 N acetyl galactosaminyl transferase 2	34
metformin	GHRH	growth hormone releasing hormone	33
metformin	NOS3	nitric oxide synthase 3	33
metformin	MAPK3	mitogen activated protein kinase 3	33
metformin	GGT1	gamma glutamyltransferase 1	32
metformin	MAPK8	mitogen activated protein kinase 8	32
metformin	VWF	von Willebrand factor	32
metformin	ACP1	acid phosphatase 1,soluble	32
metformin	CCL2	chemokine ligand 2	32
metformin	MAPK14	mitogen activated protein kinase 14	32
metformin	REN	renin	32
metformin	PTPN3	protein tyrosine phosphatase,non receptor type 3	31
metformin	MAPK1	mitogen activated protein kinase 1	31
metformin	FASN	fatty acid synthase	31
metformin	EPHB2	EPH receptor B2	31
metformin	IL6	interleukin 6	31
metformin	APT1	Fas	30
metformin	NOS1	nitric oxide synthase 1	30
metformin	AGT	angiotensin I	30
metformin	SST	somatostatin	30
metformin	ICAM1	intercellular adhesion molecule 1,human rhinovirus receptor	30
estradiol	ESR2	estrogen receptor 2	48
estradiol	SHBG	sex hormone binding globulin	48
estradiol	CYP19A1	cytochrome P450,family 19,subfamily A,polypeptide 1	46
estradiol	SPAG8	sperm associated antigen 8	42
estradiol	AMH	anti Mullerian hormone	42
estradiol	SERPINA6	serpin peptidase inhibitor,clade A,member 6	42
estradiol	CYP17A1	cytochrome P450,family 17,subfamily A,polypeptide 1	42
estradiol	IGFBP2	insulin like growth factor binding protein 2,36kDa	40
estradiol	IGFBP1	insulin like growth factor binding protein 1	40
estradiol	HSD11B2	hydroxysteroid dehydrogenase 2	40
estradiol	PGF	placental growth factor,vascular endothelial growth factor related protein	39
estradiol	FST	follistatin	39
estradiol	IGFBP3	insulin like growth factor binding protein 3	39
estradiol	IGF1	insulin like growth factor 1	39
estradiol	JPH3	junctophilin 3	38
estradiol	BCAR1	breast cancer anti estrogen resistance 1	37
estradiol	LEP	leptin	37
estradiol	TNFRSF11B	tumor necrosis factor receptor superfamily,member 11b	37
estradiol	IGF1R	insulin like growth factor 1 receptor	37
estradiol	GHRH	growth hormone releasing hormone	36
estradiol	RBP4	retinol binding protein 4,plasma	36
estradiol	GHR	growth hormone receptor	36
estradiol	LEPR	leptin receptor	36
estradiol	LEPROT	leptin receptor overlapping transcript	36
estradiol	NR3C2	nuclear receptor subfamily 3,group C,member 2	35
estradiol	COG2	component of oligomeric golgi complex 2	35
estradiol	LIPC	lipase,hepatic	35
estradiol	MAPK3	mitogen activated protein kinase 3	35
estradiol	NRF1	nuclear respiratory factor 1	35
estradiol	GHRL	ghrelin/obestatin preprohormone	35
estradiol	ADIPOR1	adiponectin receptor 1	35
estradiol	PIK3CG	phosphoinositide 3 kinase,catalytic,gamma polypeptide	34
estradiol	APOA1	apolipoprotein A I	34
estradiol	PIK3CB	phosphoinositide 3 kinase,catalytic,beta polypeptide	34
estradiol	PIK3CA	phosphoinositide 3 kinase,catalytic,alpha polypeptide	34
estradiol	PTH	parathyroid hormone	34
estradiol	TFAM	transcription factor A,mitochondrial	34
estradiol	PSMC6	proteasome 26S subunit,ATPase,6	34
estradiol	CREBBP	CREB binding protein	34
estradiol	SERPINB2	serpin peptidase inhibitor,clade B,member 2	34
estradiol	SCARB1	scavenger receptor class B,member 1	34
estradiol	SERPINE1	serpin peptidase inhibitor,clade E,member 1	34
estradiol	IGF2	insulin like growth factor 2	34
estradiol	EPHB2	EPH receptor B2	34
estradiol	CAV1	caveolin 1,caveolae protein,22kDa	34
estradiol	RETN	resistin	34
estradiol	NOS3	nitric oxide synthase 3	34
estradiol	RXRA	retinoid X receptor,alpha	34
estradiol	KLK1	kallikrein 1,renal/pancreas/salivary	34
estradiol	VDR	vitamin D receptor	34
estradiol	APOB	apolipoprotein B antigen	34
estradiol	IRS1	insulin receptor substrate 1	34
estradiol	CYP7A1	cytochrome P450,family 7,subfamily A,polypeptide 1	33
estradiol	GHSR	growth hormone secretagogue receptor	33
estradiol	INS	insulin	33
estradiol	MC3R	melanocortin 3 receptor	33
estradiol	CCRK	cyclin dependent protein kinase H	33
estradiol	AKT1	v akt murine thymoma viral oncogene homolog 1	33
estradiol	PI3	peptidase inhibitor 3,skin derived	33
estradiol	IL6R	interleukin 6 receptor	33
estradiol	TIMP2	TIMP metallopeptidase inhibitor 2	33
estradiol	LPL	lipoprotein lipase	33
estradiol	MAP2K1	mitogen activated protein kinase kinase 1	33
estradiol	LNPEP	leucyl/cystinyl aminopeptidase	33
estradiol	AGRP	agouti related protein homolog	33
estradiol	LIPE	lipase,hormone sensitive	33
estradiol	STAT5A	signal transducer and activator of transcription 5A	33
estradiol	STAT5B	signal transducer and activator of transcription 5B	33
estradiol	FOXO1A	forkhead box O1	33
estradiol	ACOX1	acyl Coenzyme A oxidase 1,palmitoyl	33
estradiol	MAPK1	mitogen activated protein kinase 1	33
estradiol	ADIPOQ	adiponectin,C1Q and collagen domain containing	33
estradiol	PRKCD	protein kinase C,delta	33
estradiol	LDLR	low density lipoprotein receptor	33
estradiol	CDKL1	cyclin dependent kinase like 1	33
estradiol	LCN2	lipocalin 2	33
estradiol	IRS2	insulin receptor substrate 2	33
estradiol	SLC2A3	solute carrier family 2,member 3	33
estradiol	DUSP1	dual specificity phosphatase 1	33
estradiol	NPY	neuropeptide Y	33
estradiol	CYP21A2	cytochrome P450,family 21,subfamily A,polypeptide 2	33
estradiol	PMCH	pro melanin concentrating hormone	33
estradiol	NOS1	nitric oxide synthase 1	33
estradiol	ROS1	v ros UR2 sarcoma virus oncogene homolog 1	32
estradiol	IL6	interleukin 6	32
estradiol	LPA	lipoprotein,Lp	32
estradiol	GAD1	glutamate decarboxylase 1	32
estradiol	NR1H4	nuclear receptor subfamily 1,group H,member 4	32
estradiol	PCSK1	proprotein convertase subtilisin/kexin type 1	32
estradiol	MAPK10	mitogen activated protein kinase 10	32
estradiol	ADM	adrenomedullin	32
estradiol	GRAP2	GRB2 related adaptor protein 2	32
estradiol	SF4	splicing factor 4	32
estradiol	EDN1	endothelin 1	32
estradiol	CAPG	capping protein,gelsolin like	32
estradiol	KRT18	keratin 18	32
estradiol	XBP1	X box binding protein 1	32
estradiol	CCL2	chemokine ligand 2	32
estradiol	NOS2A	nitric oxide synthase 2A	32
estradiol	INSR	insulin receptor	31
estradiol	CADM1	cell adhesion molecule 1	31
estradiol	ALB	albumin	31
estradiol	IL6ST	interleukin 6 signal transducer	31
estradiol	PDE3B	phosphodiesterase 3B,cGMP inhibited	31
estradiol	ABCC8	ATP binding cassette,sub family C,member 8	31
estradiol	SST	somatostatin	31
estradiol	ACACA	acetyl Coenzyme A carboxylase alpha	31
estradiol	SOD3	superoxide dismutase 3,extracellular	31
estradiol	P4HB	procollagen proline,2 oxoglutarate 4 dioxygenase,beta polypeptide	31
estradiol	SLC2A4	solute carrier family 2,member 4	31
estradiol	PRKCA	protein kinase C,alpha	31
estradiol	PPP5C	protein phosphatase 5,catalytic subunit	31
estradiol	LCAT	lecithin cholesterol acyltransferase	31
estradiol	HMGCR	3 hydroxy 3 methylglutaryl Coenzyme A reductase	31
estradiol	APOE	apolipoprotein E	31
estradiol	GRB2	growth factor receptor bound protein 2	31
estradiol	PLAT	plasminogen activator,tissue	31
estradiol	VCAM1	vascular cell adhesion molecule 1	31
estradiol	RPS6KB1	ribosomal protein S6 kinase,70kDa,polypeptide 1	31
estradiol	UCP1	mitochondrial brown fat uncoupling protein	30
estradiol	NFKB1	nuclear factor of kappa light polypeptide gene enhancer in B cells 1	30
estradiol	TNS1	tensin 1	30
estradiol	CYP2E1	cytochrome P450,family 2,subfamily E,polypeptide 1	30
estradiol	REN	renin	30
estradiol	TNF	tumor necrosis factor	30
estradiol	CTGF	connective tissue growth factor	30
estradiol	GGT1	gamma glutamyltransferase 1	30
estradiol	MAPK14	mitogen activated protein kinase 14	30
estradiol	CRP	C reactive protein,pentraxin related	30
estradiol	AHSA1	AHA1,activator of heat shock 90kDa protein ATPase homolog 1	30
estradiol	GAD2	glutamate decarboxylase 2	30
estradiol	AGT	angiotensin I	30
estradiol	IL1RA	interleukin 1 receptor antagonist	30
estradiol	FRAP1	FK506 binding protein 12 rapamycin associated protein 1	30
estradiol	AGER	advanced glycosylation end product specific receptor RAGE3	30
estradiol	CISH	cytokine inducible SH2 containing protein	30
estradiol	STAT3	signal transducer and activator of transcription 3	30
estradiol	CEBPB	CCAAT/enhancer binding protein,beta	30
estradiol	MAPK8	mitogen activated protein kinase 8	30
estradiol	PTK2B	PTK2B protein tyrosine kinase 2 beta	30
estradiol	CD36	CD36 molecule	30
estradiol	NR0B2	nuclear receptor subfamily 0,group B,member 2	30
estradiol	HSPA1A	heat shock 70kDa protein 1A	30
estradiol	CANX	calnexin	30
estradiol	PPARG	peroxisome proliferative activated receptor,gamma	30
actinomycin	DUSP1	dual specificity phosphatase 1	41
actinomycin	HMOX1	heme oxygenase 1	40
actinomycin	PSMC6	proteasome 26S subunit,ATPase,6	39
actinomycin	CCRK	cyclin dependent protein kinase H	39
actinomycin	AHSA1	AHA1,activator of heat shock 90kDa protein ATPase homolog 1	39
actinomycin	DDIT3	DNA damage inducible transcript 3	39
actinomycin	CDKL1	cyclin dependent kinase like 1	39
actinomycin	UGCG	UDP glucose ceramide glucosyltransferase	39
actinomycin	NR3C2	nuclear receptor subfamily 3,group C,member 2	39
actinomycin	HSPA1A	heat shock 70kDa protein 1A	38
actinomycin	MAP2K1	mitogen activated protein kinase kinase 1	38
actinomycin	MAPK9	mitogen activated protein kinase 9	38
actinomycin	MAPK8	mitogen activated protein kinase 8	38
actinomycin	SERPINB2	serpin peptidase inhibitor,clade B,member 2	38
actinomycin	PRKCD	protein kinase C,delta	38
actinomycin	SLC2A1	solute carrier family 2,member 1	38
actinomycin	MAPK14	mitogen activated protein kinase 14	38
actinomycin	TNFRSF1B	tumor necrosis factor receptor superfamily,member 1B	38
actinomycin	TNFRSF1A	tumor necrosis factor receptor superfamily,member 1A	38
actinomycin	TNF	tumor necrosis factor	37
actinomycin	APT1	Fas	37
actinomycin	FASN	fatty acid synthase	37
actinomycin	HSPA5	heat shock 70kDa protein 5	37
actinomycin	MAPK1	mitogen activated protein kinase 1	37
actinomycin	SERPINE1	serpin peptidase inhibitor,clade E,member 1	37
actinomycin	GRAP2	GRB2 related adaptor protein 2	37
actinomycin	RPS6KB1	ribosomal protein S6 kinase,70kDa,polypeptide 1	37
actinomycin	NFKB1	nuclear factor of kappa light polypeptide gene enhancer in B cells 1	37
actinomycin	GABPA	GA binding protein transcription factor,alpha subunit 60kDa	37
actinomycin	HSPA9B	heat shock 70kDa protein 9	36
actinomycin	RETN	resistin	36
actinomycin	PIK3CG	phosphoinositide 3 kinase,catalytic,gamma polypeptide	36
actinomycin	PIK3CB	phosphoinositide 3 kinase,catalytic,beta polypeptide	36
actinomycin	PPM2C	protein phosphatase 2C,magnesium dependent,catalytic subunit	36
actinomycin	MAPK10	mitogen activated protein kinase 10	36
actinomycin	ESR2	estrogen receptor 2	36
actinomycin	PIK3CA	phosphoinositide 3 kinase,catalytic,alpha polypeptide	36
actinomycin	EPHB2	EPH receptor B2	36
actinomycin	PDE3B	phosphodiesterase 3B,cGMP inhibited	36
actinomycin	PCK2	phosphoenolpyruvate carboxykinase 2	36
actinomycin	MAPK3	mitogen activated protein kinase 3	36
actinomycin	PRKCB1	protein kinase C,beta 1	36
actinomycin	IL1R1	interleukin 1 receptor,type I	36
actinomycin	CEBPB	CCAAT/enhancer binding protein,beta	36
actinomycin	NOS2A	nitric oxide synthase 2A	36
actinomycin	PPP5C	protein phosphatase 5,catalytic subunit	36
actinomycin	ROS1	v ros UR2 sarcoma virus oncogene homolog 1	36
actinomycin	STS1	Cbl interacting protein Sts 1	36
actinomycin	MAPKAP1	mitogen activated protein kinase associated protein 1	35
actinomycin	AKT1	v akt murine thymoma viral oncogene homolog 1	35
actinomycin	JAK2	Janus kinase 2	35
actinomycin	PI3	peptidase inhibitor 3,skin derived	35
actinomycin	HMGCR	3 hydroxy 3 methylglutaryl Coenzyme A reductase	35
actinomycin	FST	follistatin	35
actinomycin	EDN1	endothelin 1	35
actinomycin	ADM	adrenomedullin	35
actinomycin	SNAP25	synaptosomal associated protein,25kDa	35
actinomycin	SOCS3	suppressor of cytokine signaling 3	35
actinomycin	CUTL1	cut like 1,CCAAT displacement protein	35
actinomycin	CCL2	chemokine ligand 2	35
actinomycin	NOS3	nitric oxide synthase 3	35
actinomycin	GCK	glucokinase	35
actinomycin	RPS6	ribosomal protein S6	35
actinomycin	NFKBIA	nuclear factor of kappa light polypeptide gene enhancer in B cells inhibitor,alpha	35
actinomycin	ATM	ataxia telangiectasia mutated protein	35
actinomycin	G6PC	glucose 6 phosphatase,catalytic subunit	35
actinomycin	MIF	macrophage migration inhibitory factor	34
actinomycin	AGTR1	angiotensin II receptor,type 1	34
actinomycin	EIF4E	eukaryotic translation initiation factor 4E	34
actinomycin	STAT5A	signal transducer and activator of transcription 5A	34
actinomycin	IRS1	insulin receptor substrate 1	34
actinomycin	INSR	insulin receptor	34
actinomycin	GHR	growth hormone receptor	34
actinomycin	ABCA1	ATP binding cassette,sub family A,member 1	34
actinomycin	IL1RA	interleukin 1 receptor antagonist	34
actinomycin	PRKCA	protein kinase C,alpha	34
actinomycin	NOS1	nitric oxide synthase 1	34
actinomycin	GCG	glucagon	34
actinomycin	IGF1	insulin like growth factor 1	34
actinomycin	CAPG	capping protein,gelsolin like	34
actinomycin	PTH	parathyroid hormone	33
actinomycin	FRAP1	FK506 binding protein 12 rapamycin associated protein 1	33
actinomycin	PLAT	plasminogen activator,tissue	33
actinomycin	LPL	lipoprotein lipase	33
actinomycin	TIMP2	TIMP metallopeptidase inhibitor 2	33
actinomycin	LPA	lipoprotein,Lp	33
actinomycin	PTK2B	PTK2B protein tyrosine kinase 2 beta	33
actinomycin	AGTR2	angiotensin II receptor,type 2	33
actinomycin	TFAP2A	transcription factor AP 2 alpha	33
actinomycin	STAT5B	signal transducer and activator of transcription 5B	33
actinomycin	GTF3A	general transcription factor IIIA	33
actinomycin	ADRB2	adrenergic,beta 2,receptor,surface	33
actinomycin	STAT3	signal transducer and activator of transcription 3	33
actinomycin	GRB2	growth factor receptor bound protein 2	33
actinomycin	IL6	interleukin 6	33
actinomycin	PPYR1	pancreatic polypeptide receptor 1	33
actinomycin	IGFBP1	insulin like growth factor binding protein 1	33
actinomycin	VDR	vitamin D receptor	33
actinomycin	IGF2	insulin like growth factor 2	33
actinomycin	IGF1R	insulin like growth factor 1 receptor	33
actinomycin	CD14	CD14 molecule	33
actinomycin	PPARG	peroxisome proliferative activated receptor,gamma	33
actinomycin	ICAM1	intercellular adhesion molecule 1,human rhinovirus receptor	33
actinomycin	PPARA	peroxisome proliferator activated receptor alpha	33
actinomycin	APOA1	apolipoprotein A I	32
actinomycin	LDLR	low density lipoprotein receptor	32
actinomycin	AGT	angiotensin I	32
actinomycin	H6PD	hexose 6 phosphate dehydrogenase	32
actinomycin	INS	insulin	32
actinomycin	GHRH	growth hormone releasing hormone	32
actinomycin	PPP2R4	protein phosphatase 2A activator,regulatory subunit 4	32
actinomycin	CABIN1	calcineurin binding protein 1	31
actinomycin	ACP1	acid phosphatase 1,soluble	31
actinomycin	NPPB	natriuretic peptide precursor B	31
actinomycin	GGT1	gamma glutamyltransferase 1	31
actinomycin	VCAM1	vascular cell adhesion molecule 1	31
actinomycin	PYGM	phosphorylase,glycogen,muscle	31
actinomycin	PTPN3	protein tyrosine phosphatase,non receptor type 3	31
actinomycin	TLR2	toll like receptor 2	30
actinomycin	MGC111141	haptoglobin	30
actinomycin	CADM1	cell adhesion molecule 1	30
actinomycin	SLC2A4	solute carrier family 2,member 4	30
actinomycin	CD36	CD36 molecule	30
actinomycin	GANC	glucosidase,alpha,neutral C	30
estrogen	ESR2	estrogen receptor 2	51
estrogen	CYP19A1	cytochrome P450,family 19,subfamily A,polypeptide 1	49
estrogen	SHBG	sex hormone binding globulin	43
estrogen	CYP17A1	cytochrome P450,family 17,subfamily A,polypeptide 1	43
estrogen	BCAR1	breast cancer anti estrogen resistance 1	41
estrogen	SPAG8	sperm associated antigen 8	39
estrogen	SERPINA6	serpin peptidase inhibitor,clade A,member 6	39
estrogen	VDR	vitamin D receptor	38
estrogen	RXRA	retinoid X receptor,alpha	38
estrogen	TNFRSF11B	tumor necrosis factor receptor superfamily,member 11b	38
estrogen	PPARGC1A	peroxisome proliferator activated receptor gamma,coactivator 1 alpha	38
estrogen	IGF1R	insulin like growth factor 1 receptor	38
estrogen	IGF1	insulin like growth factor 1	37
estrogen	AMH	anti Mullerian hormone	37
estrogen	HSD11B2	hydroxysteroid dehydrogenase 2	37
estrogen	JPH3	junctophilin 3	37
estrogen	IGFBP3	insulin like growth factor binding protein 3	37
estrogen	CREBBP	CREB binding protein	36
estrogen	NR1H4	nuclear receptor subfamily 1,group H,member 4	36
estrogen	XBP1	X box binding protein 1	36
estrogen	PDK4	pyruvate dehydrogenase kinase,isozyme 4	36
estrogen	IGFBP2	insulin like growth factor binding protein 2,36kDa	36
estrogen	IGFBP1	insulin like growth factor binding protein 1	36
estrogen	AQP9	aquaporin 9	36
estrogen	NRF1	nuclear respiratory factor 1	36
estrogen	PTEN	phosphatase and tensin homolog	35
estrogen	AKT1	v akt murine thymoma viral oncogene homolog 1	35
estrogen	NR3C2	nuclear receptor subfamily 3,group C,member 2	35
estrogen	LEPROT	leptin receptor overlapping transcript	35
estrogen	MAPK3	mitogen activated protein kinase 3	35
estrogen	NR0B2	nuclear receptor subfamily 0,group B,member 2	35
estrogen	GHRH	growth hormone releasing hormone	35
estrogen	CAV1	caveolin 1,caveolae protein,22kDa	35
estrogen	LIPC	lipase,hepatic	35
estrogen	PPARG	peroxisome proliferative activated receptor,gamma	35
estrogen	LCN2	lipocalin 2	35
estrogen	FST	follistatin	34
estrogen	KRT18	keratin 18	34
estrogen	TNS1	tensin 1	34
estrogen	NOS3	nitric oxide synthase 3	34
estrogen	PTH	parathyroid hormone	34
estrogen	CHI3L1	chitinase 3 like 1	34
estrogen	IRS1	insulin receptor substrate 1	34
estrogen	PIK3R1	phosphoinositide 3 kinase,regulatory subunit 1	34
estrogen	EPHB2	EPH receptor B2	34
estrogen	PIK3CG	phosphoinositide 3 kinase,catalytic,gamma polypeptide	34
estrogen	STAT5B	signal transducer and activator of transcription 5B	34
estrogen	MAP2K1	mitogen activated protein kinase kinase 1	34
estrogen	STAT5A	signal transducer and activator of transcription 5A	34
estrogen	PIK3CB	phosphoinositide 3 kinase,catalytic,beta polypeptide	34
estrogen	SCARB1	scavenger receptor class B,member 1	34
estrogen	PIK3CA	phosphoinositide 3 kinase,catalytic,alpha polypeptide	34
estrogen	PRKCD	protein kinase C,delta	34
estrogen	COG2	component of oligomeric golgi complex 2	34
estrogen	CYP7A1	cytochrome P450,family 7,subfamily A,polypeptide 1	34
estrogen	LEP	leptin	34
estrogen	FOXO1A	forkhead box O1	34
estrogen	AQP7	aquaporin 7	34
estrogen	TSC2	tuberous sclerosis 2	34
estrogen	TSC1	tuberous sclerosis 1	33
estrogen	APOB	apolipoprotein B antigen	33
estrogen	APOA1	apolipoprotein A I	33
estrogen	GRAP2	GRB2 related adaptor protein 2	33
estrogen	TFAP2A	transcription factor AP 2 alpha	33
estrogen	PSMC6	proteasome 26S subunit,ATPase,6	33
estrogen	CEBPB	CCAAT/enhancer binding protein,beta	33
estrogen	AKT2	v akt murine thymoma viral oncogene homolog 2	33
estrogen	CEBPA	CCAAT/enhancer binding protein,alpha	33
estrogen	GTF3A	general transcription factor IIIA	33
estrogen	CDKL1	cyclin dependent kinase like 1	33
estrogen	PI3	peptidase inhibitor 3,skin derived	33
estrogen	CFD	D component of complement	33
estrogen	IRS2	insulin receptor substrate 2	33
estrogen	PGF	placental growth factor,vascular endothelial growth factor related protein	33
estrogen	MAPK1	mitogen activated protein kinase 1	33
estrogen	LNPEP	leucyl/cystinyl aminopeptidase	33
estrogen	PRKCE	protein kinase C,epsilon	33
estrogen	GHR	growth hormone receptor	33
estrogen	CCRK	cyclin dependent protein kinase H	33
estrogen	SIRT1	sirtuin 1	33
estrogen	SERPINE1	serpin peptidase inhibitor,clade E,member 1	33
estrogen	LEPR	leptin receptor	33
estrogen	GABPA	GA binding protein transcription factor,alpha subunit 60kDa	33
estrogen	IGF2	insulin like growth factor 2	33
estrogen	APOE	apolipoprotein E	33
estrogen	PPARA	peroxisome proliferator activated receptor alpha	32
estrogen	NA	coagulation factor VII	32
estrogen	PLIN	perilipin	32
estrogen	KLK1	kallikrein 1,renal/pancreas/salivary	32
estrogen	CISH	cytokine inducible SH2 containing protein	32
estrogen	EPHX2	epoxide hydrolase 2,cytoplasmic	32
estrogen	NOS1	nitric oxide synthase 1	32
estrogen	SF4	splicing factor 4	32
estrogen	ADIPOQ	adiponectin,C1Q and collagen domain containing	32
estrogen	RETN	resistin	32
estrogen	NA	klotho	32
estrogen	IL6ST	interleukin 6 signal transducer	32
estrogen	MAPK10	mitogen activated protein kinase 10	32
estrogen	LPL	lipoprotein lipase	32
estrogen	GHRL	ghrelin/obestatin preprohormone	32
estrogen	STAT3	signal transducer and activator of transcription 3	32
estrogen	GPX1	glutathione peroxidase 1	32
estrogen	LIPE	lipase,hormone sensitive	32
estrogen	SERPINB2	serpin peptidase inhibitor,clade B,member 2	32
estrogen	RPS6KB1	ribosomal protein S6 kinase,70kDa,polypeptide 1	32
estrogen	FRAP1	FK506 binding protein 12 rapamycin associated protein 1	32
estrogen	LDLR	low density lipoprotein receptor	32
estrogen	PPARD	peroxisome proliferator activated receptor delta	32
estrogen	NPY	neuropeptide Y	31
estrogen	PTK2B	PTK2B protein tyrosine kinase 2 beta	31
estrogen	HSPA5	heat shock 70kDa protein 5	31
estrogen	TIMP2	TIMP metallopeptidase inhibitor 2	31
estrogen	NOS2A	nitric oxide synthase 2A	31
estrogen	NFKB1	nuclear factor of kappa light polypeptide gene enhancer in B cells 1	31
estrogen	HNF4A	hepatocyte nuclear factor 4,alpha	31
estrogen	INSR	insulin receptor	31
estrogen	INS	insulin	31
estrogen	MC3R	melanocortin 3 receptor	31
estrogen	MAPK8	mitogen activated protein kinase 8	31
estrogen	IL6R	interleukin 6 receptor	31
estrogen	DUSP1	dual specificity phosphatase 1	31
estrogen	IL6	interleukin 6	31
estrogen	LPA	lipoprotein,Lp	31
estrogen	CADM1	cell adhesion molecule 1	31
estrogen	SLC2A3	solute carrier family 2,member 3	31
estrogen	DDIT3	DNA damage inducible transcript 3	31
estrogen	CYP21A2	cytochrome P450,family 21,subfamily A,polypeptide 2	31
estrogen	GAD1	glutamate decarboxylase 1	31
estrogen	PPP1R13B	protein phosphatase 1,regulatory subunit 13B	31
estrogen	VCAM1	vascular cell adhesion molecule 1	31
estrogen	PPP5C	protein phosphatase 5,catalytic subunit	31
estrogen	P4HB	procollagen proline,2 oxoglutarate 4 dioxygenase,beta polypeptide	31
estrogen	RPS6KA3	ribosomal protein S6 kinase,90kDa,polypeptide 3	31
estrogen	CTGF	connective tissue growth factor	31
estrogen	AHSA1	AHA1,activator of heat shock 90kDa protein ATPase homolog 1	31
estrogen	ROS1	v ros UR2 sarcoma virus oncogene homolog 1	31
estrogen	MAPK14	mitogen activated protein kinase 14	31
estrogen	RELA	v rel reticuloendotheliosis viral oncogene homolog A,nuclear factor of kappa light polypeptide gene enhancer in B cells 3,p65	30
estrogen	CRP	C reactive protein,pentraxin related	30
estrogen	LCAT	lecithin cholesterol acyltransferase	30
estrogen	APOC3	apolipoprotein C III	30
estrogen	PTPN1	protein tyrosine phosphatase,non receptor type 1	30
estrogen	PMCH	pro melanin concentrating hormone	30
estrogen	GALGT2	beta 1,4 N acetyl galactosaminyl transferase 2	30
estrogen	HSPA1A	heat shock 70kDa protein 1A	30
estrogen	PLAT	plasminogen activator,tissue	30
estrogen	STK11	serine/threonine kinase 11	30
estrogen	EIF4E	eukaryotic translation initiation factor 4E	30
estrogen	HMGCR	3 hydroxy 3 methylglutaryl Coenzyme A reductase	30
estrogen	EDN1	endothelin 1	30
estrogen	AGRP	agouti related protein homolog	30
estrogen	MAPK9	mitogen activated protein kinase 9	30
estrogen	SOCS3	suppressor of cytokine signaling 3	30
estrogen	CD68	CD68 molecule	30
estrogen	AGER	advanced glycosylation end product specific receptor RAGE3	30
estrogen	GRB2	growth factor receptor bound protein 2	30
estrogen	CD36	CD36 molecule	30
estrogen	SST	somatostatin	30
estrogen	ADM	adrenomedullin	30
estrogen	IL1RA	interleukin 1 receptor antagonist	30
estrogen	ACOX1	acyl Coenzyme A oxidase 1,palmitoyl	30
estrogen	CAPG	capping protein,gelsolin like	30
estrogen	CCL2	chemokine ligand 2	30
estrogen	CANX	calnexin	30
estrogen	PRKCA	protein kinase C,alpha	30
estrogen	IGFALS	insulin like growth factor binding protein,acid labile subunit	30
estrogen	UCP3	uncoupling protein 3	30
estrogen	UCP1	mitochondrial brown fat uncoupling protein	30
estrogen	FASN	fatty acid synthase	30
pioglitazone	SERPINA12	serpin peptidase inhibitor,clade A,member 12	57
pioglitazone	PPARG	peroxisome proliferative activated receptor,gamma	56
pioglitazone	PPARA	peroxisome proliferator activated receptor alpha	54
pioglitazone	ADIPOQ	adiponectin,C1Q and collagen domain containing	51
pioglitazone	ANGPTL4	angiopoietin like 4	51
pioglitazone	RBP4	retinol binding protein 4,plasma	50
pioglitazone	ADIPOR2	adiponectin receptor 2	50
pioglitazone	GPR83	G protein coupled receptor 83	49
pioglitazone	PBEF1	pre B cell colony enhancing factor 1	49
pioglitazone	DPP4	Dipeptidyl peptidase 4	49
pioglitazone	ADIPOR1	adiponectin receptor 1	49
pioglitazone	RETN	resistin	48
pioglitazone	PPARD	peroxisome proliferator activated receptor delta	48
pioglitazone	RXRA	retinoid X receptor,alpha	47
pioglitazone	GANC	glucosidase,alpha,neutral C	45
pioglitazone	SLC2A4	solute carrier family 2,member 4	45
pioglitazone	COG2	component of oligomeric golgi complex 2	44
pioglitazone	UCP1	mitochondrial brown fat uncoupling protein	44
pioglitazone	ABCA1	ATP binding cassette,sub family A,member 1	44
pioglitazone	SCD	stearoyl CoA desaturase	44
pioglitazone	CAPG	capping protein,gelsolin like	43
pioglitazone	PRKAB1	protein kinase,AMP activated,beta 1 non catalytic subunit	43
pioglitazone	PRKAA2	protein kinase,AMP activated,alpha 2 catalytic subunit	43
pioglitazone	IRS1	insulin receptor substrate 1	43
pioglitazone	CD36	CD36 molecule	43
pioglitazone	INS	insulin	43
pioglitazone	SERPINE1	serpin peptidase inhibitor,clade E,member 1	42
pioglitazone	LPL	lipoprotein lipase	42
pioglitazone	PRKAA1	protein kinase,AMP activated,alpha 1 catalytic subunit	42
pioglitazone	LIPC	lipase,hepatic	42
pioglitazone	CCL2	chemokine ligand 2	42
pioglitazone	HMGCR	3 hydroxy 3 methylglutaryl Coenzyme A reductase	41
pioglitazone	GIP	gastric inhibitory polypeptide	41
pioglitazone	CTGF	connective tissue growth factor	41
pioglitazone	SLC2A1	solute carrier family 2,member 1	41
pioglitazone	LEP	leptin	41
pioglitazone	SERPINB2	serpin peptidase inhibitor,clade B,member 2	40
pioglitazone	CDKL1	cyclin dependent kinase like 1	40
pioglitazone	VCAM1	vascular cell adhesion molecule 1	40
pioglitazone	NFKBIA	nuclear factor of kappa light polypeptide gene enhancer in B cells inhibitor,alpha	40
pioglitazone	NFKB1	nuclear factor of kappa light polypeptide gene enhancer in B cells 1	40
pioglitazone	GHRL	ghrelin/obestatin preprohormone	40
pioglitazone	CRP	C reactive protein,pentraxin related	40
pioglitazone	INSR	insulin receptor	40
pioglitazone	CCRK	cyclin dependent protein kinase H	40
pioglitazone	PI3	peptidase inhibitor 3,skin derived	39
pioglitazone	AHSA1	AHA1,activator of heat shock 90kDa protein ATPase homolog 1	39
pioglitazone	APOB	apolipoprotein B antigen	39
pioglitazone	PRKCA	protein kinase C,alpha	39
pioglitazone	GCG	glucagon	38
pioglitazone	TNF	tumor necrosis factor	38
pioglitazone	NPPB	natriuretic peptide precursor B	37
pioglitazone	NOS3	nitric oxide synthase 3	37
pioglitazone	NOS2A	nitric oxide synthase 2A	37
pioglitazone	AGT	angiotensin I	37
pioglitazone	ACP1	acid phosphatase 1,soluble	37
pioglitazone	SHBG	sex hormone binding globulin	37
pioglitazone	PIK3CG	phosphoinositide 3 kinase,catalytic,gamma polypeptide	37
pioglitazone	CADM1	cell adhesion molecule 1	37
pioglitazone	CD68	CD68 molecule	37
pioglitazone	IL6	interleukin 6	36
pioglitazone	ICAM1	intercellular adhesion molecule 1,human rhinovirus receptor	36
pioglitazone	AKT1	v akt murine thymoma viral oncogene homolog 1	36
pioglitazone	MAPK1	mitogen activated protein kinase 1	36
pioglitazone	AGTR1	angiotensin II receptor,type 1	36
pioglitazone	EPHB2	EPH receptor B2	36
pioglitazone	STAT3	signal transducer and activator of transcription 3	36
pioglitazone	MAPK14	mitogen activated protein kinase 14	36
pioglitazone	PIK3CB	phosphoinositide 3 kinase,catalytic,beta polypeptide	36
pioglitazone	PIK3CA	phosphoinositide 3 kinase,catalytic,alpha polypeptide	36
pioglitazone	APOE	apolipoprotein E	35
pioglitazone	PTPN3	protein tyrosine phosphatase,non receptor type 3	35
pioglitazone	MAPK8	mitogen activated protein kinase 8	35
pioglitazone	FASN	fatty acid synthase	35
pioglitazone	LDLR	low density lipoprotein receptor	35
pioglitazone	REN	renin	34
pioglitazone	NOS1	nitric oxide synthase 1	34
pioglitazone	MAPK10	mitogen activated protein kinase 10	33
pioglitazone	EDN1	endothelin 1	33
pioglitazone	IGF1	insulin like growth factor 1	32
pioglitazone	ALB	albumin	32
pioglitazone	APT1	Fas	31
actinomycin d	DUSP1	dual specificity phosphatase 1	42
actinomycin d	HMOX1	heme oxygenase 1	40
actinomycin d	AHSA1	AHA1,activator of heat shock 90kDa protein ATPase homolog 1	40
actinomycin d	DDIT3	DNA damage inducible transcript 3	40
actinomycin d	UGCG	UDP glucose ceramide glucosyltransferase	39
actinomycin d	NR3C2	nuclear receptor subfamily 3,group C,member 2	39
actinomycin d	PSMC6	proteasome 26S subunit,ATPase,6	39
actinomycin d	CCRK	cyclin dependent protein kinase H	39
actinomycin d	MAPK9	mitogen activated protein kinase 9	39
actinomycin d	CDKL1	cyclin dependent kinase like 1	39
actinomycin d	TNFRSF1B	tumor necrosis factor receptor superfamily,member 1B	38
actinomycin d	TNFRSF1A	tumor necrosis factor receptor superfamily,member 1A	38
actinomycin d	TNF	tumor necrosis factor	38
actinomycin d	MAP2K1	mitogen activated protein kinase kinase 1	38
actinomycin d	HSPA1A	heat shock 70kDa protein 1A	38
actinomycin d	MAPK8	mitogen activated protein kinase 8	38
actinomycin d	SERPINB2	serpin peptidase inhibitor,clade B,member 2	38
actinomycin d	PRKCD	protein kinase C,delta	38
actinomycin d	MAPK14	mitogen activated protein kinase 14	38
actinomycin d	SLC2A1	solute carrier family 2,member 1	38
actinomycin d	RPS6KB1	ribosomal protein S6 kinase,70kDa,polypeptide 1	38
actinomycin d	GABPA	GA binding protein transcription factor,alpha subunit 60kDa	38
actinomycin d	NFKB1	nuclear factor of kappa light polypeptide gene enhancer in B cells 1	37
actinomycin d	APT1	Fas	37
actinomycin d	FASN	fatty acid synthase	37
actinomycin d	HSPA5	heat shock 70kDa protein 5	37
actinomycin d	PCK2	phosphoenolpyruvate carboxykinase 2	37
actinomycin d	MAPK1	mitogen activated protein kinase 1	37
actinomycin d	SERPINE1	serpin peptidase inhibitor,clade E,member 1	37
actinomycin d	GRAP2	GRB2 related adaptor protein 2	37
actinomycin d	CEBPB	CCAAT/enhancer binding protein,beta	37
actinomycin d	ROS1	v ros UR2 sarcoma virus oncogene homolog 1	36
actinomycin d	STS1	Cbl interacting protein Sts 1	36
actinomycin d	HSPA9B	heat shock 70kDa protein 9	36
actinomycin d	PIK3CG	phosphoinositide 3 kinase,catalytic,gamma polypeptide	36
actinomycin d	RETN	resistin	36
actinomycin d	ESR2	estrogen receptor 2	36
actinomycin d	PIK3CB	phosphoinositide 3 kinase,catalytic,beta polypeptide	36
actinomycin d	EPHB2	EPH receptor B2	36
actinomycin d	PIK3CA	phosphoinositide 3 kinase,catalytic,alpha polypeptide	36
actinomycin d	MAPK10	mitogen activated protein kinase 10	36
actinomycin d	EDN1	endothelin 1	36
actinomycin d	PDE3B	phosphodiesterase 3B,cGMP inhibited	36
actinomycin d	HMGCR	3 hydroxy 3 methylglutaryl Coenzyme A reductase	36
actinomycin d	MAPK3	mitogen activated protein kinase 3	36
actinomycin d	CUTL1	cut like 1,CCAAT displacement protein	36
actinomycin d	PRKCB1	protein kinase C,beta 1	36
actinomycin d	IL1R1	interleukin 1 receptor,type I	36
actinomycin d	NOS2A	nitric oxide synthase 2A	36
actinomycin d	CCL2	chemokine ligand 2	36
actinomycin d	PPP5C	protein phosphatase 5,catalytic subunit	36
actinomycin d	RPS6	ribosomal protein S6	36
actinomycin d	NFKBIA	nuclear factor of kappa light polypeptide gene enhancer in B cells inhibitor,alpha	36
actinomycin d	G6PC	glucose 6 phosphatase,catalytic subunit	35
actinomycin d	ATM	ataxia telangiectasia mutated protein	35
actinomycin d	MIF	macrophage migration inhibitory factor	35
actinomycin d	AKT1	v akt murine thymoma viral oncogene homolog 1	35
actinomycin d	MAPKAP1	mitogen activated protein kinase associated protein 1	35
actinomycin d	PPM2C	protein phosphatase 2C,magnesium dependent,catalytic subunit	35
actinomycin d	PI3	peptidase inhibitor 3,skin derived	35
actinomycin d	JAK2	Janus kinase 2	35
actinomycin d	EIF4E	eukaryotic translation initiation factor 4E	35
actinomycin d	ADM	adrenomedullin	35
actinomycin d	FST	follistatin	35
actinomycin d	SNAP25	synaptosomal associated protein,25kDa	35
actinomycin d	IL1RA	interleukin 1 receptor antagonist	35
actinomycin d	NOS3	nitric oxide synthase 3	35
actinomycin d	GCK	glucokinase	35
actinomycin d	CAPG	capping protein,gelsolin like	35
actinomycin d	IGF1R	insulin like growth factor 1 receptor	34
actinomycin d	IGF1	insulin like growth factor 1	34
actinomycin d	PLAT	plasminogen activator,tissue	34
actinomycin d	ICAM1	intercellular adhesion molecule 1,human rhinovirus receptor	34
actinomycin d	AGTR1	angiotensin II receptor,type 1	34
actinomycin d	IRS1	insulin receptor substrate 1	34
actinomycin d	INSR	insulin receptor	34
actinomycin d	STAT5A	signal transducer and activator of transcription 5A	34
actinomycin d	GHR	growth hormone receptor	34
actinomycin d	SOCS3	suppressor of cytokine signaling 3	34
actinomycin d	PRKCA	protein kinase C,alpha	34
actinomycin d	VDR	vitamin D receptor	34
actinomycin d	NOS1	nitric oxide synthase 1	34
actinomycin d	GCG	glucagon	34
actinomycin d	PPARG	peroxisome proliferative activated receptor,gamma	33
actinomycin d	FRAP1	FK506 binding protein 12 rapamycin associated protein 1	33
actinomycin d	PPARA	peroxisome proliferator activated receptor alpha	33
actinomycin d	PTH	parathyroid hormone	33
actinomycin d	LPL	lipoprotein lipase	33
actinomycin d	PTK2B	PTK2B protein tyrosine kinase 2 beta	33
actinomycin d	LPA	lipoprotein,Lp	33
actinomycin d	AGTR2	angiotensin II receptor,type 2	33
actinomycin d	LDLR	low density lipoprotein receptor	33
actinomycin d	AGT	angiotensin I	33
actinomycin d	TFAP2A	transcription factor AP 2 alpha	33
actinomycin d	ADRB2	adrenergic,beta 2,receptor,surface	33
actinomycin d	STAT5B	signal transducer and activator of transcription 5B	33
actinomycin d	GTF3A	general transcription factor IIIA	33
actinomycin d	STAT3	signal transducer and activator of transcription 3	33
actinomycin d	GHRH	growth hormone releasing hormone	33
actinomycin d	H6PD	hexose 6 phosphate dehydrogenase	33
actinomycin d	IL6	interleukin 6	33
actinomycin d	PPYR1	pancreatic polypeptide receptor 1	33
actinomycin d	IGFBP1	insulin like growth factor binding protein 1	33
actinomycin d	CD14	CD14 molecule	33
actinomycin d	IGF2	insulin like growth factor 2	33
actinomycin d	PPP2R4	protein phosphatase 2A activator,regulatory subunit 4	33
actinomycin d	PTPN3	protein tyrosine phosphatase,non receptor type 3	32
actinomycin d	APOA1	apolipoprotein A I	32
actinomycin d	TIMP2	TIMP metallopeptidase inhibitor 2	32
actinomycin d	GRB2	growth factor receptor bound protein 2	32
actinomycin d	INS	insulin	32
actinomycin d	NPPB	natriuretic peptide precursor B	32
actinomycin d	CABIN1	calcineurin binding protein 1	31
actinomycin d	ACP1	acid phosphatase 1,soluble	31
actinomycin d	GGT1	gamma glutamyltransferase 1	31
actinomycin d	VCAM1	vascular cell adhesion molecule 1	31
actinomycin d	TLR2	toll like receptor 2	30
actinomycin d	CADM1	cell adhesion molecule 1	30
actinomycin d	SLC2A4	solute carrier family 2,member 4	30
actinomycin d	IGFBP3	insulin like growth factor binding protein 3	30
actinomycin d	CD36	CD36 molecule	30
adenosine	PDE3B	phosphodiesterase 3B,cGMP inhibited	43
adenosine	ATIC	5 aminoimidazole 4 carboxamide ribonucleotide formyltransferase/IMP cyclohydrolase	43
adenosine	PRKAB1	protein kinase,AMP activated,beta 1 non catalytic subunit	42
adenosine	PRKAA2	protein kinase,AMP activated,alpha 2 catalytic subunit	42
adenosine	PRKAA1	protein kinase,AMP activated,alpha 1 catalytic subunit	42
adenosine	KCNJ11	potassium inwardly rectifying channel,subfamily J,member 11	40
adenosine	ABCC8	ATP binding cassette,sub family C,member 8	40
adenosine	ABCG5	ATP binding cassette,sub family G,member 5	39
adenosine	PYGM	phosphorylase,glycogen,muscle	38
adenosine	ADRB2	adrenergic,beta 2,receptor,surface	38
adenosine	ADIPOR2	adiponectin receptor 2	38
adenosine	ACACA	acetyl Coenzyme A carboxylase alpha	38
adenosine	DPP4	Dipeptidyl peptidase 4	38
adenosine	PRKCE	protein kinase C,epsilon	38
adenosine	ADIPOR1	adiponectin receptor 1	38
adenosine	ENPP1	ectonucleotide pyrophosphatase/phosphodiesterase 1	37
adenosine	GCGR	glucagon receptor	37
adenosine	G6PC	glucose 6 phosphatase,catalytic subunit	37
adenosine	DHDDS	dehydrodolichyl diphosphate synthase	37
adenosine	BPNT1	3&apos,,5&apos,bisphosphate nucleotidase 1	37
adenosine	MAPKAP1	mitogen activated protein kinase associated protein 1	37
adenosine	ABCA1	ATP binding cassette,sub family A,member 1	37
adenosine	GK1	glycerol kinase	37
adenosine	LIPE	lipase,hormone sensitive	37
adenosine	PCK2	phosphoenolpyruvate carboxykinase 2	36
adenosine	PTH	parathyroid hormone	36
adenosine	PSMC6	proteasome 26S subunit,ATPase,6	36
adenosine	ADM	adrenomedullin	36
adenosine	STK11	serine/threonine kinase 11	36
adenosine	NR1H3	nuclear receptor subfamily 1,group H,member 3	36
adenosine	CCRK	cyclin dependent protein kinase H	35
adenosine	GCG	glucagon	35
adenosine	CREBBP	CREB binding protein	35
adenosine	NA	pyruvate carboxylase	35
adenosine	IAPP	islet amyloid polypeptide	35
adenosine	ACSS2	acyl CoA synthetase short chain family member 2	35
adenosine	PPM2C	protein phosphatase 2C,magnesium dependent,catalytic subunit	35
adenosine	AQP7	aquaporin 7	35
adenosine	CDKL1	cyclin dependent kinase like 1	35
adenosine	PPYR1	pancreatic polypeptide receptor 1	34
adenosine	PPP5C	protein phosphatase 5,catalytic subunit	34
adenosine	NPY	neuropeptide Y	34
adenosine	PPP2R4	protein phosphatase 2A activator,regulatory subunit 4	34
adenosine	AHSA1	AHA1,activator of heat shock 90kDa protein ATPase homolog 1	34
adenosine	GPD1	glycerol 3 phosphate dehydrogenase 1	34
adenosine	GLP1R	glucagon like peptide 1 receptor	34
adenosine	RCBTB1	regulator of chromosome condensation and BTB domain containing protein 1	34
adenosine	PRKCD	protein kinase C,delta	34
adenosine	ROS1	v ros UR2 sarcoma virus oncogene homolog 1	33
adenosine	GGT1	gamma glutamyltransferase 1	33
adenosine	GCK	glucokinase	33
adenosine	MAPK14	mitogen activated protein kinase 14	33
adenosine	SIRT1	sirtuin 1	33
adenosine	PPP1R13B	protein phosphatase 1,regulatory subunit 13B	33
adenosine	NOS3	nitric oxide synthase 3	33
adenosine	CNR1	cannabinoid receptor 1	33
adenosine	PYY	peptide YY	33
adenosine	SREBF1	sterol regulatory element binding transcription factor 1	33
adenosine	NOS2A	nitric oxide synthase 2A	33
adenosine	NOS1	nitric oxide synthase 1	33
adenosine	EPHB2	EPH receptor B2	33
adenosine	SNAP25	synaptosomal associated protein,25kDa	33
adenosine	PLIN	perilipin	33
adenosine	EDN1	endothelin 1	33
adenosine	SLC2A4	solute carrier family 2,member 4	33
adenosine	PIK3CG	phosphoinositide 3 kinase,catalytic,gamma polypeptide	33
adenosine	MAPK3	mitogen activated protein kinase 3	33
adenosine	HIP4	cystathionine beta synthase	33
adenosine	MAPK1	mitogen activated protein kinase 1	33
adenosine	H6PD	hexose 6 phosphate dehydrogenase	33
adenosine	ACF	apobec 1 complementation factor	33
adenosine	GHRH	growth hormone releasing hormone	33
adenosine	PRKCA	protein kinase C,alpha	33
adenosine	VWF	von Willebrand factor	33
adenosine	RPS6	ribosomal protein S6	33
adenosine	UCP1	mitochondrial brown fat uncoupling protein	32
adenosine	AGTR1	angiotensin II receptor,type 1	32
adenosine	AGT	angiotensin I	32
adenosine	TFAP2A	transcription factor AP 2 alpha	32
adenosine	GALGT2	beta 1,4 N acetyl galactosaminyl transferase 2	32
adenosine	TFAM	transcription factor A,mitochondrial	32
adenosine	ADRB3	adrenergic,beta 3,receptor	32
adenosine	PPARGC1A	peroxisome proliferator activated receptor gamma,coactivator 1 alpha	32
adenosine	FRAP1	FK506 binding protein 12 rapamycin associated protein 1	32
adenosine	SST	somatostatin	32
adenosine	HSPA1A	heat shock 70kDa protein 1A	32
adenosine	CKM	creatine kinase,muscle	32
adenosine	PTK2B	PTK2B protein tyrosine kinase 2 beta	32
adenosine	PLEK	pleckstrin	32
adenosine	CHPT1	choline phosphotransferase 1	32
adenosine	PIK3CB	phosphoinositide 3 kinase,catalytic,beta polypeptide	32
adenosine	MC4R	melanocortin 4 receptor	32
adenosine	SLC2A1	solute carrier family 2,member 1	32
adenosine	PIK3CA	phosphoinositide 3 kinase,catalytic,alpha polypeptide	32
adenosine	PI3	peptidase inhibitor 3,skin derived	32
adenosine	RPS6KA3	ribosomal protein S6 kinase,90kDa,polypeptide 3	32
adenosine	GHSR	growth hormone secretagogue receptor	32
adenosine	AKT1	v akt murine thymoma viral oncogene homolog 1	32
adenosine	UCP3	uncoupling protein 3	31
adenosine	SPAG8	sperm associated antigen 8	31
adenosine	AGTR2	angiotensin II receptor,type 2	31
adenosine	CUTL1	cut like 1,CCAAT displacement protein	31
adenosine	PDK1	pyruvate dehydrogenase kinase,isozyme 1	31
adenosine	IPF1	pancreatic and duodenal homeobox 1	31
adenosine	CPT1A	carnitine palmitoyltransferase 1A	31
adenosine	FOXO1A	forkhead box O1	31
adenosine	PPARD	peroxisome proliferator activated receptor delta	31
adenosine	ACP1	acid phosphatase 1,soluble	31
adenosine	PMCH	pro melanin concentrating hormone	31
adenosine	MAP2K1	mitogen activated protein kinase kinase 1	31
adenosine	HMGCR	3 hydroxy 3 methylglutaryl Coenzyme A reductase	31
adenosine	CEBPB	CCAAT/enhancer binding protein,beta	31
adenosine	MAPK10	mitogen activated protein kinase 10	31
adenosine	SMPD1	sphingomyelin phosphodiesterase 1,acid lysosomal	31
adenosine	GTF3A	general transcription factor IIIA	31
adenosine	SCARB1	scavenger receptor class B,member 1	31
adenosine	NR1H4	nuclear receptor subfamily 1,group H,member 4	31
adenosine	MC3R	melanocortin 3 receptor	31
adenosine	GRAP2	GRB2 related adaptor protein 2	31
adenosine	RPS6KB1	ribosomal protein S6 kinase,70kDa,polypeptide 1	31
adenosine	GIP	gastric inhibitory polypeptide	31
adenosine	PRKCB1	protein kinase C,beta 1	31
adenosine	LNPEP	leucyl/cystinyl aminopeptidase	31
adenosine	CYP17A1	cytochrome P450,family 17,subfamily A,polypeptide 1	31
adenosine	PDPK1	3 phosphoinositide dependent protein kinase 1	31
adenosine	LIPC	lipase,hepatic	30
adenosine	CYP7A1	cytochrome P450,family 7,subfamily A,polypeptide 1	30
adenosine	REN	renin	30
adenosine	CADM1	cell adhesion molecule 1	30
adenosine	TNF	tumor necrosis factor	30
adenosine	AGRP	agouti related protein homolog	30
adenosine	INSR	insulin receptor	30
adenosine	PTPN3	protein tyrosine phosphatase,non receptor type 3	30
adenosine	INS	insulin	30
adenosine	CNR2	cannabinoid receptor 2	30
adenosine	STS1	Cbl interacting protein Sts 1	30
adenosine	HSPA5	heat shock 70kDa protein 5	30
adenosine	FST	follistatin	30
adenosine	MAPK8	mitogen activated protein kinase 8	30
adenosine	NFKB1	nuclear factor of kappa light polypeptide gene enhancer in B cells 1	30
adenosine	CDC25C	cell division cycle 25 homolog C	30
adenosine	DUSP1	dual specificity phosphatase 1	30
adenosine	MTTP	microsomal triglyceride transfer protein	30
adenosine	SLC2A2	solute carrier family 2,member 2	30
adenosine	ATM	ataxia telangiectasia mutated protein	30
adenosine	DDIT3	DNA damage inducible transcript 3	30
adenosine	LPA	lipoprotein,Lp	30
adenosine	ADIPOQ	adiponectin,C1Q and collagen domain containing	30
adenosine	CYP21A2	cytochrome P450,family 21,subfamily A,polypeptide 2	30
adenosine	PGF	placental growth factor,vascular endothelial growth factor related protein	30
adenosine	CYP19A1	cytochrome P450,family 19,subfamily A,polypeptide 1	30
troglitazone	PPARG	peroxisome proliferative activated receptor,gamma	57
troglitazone	PPARA	peroxisome proliferator activated receptor alpha	55
troglitazone	FABP4	fatty acid binding protein 4,adipocyte	53
troglitazone	PPARD	peroxisome proliferator activated receptor delta	53
troglitazone	RXRA	retinoid X receptor,alpha	52
troglitazone	ANGPTL4	angiopoietin like 4	51
troglitazone	CEBPA	CCAAT/enhancer binding protein,alpha	50
troglitazone	PLIN	perilipin	50
troglitazone	GPD1	glycerol 3 phosphate dehydrogenase 1	47
troglitazone	UCP3	uncoupling protein 3	47
troglitazone	SREBF1	sterol regulatory element binding transcription factor 1	47
troglitazone	SLC2A4	solute carrier family 2,member 4	47
troglitazone	SCD	stearoyl CoA desaturase	47
troglitazone	CPT1A	carnitine palmitoyltransferase 1A	46
troglitazone	PRKAB1	protein kinase,AMP activated,beta 1 non catalytic subunit	46
troglitazone	PRKAA2	protein kinase,AMP activated,alpha 2 catalytic subunit	46
troglitazone	PRKAA1	protein kinase,AMP activated,alpha 1 catalytic subunit	46
troglitazone	IRS1	insulin receptor substrate 1	46
troglitazone	RETN	resistin	46
troglitazone	ACSS2	acyl CoA synthetase short chain family member 2	46
troglitazone	ADIPOQ	adiponectin,C1Q and collagen domain containing	45
troglitazone	IRS2	insulin receptor substrate 2	45
troglitazone	CD36	CD36 molecule	44
troglitazone	UCP1	mitochondrial brown fat uncoupling protein	44
troglitazone	GANC	glucosidase,alpha,neutral C	44
troglitazone	CYP19A1	cytochrome P450,family 19,subfamily A,polypeptide 1	44
troglitazone	SERPINB2	serpin peptidase inhibitor,clade B,member 2	43
troglitazone	SERPINE1	serpin peptidase inhibitor,clade E,member 1	43
troglitazone	TFAP2A	transcription factor AP 2 alpha	43
troglitazone	ABCA1	ATP binding cassette,sub family A,member 1	43
troglitazone	INS	insulin	43
troglitazone	GRAP2	GRB2 related adaptor protein 2	42
troglitazone	GTF3A	general transcription factor IIIA	42
troglitazone	MAP2K1	mitogen activated protein kinase kinase 1	42
troglitazone	LEP	leptin	42
troglitazone	SLC2A1	solute carrier family 2,member 1	42
troglitazone	CCL2	chemokine ligand 2	42
troglitazone	INSR	insulin receptor	42
troglitazone	ROS1	v ros UR2 sarcoma virus oncogene homolog 1	41
troglitazone	MAPK3	mitogen activated protein kinase 3	41
troglitazone	FRAP1	FK506 binding protein 12 rapamycin associated protein 1	41
troglitazone	LPL	lipoprotein lipase	41
troglitazone	EPHB2	EPH receptor B2	41
troglitazone	PIK3CG	phosphoinositide 3 kinase,catalytic,gamma polypeptide	40
troglitazone	PI3	peptidase inhibitor 3,skin derived	40
troglitazone	CAPG	capping protein,gelsolin like	40
troglitazone	MAPK10	mitogen activated protein kinase 10	40
troglitazone	G6PC	glucose 6 phosphatase,catalytic subunit	40
troglitazone	MAPK1	mitogen activated protein kinase 1	40
troglitazone	NFKB1	nuclear factor of kappa light polypeptide gene enhancer in B cells 1	40
troglitazone	PTK2B	PTK2B protein tyrosine kinase 2 beta	40
troglitazone	MAPK14	mitogen activated protein kinase 14	39
troglitazone	PIK3CB	phosphoinositide 3 kinase,catalytic,beta polypeptide	39
troglitazone	PIK3CA	phosphoinositide 3 kinase,catalytic,alpha polypeptide	39
troglitazone	AKT1	v akt murine thymoma viral oncogene homolog 1	39
troglitazone	ICAM1	intercellular adhesion molecule 1,human rhinovirus receptor	38
troglitazone	VCAM1	vascular cell adhesion molecule 1	38
troglitazone	MAPK8	mitogen activated protein kinase 8	38
troglitazone	STAT3	signal transducer and activator of transcription 3	38
troglitazone	SHBG	sex hormone binding globulin	38
troglitazone	PLAT	plasminogen activator,tissue	37
troglitazone	TNF	tumor necrosis factor	37
troglitazone	ACP1	acid phosphatase 1,soluble	37
troglitazone	IL6	interleukin 6	36
troglitazone	PTPN3	protein tyrosine phosphatase,non receptor type 3	36
troglitazone	NOS2A	nitric oxide synthase 2A	36
troglitazone	GCG	glucagon	35
troglitazone	AGT	angiotensin I	35
troglitazone	LDLR	low density lipoprotein receptor	35
troglitazone	IGF1	insulin like growth factor 1	34
troglitazone	NOS3	nitric oxide synthase 3	34
troglitazone	FASN	fatty acid synthase	33
troglitazone	EDN1	endothelin 1	33
troglitazone	ACE	angiotensin I converting enzyme 1	32
troglitazone	REN	renin	31
troglitazone	ALB	albumin	30
atorvastatin	HMGCR	3 hydroxy 3 methylglutaryl Coenzyme A reductase	53
atorvastatin	COG2	component of oligomeric golgi complex 2	53
atorvastatin	APOB	apolipoprotein B antigen	47
atorvastatin	NR1H3	nuclear receptor subfamily 1,group H,member 3	47
atorvastatin	CETP	cholesteryl ester transfer protein,plasma	47
atorvastatin	MTTP	microsomal triglyceride transfer protein	46
atorvastatin	APOC3	apolipoprotein C III	45
atorvastatin	APOA1	apolipoprotein A I	45
atorvastatin	PLTP	phospholipid transfer protein	45
atorvastatin	ABCA1	ATP binding cassette,sub family A,member 1	45
atorvastatin	CRP	C reactive protein,pentraxin related	45
atorvastatin	PON1	paraoxonase 1	44
atorvastatin	LIPC	lipase,hepatic	44
atorvastatin	SREBF1	sterol regulatory element binding transcription factor 1	44
atorvastatin	LPA	lipoprotein,Lp	43
atorvastatin	LDLR	low density lipoprotein receptor	43
atorvastatin	SCARB1	scavenger receptor class B,member 1	43
atorvastatin	ADIPOQ	adiponectin,C1Q and collagen domain containing	42
atorvastatin	CYP7A1	cytochrome P450,family 7,subfamily A,polypeptide 1	42
atorvastatin	GALGT2	beta 1,4 N acetyl galactosaminyl transferase 2	42
atorvastatin	RETN	resistin	41
atorvastatin	APOE	apolipoprotein E	41
atorvastatin	CADM1	cell adhesion molecule 1	41
atorvastatin	NOS3	nitric oxide synthase 3	41
atorvastatin	VCAM1	vascular cell adhesion molecule 1	41
atorvastatin	AGER	advanced glycosylation end product specific receptor RAGE3	41
atorvastatin	CCL2	chemokine ligand 2	41
atorvastatin	PGF	placental growth factor,vascular endothelial growth factor related protein	41
atorvastatin	CAPG	capping protein,gelsolin like	41
atorvastatin	PPARA	peroxisome proliferator activated receptor alpha	40
atorvastatin	LPL	lipoprotein lipase	40
atorvastatin	LCAT	lecithin cholesterol acyltransferase	40
atorvastatin	SAA1	serum amyloid A1	40
atorvastatin	SERPINB2	serpin peptidase inhibitor,clade B,member 2	40
atorvastatin	SERPINE1	serpin peptidase inhibitor,clade E,member 1	40
atorvastatin	ICAM1	intercellular adhesion molecule 1,human rhinovirus receptor	39
atorvastatin	VWF	von Willebrand factor	39
atorvastatin	PLAT	plasminogen activator,tissue	39
atorvastatin	TNFRSF11B	tumor necrosis factor receptor superfamily,member 11b	38
atorvastatin	HMOX1	heme oxygenase 1	38
atorvastatin	NPPB	natriuretic peptide precursor B	38
atorvastatin	GHRL	ghrelin/obestatin preprohormone	37
atorvastatin	NOS2A	nitric oxide synthase 2A	37
atorvastatin	NOS1	nitric oxide synthase 1	37
atorvastatin	NFKB1	nuclear factor of kappa light polypeptide gene enhancer in B cells 1	37
atorvastatin	PPARG	peroxisome proliferative activated receptor,gamma	37
atorvastatin	TIMP2	TIMP metallopeptidase inhibitor 2	37
atorvastatin	CD36	CD36 molecule	37
atorvastatin	AKT1	v akt murine thymoma viral oncogene homolog 1	36
atorvastatin	ROS1	v ros UR2 sarcoma virus oncogene homolog 1	36
atorvastatin	IL6	interleukin 6	36
atorvastatin	MAPK1	mitogen activated protein kinase 1	35
atorvastatin	EPHB2	EPH receptor B2	35
atorvastatin	EDN1	endothelin 1	35
atorvastatin	AGTR1	angiotensin II receptor,type 1	35
atorvastatin	ACE	angiotensin I converting enzyme 1	35
[truncated: 9,375 more rows]

## Sheet: suppl_Table5
Symbol	R-scaled score
SOST	50
LRP5	48
MRGPRF	47
TNFRSF11B	47
BGLAP	47
TNFRSF11A	46
CTSK	46
TNFSF11	46
KL	45
CYP27A1	44
COL1A1	44
VDR	44
CLCN7	43
LRP6	43
ACP5	43
CALCA	43
PTH	43
FDPS	42
SP7	42
DKK1	42
COL1A2	42
RUNX2	42
PTRH1	41
MGP	41
NFATC1	41
CALCR	41
PTHR1	41
CASR	41
ALPP	41
CCL27	40
TRPV6	40
FRZB	40
WRN	40
DBP	40
ESRRA	39
PHB2	39
SFRP1	39
FGF23	39
VTNR	39
CYP27B1	39
IBSP	39
PTHLH	39
BMP2	39
ESR1	39
PLOD1	38
S100G	38
TRPV5	38
POF1B	38
CYP19A1	38
IL11	38
ESR2	38
SHBG	38
CYP24A1	37
AHSG	37
SPAG8	37
NOG	37
SPARC	37
SPP1	37
COL6A1	36
TRAF6	36
CSH1	36
TRAF2	36
IGFBP4	36
IGFBP3	36
CD36	36
STN	36
IGF1	36
IGFBP5	35
PRG2	35
HIP4	35
COL2A1	35
IL6R	35
IL6ST	35
LCT	35
ITGAV	34
SMAD1	34
HSD17B7	34
AGER	34
TOR1A	34
CNR2	34
BMP7	34
TGM2	34
HMGCR	34
VTN	34
TGFB1	34
DMD	34
LDLR	34
LEP	34
CDX2	33
TBX19	33
SIRT1	33
BGN	33
IRS2	33
LOX	33
PDE4A	33
PTGER4	33
IGFBP2	33
LRP1	33
MMP13	33
NR1I3	33
BMP4	33
SCYL1	33
IL1RA	33
AIS	33
IL6	33
OSM	32
SLPI	32
FST	32
LMNA	32
TGFB2	32
CST3	32
AHSA1	32
CABIN1	32
MTHFR	32
GRB2	32
IL1R1	32
COG2	32
PPARG	32
CSF1	32
FSHR	31
ADM	31
LEPR	31
TNFRSF1B	31
GHR	31
IL1RAPL2	31
ADIPOQ	31
C10orf10	31
IL1F9	31
IL1	31
IL1B	31
TNF	31
