# Supplementary material for: Identification of new biomarker candidates for glucocorticoid induced insulin resistance using literature mining
Source: BioData Min. 2013 Feb 4;6:2. doi: 10.1186/1756-0381-6-2 (PMC3577498; doi:10.1186/1756-0381-6-2)
Supplement: Additional file 4 — Enriched disease terms found per sub-cluster when searching with the DAVID annotation server. [file 1756-0381-6-2-S4.xlsx]

## Sheet: cluster 1
Copub disease terms		David disease terms
adenoma		Category	Term	Count	%	PValue	Genes	List Total	Pop Hits	Pop Total	Fold Enrichment	Bonferroni	Benjamini	FDR
bladder neoplasm		GENETIC_ASSOCIATION_DB_DISEASE	breast cancer	173	8.57709	1.10694e-33	115761, 7298, 59348, 2099, 3480, 3481, 1728, 3675, 2950, 2952, 4610, 3486, 7161, 6615, 7486, 4313, 675, 4312, 5449, 6783, 4318, 5743, 4292, 672, 4035, 3294, 3690, 4193, 3292, 1588, 1586, 8932, 1585, 1591, 2944, 4830, 4831, 4595, 472, 7077, 2947, 9, 4790, 7078, 4321, 4322, 4792, 4609, 1493, 7517, 6752, 7518, 6753, 6750, 118856, 6751, 5618, 84299, 7515, 7516, 2072, 7799, 5617, 2073, 1789, 2068, 704…	843	286	3028	2.17274	3.19906e-30	3.19906e-30	1.98495e-30
Cancer of breast		GENETIC_ASSOCIATION_DB_DISEASE	prostate cancer	110	5.45364	2.15966e-24	2146, 3082, 1316, 7299, 3284, 2099, 4824, 3480, 1728, 3481, 2950, 2952, 3486, 2956, 29919, 675, 4318, 2014, 4292, 672, 5743, 3091, 3294, 3690, 1588, 3292, 1586, 1585, 1594, 2944, 472, 2947, 9, 8537, 7517, 7515, 2072, 5617, 1789, 2068, 7040, 2272, 7422, 7421, 5420, 7046, 595, 596, 5241, 328, 7113, 324, 2100, 6817, 2796, 10, 7057, 999, 6462, 2052, 60528, 10395, 4255, 6928, 4968, 8644, 5888, 3579, 8…	843	170	3028	2.32419	6.24143e-21	3.12072e-21	3.87267e-21
cancer		GENETIC_ASSOCIATION_DB_DISEASE	colorectal cancer	118	5.85027	5.42108e-21	115761, 7298, 2099, 948, 1728, 3481, 2950, 2953, 2952, 4610, 3486, 2956, 4313, 4312, 673, 4318, 4292, 672, 5743, 5742, 4316, 3091, 4193, 4192, 1588, 1586, 2944, 4830, 8312, 4831, 472, 4595, 2947, 9, 4790, 4792, 1493, 7517, 7515, 7516, 6401, 2072, 2071, 3845, 2073, 1789, 2068, 7422, 6374, 7421, 7048, 7046, 1508, 595, 328, 5243, 4436, 1111, 324, 6817, 2778, 4437, 6387, 10, 6573, 1630, 999, 4953, 24…	843	201	3028	2.1087	1.56669e-17	5.22231e-18	9.72098e-18
carcinoma		GENETIC_ASSOCIATION_DB_DISEASE	ovarian cancer	64	3.17303	9.00717e-20	6462, 2052, 5378, 1728, 2950, 1244, 2952, 2956, 5888, 3105, 2067, 2064, 4312, 675, 4363, 673, 27030, 4318, 4292, 672, 4035, 4316, 3690, 5925, 1586, 2944, 54658, 54575, 54576, 11200, 1029, 1027, 8202, 1026, 6790, 1032, 8797, 1030, 1031, 7422, 1543, 7046, 1545, 595, 5728, 5241, 5243, 5245, 4436, 2592, 1017, 1019, 6817, 796, 7157, 4437, 5395, 355, 1021, 2492, 119391, 356, 894, 898, 9338, 896	843	84	3028	2.73671	2.60307e-16	6.50768e-17	1.61515e-16
carcinoma&&small cell		GENETIC_ASSOCIATION_DB_DISEASE	lung cancer	95	4.70997	1.6077e-15	1316, 7298, 2335, 8930, 1728, 2950, 2952, 4610, 3486, 2956, 7161, 4313, 675, 4312, 4318, 673, 5743, 4292, 4193, 2944, 2947, 9, 4321, 7517, 7518, 7515, 7516, 2072, 2071, 3845, 2073, 1789, 2068, 2272, 7422, 4582, 7046, 595, 5243, 328, 324, 6817, 6387, 10, 6573, 842, 841, 2052, 2189, 196, 4255, 4968, 8644, 4152, 50484, 3577, 1565, 2066, 2067, 2064, 2264, 7508, 7507, 7980, 6303, 1553, 54658, 54575, 5…	843	167	3028	2.04332	4.49196e-12	8.98392e-13	2.78666e-12
colon cancer		GENETIC_ASSOCIATION_DB_DISEASE	esophageal cancer	44	2.18146	1.97952e-15	7517, 3661, 7515, 1956, 2052, 7298, 6891, 3845, 84651, 1026, 6790, 4255, 1548, 2068, 8930, 1728, 2950, 4968, 2952, 4610, 367, 7161, 1543, 595, 4313, 675, 596, 5243, 5743, 3091, 4193, 5058, 5925, 6817, 7508, 3980, 7157, 239, 10, 355, 2944, 356, 4524, 142	843	54	3028	2.92676	5.77538e-12	9.62563e-13	3.58602e-12
Astrocytoma&&grade iv		GENETIC_ASSOCIATION_DB_DISEASE	endometrial cancer	38	1.88399	2.87557e-14	54575, 6462, 54576, 11200, 5063, 2072, 3845, 2073, 2099, 4255, 2068, 367, 2956, 7161, 1543, 1545, 595, 2067, 2064, 5728, 5241, 4312, 6783, 5243, 4318, 673, 4292, 4436, 4193, 6817, 1588, 3292, 2100, 1586, 7508, 7507, 7157, 5395, 472, 54658	843	45	3028	3.03319	8.31013e-11	1.18716e-11	5.15588e-11
Pulmonary neoplasm		GENETIC_ASSOCIATION_DB_DISEASE	head and neck cancer	42	2.0823	5.52335e-14	7517, 7515, 1956, 2052, 7298, 1029, 2073, 1027, 1026, 1789, 4255, 2068, 2950, 6392, 2952, 2876, 6391, 367, 3106, 7161, 1543, 3105, 1565, 595, 143, 2067, 4313, 4312, 328, 6817, 2264, 7508, 7157, 7507, 10, 355, 2944, 356, 4524, 7077, 2947, 9	843	53	3028	2.84644	1.59465e-10	1.99331e-11	9.89431e-11
melanoma		GENETIC_ASSOCIATION_DB_DISEASE	bladder cancer	61	3.02429	2.14456e-12	7298, 59348, 196, 4255, 1728, 2950, 4968, 2952, 2956, 5888, 5328, 2067, 2064, 4313, 4312, 4318, 4193, 2264, 7508, 7507, 2261, 2944, 4595, 2947, 9, 4321, 7517, 7518, 3265, 4683, 7515, 7516, 2072, 1029, 2073, 1026, 2068, 7040, 7422, 2876, 5111, 1545, 3558, 595, 143, 5424, 328, 6817, 2778, 5468, 3980, 7157, 10, 355, 356, 4524, 3566, 6573, 83990, 142, 999	843	98	3028	2.2358	6.19762e-09	6.88625e-10	3.84549e-09
Wilms' tumor		GENETIC_ASSOCIATION_DB_DISEASE	oral cancer	32	1.58651	2.11814e-11	7517, 3265, 7515, 2072, 1026, 4255, 2068, 1548, 3481, 2950, 7422, 4968, 2952, 4276, 1543, 5328, 595, 2067, 3673, 4312, 4318, 7039, 1586, 7508, 7507, 7157, 4521, 2944, 4595, 7077, 2947, 4790	843	39	3028	2.94723	6.12142e-08	6.12142e-09	3.79821e-08
osteosarcoma		GENETIC_ASSOCIATION_DB_DISEASE	stomach cancer	58	2.87556	4.66061e-11	2052, 7298, 4255, 2950, 4968, 2952, 4610, 5888, 3579, 3577, 2067, 2064, 4313, 4312, 4318, 5743, 4292, 3815, 4193, 2944, 7077, 2947, 4609, 7517, 1956, 4683, 7515, 3845, 1029, 1950, 1026, 1499, 1789, 2068, 8797, 7040, 43849, 7422, 7048, 55353, 1543, 3558, 2348, 595, 143, 5156, 5243, 2346, 4436, 324, 6817, 7157, 10, 355, 4524, 3566, 6573, 999	843	96	3028	2.17013	1.34692e-07	1.22447e-08	8.35733e-08
Cancer of ovary		GENETIC_ASSOCIATION_DB_DISEASE	brain cancer	34	1.68567	2.1458e-10	7517, 1956, 7515, 2052, 1950, 1499, 4255, 2068, 1728, 2950, 2952, 7520, 5888, 1543, 1545, 3596, 5728, 7015, 4312, 5243, 4318, 5743, 4316, 324, 7428, 4193, 6817, 7157, 2944, 4524, 2947, 2547, 3566, 5591	843	45	3028	2.71391	6.20137e-07	5.16781e-08	3.84782e-07
Cancer of pancreas		GENETIC_ASSOCIATION_DB_DISEASE	cancer	28	1.3882	4.65467e-10	7517, 54575, 54576, 11200, 7515, 115761, 7298, 1029, 641, 1806, 1244, 4968, 3106, 7520, 2176, 7046, 9429, 2067, 675, 4312, 5243, 328, 4363, 672, 3690, 6817, 8824, 4521, 4609, 54658	843	34	3028	2.95806	1.3452e-06	1.03477e-07	8.34666e-07
Cancer of prostate		GENETIC_ASSOCIATION_DB_DISEASE	cervical cancer	35	1.73525	6.50979e-09	3265, 7515, 2052, 332, 6890, 1026, 4255, 2068, 2950, 2272, 8836, 4968, 4276, 3659, 5519, 3106, 7161, 3105, 595, 2067, 2064, 3115, 4312, 5743, 3812, 3451, 7157, 10, 355, 2944, 356, 4524, 6573, 9338, 1493	843	51	3028	2.46505	1.88131e-05	1.34381e-06	1.16732e-05
sarcoma		GENETIC_ASSOCIATION_DB_DISEASE	pancreatic cancer	30	1.48736	2.6282e-08	54575, 7517, 54576, 7515, 1956, 7516, 7298, 3845, 1029, 6794, 6790, 4255, 1548, 4968, 2952, 5965, 2176, 1543, 6041, 675, 328, 324, 1019, 7508, 7157, 10, 2944, 472, 4524, 9, 54658, 6690	843	42	3028	2.56567	7.59522e-05	5.06366e-06	4.71284e-05
astrocytoma		GENETIC_ASSOCIATION_DB_DISEASE	cytogenetic studies	24	1.18989	3.23463e-08	7517, 7518, 2067, 7515, 672, 4683, 2052, 7516, 2072, 2073, 7508, 7507, 4255, 2068, 10, 1728, 2950, 2944, 4968, 2952, 7520, 5888, 9, 1543	843	30	3028	2.87355	9.34765e-05	5.84254e-06	5.80028e-05
Carcinoma&&non-small-cell lung		GENETIC_ASSOCIATION_DB_DISEASE	melanoma	36	1.78483	9.07625e-08	7517, 115761, 4683, 7515, 1956, 317, 2072, 1029, 2073, 1026, 1950, 4255, 2068, 1030, 7040, 7421, 2952, 3106, 4157, 3105, 3558, 143, 2067, 4318, 673, 328, 1019, 2264, 7508, 7157, 355, 4893, 2944, 356, 4790, 4792	843	57	3028	2.26859	0.000262269	1.54295e-05	0.000162754
Glial cell tumor		GENETIC_ASSOCIATION_DB_DISEASE	leukemia	47	2.33019	1.22104e-07	115761, 4851, 7298, 5371, 1728, 2950, 2952, 5888, 3106, 80781, 3105, 2067, 3812, 4292, 581, 3815, 2322, 25, 4297, 28, 2944, 472, 54658, 861, 7517, 54575, 54576, 7515, 4683, 7516, 1029, 1027, 2073, 1026, 7040, 1030, 7421, 1543, 595, 3115, 596, 5243, 4869, 4436, 2778, 7157, 4437, 4524, 1633	843	84	3028	2.00977	0.000352818	1.96042e-05	0.000218954
		GENETIC_ASSOCIATION_DB_DISEASE	bone density	55	2.72682	1.61448e-07	2099, 1045, 846, 1728, 2952, 6355, 2101, 5741, 249, 5443, 5328, 8600, 4312, 5745, 6783, 4318, 3815, 634, 1588, 632, 1586, 4982, 1232, 1513, 239, 2944, 6696, 4088, 1277, 4089, 1278, 4087, 860, 2078, 6678, 7040, 4536, 3456, 8792, 7421, 367, 7048, 1269, 6715, 2303, 2638, 799, 652, 796, 650, 2100, 2796, 654, 4286, 2353	843	105	3028	1.88149	0.000466475	2.45567e-05	0.000289505
		GENETIC_ASSOCIATION_DB_DISEASE	benzene toxicity	25	1.23946	5.38363e-07	7517, 54575, 7518, 54576, 7515, 4683, 7516, 2052, 2068, 1728, 2950, 4968, 2952, 1440, 1543, 1565, 7486, 595, 675, 328, 672, 6817, 2944, 4521, 4595, 142, 54658	843	35	3028	2.56567	0.00155466	7.77905e-05	0.000965379
		GENETIC_ASSOCIATION_DB_DISEASE	kidney cancer	21	1.04115	4.33565e-06	7517, 595, 2067, 4312, 6774, 7515, 3091, 7428, 3690, 2778, 7508, 6790, 7040, 2950, 7422, 2944, 2952, 2947, 5591, 1545, 9429	843	29	3028	2.60106	0.0124519	0.000596491	0.00777432
		GENETIC_ASSOCIATION_DB_DISEASE	nasopharyngeal cancer	24	1.18989	1.17715e-05	595, 3115, 4313, 4312, 5243, 4318, 3303, 4316, 4193, 6890, 1380, 1548, 10, 355, 1728, 2944, 2952, 4276, 3106, 1553, 4321, 3133, 4322, 3105	843	37	3028	2.3299	0.0334476	0.00154516	0.0211063
		GENETIC_ASSOCIATION_DB_DISEASE	osteoporosis	18	0.892414	1.35243e-05	5241, 5745, 799, 2322, 796, 2100, 2099, 650, 846, 4982, 7040, 7421, 4524, 367, 1277, 1278, 5741, 1269	843	24	3028	2.69395	0.0383314	0.00169792	0.0242487
		GENETIC_ASSOCIATION_DB_DISEASE	thyroid cancer	21	1.04115	2.01397e-05	3265, 5795, 7038, 673, 7515, 9446, 3284, 2068, 7253, 5290, 355, 5979, 2950, 6392, 2944, 356, 2952, 6391, 1543, 3958, 3959	843	31	3028	2.43325	0.0565427	0.00242224	0.0361079
		GENETIC_ASSOCIATION_DB_DISEASE	meningioma	13	0.644522	3.8204e-05	7517, 595, 5728, 7515, 3845, 1029, 2068, 7040, 4771, 7520, 7048, 3105, 999	843	15	3028	3.11301	0.104535	0.00440673	0.0684846
		GENETIC_ASSOCIATION_DB_DISEASE	endometriosis	30	1.48736	4.58421e-05	2052, 3845, 196, 2099, 8204, 7422, 2952, 367, 3106, 80781, 1543, 1545, 3105, 57491, 3115, 5728, 5241, 4312, 673, 2592, 3292, 2100, 1588, 1586, 10, 355, 2944, 356, 6778, 1493	843	54	3028	1.99552	0.124085	0.00508268	0.0821713
		GENETIC_ASSOCIATION_DB_DISEASE	skin cancer, non-melanoma	20	0.991572	4.78881e-05	7517, 595, 2067, 673, 7515, 4683, 5743, 4193, 5468, 5727, 7508, 2068, 2950, 119391, 2944, 2952, 4524, 2947, 1543, 4157	843	30	3028	2.39462	0.12925	0.00511281	0.0858373
		GENETIC_ASSOCIATION_DB_DISEASE	liver cancer	26	1.28904	7.35465e-05	54575, 54576, 7515, 2052, 64754, 2068, 1548, 7040, 1728, 2950, 2952, 1543, 1545, 1565, 595, 5243, 4292, 4193, 2778, 1586, 7157, 10, 2944, 4524, 9, 4792, 54658, 7366	843	45	3028	2.07534	0.191486	0.00756259	0.1318
		GENETIC_ASSOCIATION_DB_DISEASE	leukemia, myeloid	18	0.892414	0.000135281	3115, 5243, 4869, 3815, 2322, 3845, 6817, 4297, 2068, 6387, 1728, 355, 4893, 2944, 2952, 5888, 1543, 1565	843	27	3028	2.39462	0.323613	0.0133919	0.242306
		GENETIC_ASSOCIATION_DB_DISEASE	leukemia, childhood acute lymphoblastic	14	0.6941	0.000259164	328, 4292, 7515, 2072, 1019, 4437, 1728, 10, 2950, 2944, 2952, 9, 1543, 1565	843	19	3028	2.64669	0.5272	0.0246602	0.463711
		GENETIC_ASSOCIATION_DB_DISEASE	breast cancer; ovarian cancer	12	0.594943	0.000313774	6716, 7517, 11200, 5241, 675, 672, 7516, 367, 2175, 5888, 4193, 7046	843	15	3028	2.87355	0.596246	0.0288326	0.561162
		GENETIC_ASSOCIATION_DB_DISEASE	sex hormones	11	0.545364	0.000320853	6462, 2950, 2944, 2952, 1588, 1543, 2099, 2100, 8856, 1586, 1545	843	13	3028	3.03933	0.604424	0.0285657	0.573787
		GENETIC_ASSOCIATION_DB_DISEASE	urinary calculus	8	0.396629	0.000765762	3481, 7422, 6696, 1956, 6891, 6890, 1586, 999	843	8	3028	3.59193	0.890726	0.064887	1.36429
		GENETIC_ASSOCIATION_DB_DISEASE	bladder cancer; cytogenetic studies	8	0.396629	0.000765762	595, 7517, 2068, 1728, 7515, 4683, 4524, 2073	843	8	3028	3.59193	0.890726	0.064887	1.36429
		GENETIC_ASSOCIATION_DB_DISEASE	laryngeal cancer	9	0.446207	0.000895113	595, 10, 596, 2950, 2944, 2952, 2052, 2947, 1543	843	10	3028	3.23274	0.924832	0.0732938	1.59299
		GENETIC_ASSOCIATION_DB_DISEASE	DNA adducts	10	0.495786	0.000903204	4255, 7517, 2068, 10, 1728, 2950, 2944, 2952, 2052, 1543	843	12	3028	2.99328	0.926571	0.0718969	1.60728
		GENETIC_ASSOCIATION_DB_DISEASE	bone mineral density	14	0.6941	0.00108593	860, 4312, 4318, 799, 2638, 796, 2100, 2099, 5468, 846, 1586, 7040, 7421, 1277	843	21	3028	2.39462	0.956719	0.0835274	1.92947
		GENETIC_ASSOCIATION_DB_DISEASE	colon cancer	12	0.594943	0.00160059	10, 2944, 5743, 92, 3486, 4524, 1044, 581, 7298, 3845, 7048, 6573	843	17	3028	2.53548	0.99024	0.117609	2.83159
		GENETIC_ASSOCIATION_DB_DISEASE	multiple myeloma	17	0.842836	0.00166046	7517, 2067, 5243, 7298, 2261, 2068, 10, 2950, 2944, 2952, 4524, 80781, 9, 3566, 1543, 4792, 1493	843	29	3028	2.10562	0.991793	0.118727	2.93602
		GENETIC_ASSOCIATION_DB_DISEASE	prostatic hyperplasia	11	0.545364	0.00190374	4824, 6716, 7040, 6715, 354, 7421, 8644, 1956, 367, 1588, 1586	843	15	3028	2.63408	0.995942	0.13169	3.35928
		GENETIC_ASSOCIATION_DB_DISEASE	1-hydroxypyrene, urinary	10	0.495786	0.00221349	54575, 54576, 10, 1728, 2950, 2944, 2952, 2052, 196, 1543, 1545, 54658	843	13	3028	2.76303	0.998345	0.147943	3.89568
		GENETIC_ASSOCIATION_DB_DISEASE	colorectal cancer; Tourette syndrome; bone density; pregnancy loss, recurrent; cleft lip without cleft palate; juvenile polyposis; cleft palate	7	0.34705	0.0024372	7040, 4088, 4089, 7048, 7046, 4092, 4087	843	7	3028	3.59193	0.999134	0.158023	4.28133
		GENETIC_ASSOCIATION_DB_DISEASE	leukemia, acute myeloblastic	9	0.446207	0.00248267	2068, 2067, 7422, 5243, 2952, 7153, 2073, 8856, 7507	843	11	3028	2.93885	0.999241	0.157215	4.35954
		GENETIC_ASSOCIATION_DB_DISEASE	PAH-DNA adducts	8	0.396629	0.00261652	2068, 2950, 2944, 2952, 7515, 2052, 1543, 1545	843	9	3028	3.19283	0.999485	0.161453	4.5894
		GENETIC_ASSOCIATION_DB_DISEASE	leukemia, acute myeloid	8	0.396629	0.00261652	1728, 2944, 5243, 2952, 2052, 3815, 2322, 3845	843	9	3028	3.19283	0.999485	0.161453	4.5894
		GENETIC_ASSOCIATION_DB_DISEASE	hypospadias	12	0.594943	0.00309125	6716, 6736, 367, 2263, 652, 2253, 3284, 2099, 2100, 655, 7490, 6662	843	18	3028	2.39462	0.99987	0.18401	5.40046
		GENETIC_ASSOCIATION_DB_DISEASE	gastric cancer	11	0.545364	0.00382193	54575, 7517, 54576, 2064, 7157, 6790, 1548, 4968, 4610, 472, 7048, 54658, 999	843	16	3028	2.46945	0.999984	0.218017	6.6361
		GENETIC_ASSOCIATION_DB_DISEASE	hormone disturbance	12	0.594943	0.00551926	7253, 6462, 5241, 799, 3294, 1588, 2099, 2100, 1586, 846, 1545, 1585	843	19	3028	2.26859	1	0.293699	9.44786
		GENETIC_ASSOCIATION_DB_DISEASE	spondyloarthropathies	8	0.396629	0.00663314	355, 3303, 4276, 3106, 1586, 5698, 5696, 1493	843	10	3028	2.87355	1	0.335836	11.2494
		GENETIC_ASSOCIATION_DB_DISEASE	dermatitis, atopic	8	0.396629	0.00663314	6891, 6915, 3106, 3566, 6890, 3105, 5698, 5696	843	10	3028	2.87355	1	0.335836	11.2494
		GENETIC_ASSOCIATION_DB_DISEASE	leukemia; bladder cancer; radiotherapy	6	0.297471	0.00760814	2068, 328, 4292, 7515, 2072, 4437	843	6	3028	3.59193	1	0.368606	12.7986
		GENETIC_ASSOCIATION_DB_DISEASE	soft tissue sarcoma	6	0.297471	0.00760814	7517, 2944, 2952, 7515, 7516, 7157	843	6	3028	3.59193	1	0.368606	12.7986
		GENETIC_ASSOCIATION_DB_DISEASE	DNA repair capacity	6	0.297471	0.00760814	2068, 2067, 7515, 2073, 7508, 7507	843	6	3028	3.59193	1	0.368606	12.7986
		GENETIC_ASSOCIATION_DB_DISEASE	upper aerodigestive tract cancer	6	0.297471	0.00760814	4255, 595, 11200, 328, 4968, 7507	843	6	3028	3.59193	1	0.368606	12.7986
		GENETIC_ASSOCIATION_DB_DISEASE	bone density; fractures	6	0.297471	0.00760814	7421, 799, 1277, 1588, 2099, 4982	843	6	3028	3.59193	1	0.368606	12.7986
		GENETIC_ASSOCIATION_DB_DISEASE	osteoporosis, postmenopausal	9	0.446207	0.0111266	7421, 2638, 3106, 52, 1588, 2099, 2100, 249, 3105	843	13	3028	2.48672	1	0.483108	18.1792
		GENETIC_ASSOCIATION_DB_DISEASE	hepatocellular carcinoma	9	0.446207	0.0111266	595, 54575, 54576, 3115, 5747, 2944, 2952, 4968, 2052, 324, 54658	843	13	3028	2.48672	1	0.483108	18.1792
		GENETIC_ASSOCIATION_DB_DISEASE	abdominal aortic aneurysm	14	0.6941	0.0131146	4313, 4312, 5241, 4318, 2100, 2099, 7040, 6696, 4524, 7077, 7076, 7078, 4321, 4322	843	26	3028	1.93412	1	0.533753	21.0791
		GENETIC_ASSOCIATION_DB_DISEASE	rheumatoid arthritis	55	2.72682	0.0132341	840, 941, 3821, 29126, 7298, 7297, 2099, 8836, 3579, 3577, 8600, 5133, 5328, 1280, 4313, 4312, 3135, 4318, 5743, 4316, 1586, 1585, 1232, 4543, 3685, 2944, 4261, 6696, 55801, 4790, 4321, 4792, 4322, 1493, 861, 64135, 2356, 6891, 6401, 6890, 3600, 7040, 7422, 4277, 7421, 4276, 5698, 3558, 5243, 2638, 10, 4524, 3566, 6573, 142	843	149	3028	1.32588	1	0.529959	21.2502
		GENETIC_ASSOCIATION_DB_DISEASE	colon polyps	8	0.396629	0.0138965	10, 240, 4595, 2052, 324, 9, 6817, 1543	843	11	3028	2.61232	1	0.540557	22.1928
		GENETIC_ASSOCIATION_DB_DISEASE	emphysema	8	0.396629	0.0138965	1548, 2950, 2944, 4318, 2952, 2052, 1543, 1553	843	11	3028	2.61232	1	0.540557	22.1928
		GENETIC_ASSOCIATION_DB_DISEASE	mammographic density	7	0.34705	0.0171215	54575, 54576, 367, 1588, 1543, 8202, 1586, 1545, 54658	843	9	3028	2.79373	1	0.610033	26.6317
		GENETIC_ASSOCIATION_DB_DISEASE	menarche menopause	6	0.297471	0.0205355	3284, 1588, 1543, 2099, 1586, 1545	843	7	3028	3.0788	1	0.670596	31.0695
		GENETIC_ASSOCIATION_DB_DISEASE	lymphoma; Hodgkin's disease	6	0.297471	0.0205355	1728, 2950, 2944, 2952, 2052, 1543	843	7	3028	3.0788	1	0.670596	31.0695
		GENETIC_ASSOCIATION_DB_DISEASE	chemotherapy toxicity	6	0.297471	0.0205355	595, 54575, 54576, 2950, 2944, 2952, 4524, 54658	843	7	3028	3.0788	1	0.670596	31.0695
		GENETIC_ASSOCIATION_DB_DISEASE	esophageal cancer; stomach cancer	6	0.297471	0.0205355	4312, 4524, 7298, 3579, 3577, 999	843	7	3028	3.0788	1	0.670596	31.0695
		GENETIC_ASSOCIATION_DB_DISEASE	glioma	6	0.297471	0.0205355	2068, 2067, 3265, 1030, 1029, 1019	843	7	3028	3.0788	1	0.670596	31.0695
		GENETIC_ASSOCIATION_DB_DISEASE	pancreatitis	12	0.594943	0.0220191	54575, 54576, 3265, 3303, 5644, 3856, 7040, 2950, 2944, 2952, 2947, 54658, 29919, 6690	843	22	3028	1.95924	1	0.689612	32.918
		GENETIC_ASSOCIATION_DB_DISEASE	p53 alterations	5	0.247893	0.0231477	7517, 2068, 7515, 2073, 7508	843	5	3028	3.59193	1	0.701394	34.2927
		GENETIC_ASSOCIATION_DB_DISEASE	smoking genotoxic effects	5	0.247893	0.0231477	7517, 2068, 2944, 7515, 1543	843	5	3028	3.59193	1	0.701394	34.2927
		GENETIC_ASSOCIATION_DB_DISEASE	urolithiasis	5	0.247893	0.0231477	1728, 7421, 367, 2099, 5328	843	5	3028	3.59193	1	0.701394	34.2927
		GENETIC_ASSOCIATION_DB_DISEASE	coke-oven toxicity	5	0.247893	0.0231477	2944, 2952, 4524, 196, 1543	843	5	3028	3.59193	1	0.701394	34.2927
		GENETIC_ASSOCIATION_DB_DISEASE	oral cancer; leukoplakia	5	0.247893	0.0231477	2950, 2944, 2952, 7515, 2947	843	5	3028	3.59193	1	0.701394	34.2927
		GENETIC_ASSOCIATION_DB_DISEASE	hyperparathyroidism	5	0.247893	0.0231477	595, 79577, 4221, 5741, 846	843	5	3028	3.59193	1	0.701394	34.2927
		GENETIC_ASSOCIATION_DB_DISEASE	melanoma, sporadic primary	5	0.247893	0.0231477	1030, 1031, 1029, 1019, 7157	843	5	3028	3.59193	1	0.701394	34.2927
		GENETIC_ASSOCIATION_DB_DISEASE	phenanthrene metabolite ratios, urinary	5	0.247893	0.0231477	2950, 2944, 2052, 1543, 1545	843	5	3028	3.59193	1	0.701394	34.2927
		GENETIC_ASSOCIATION_DB_DISEASE	skin lesions, arsenic-induced	5	0.247893	0.0231477	328, 4968, 7515, 9446, 4524	843	5	3028	3.59193	1	0.701394	34.2927
		GENETIC_ASSOCIATION_DB_DISEASE	androgen levels	5	0.247893	0.0231477	6716, 367, 2099, 2100, 1586	843	5	3028	3.59193	1	0.701394	34.2927
		GENETIC_ASSOCIATION_DB_DISEASE	malignant mesothelioma	5	0.247893	0.0231477	10, 2944, 2952, 2052, 1543	843	5	3028	3.59193	1	0.701394	34.2927
		GENETIC_ASSOCIATION_DB_DISEASE	colorectal cancer endometrial cancer	5	0.247893	0.0231477	5290, 5728, 4595, 2956, 3845	843	5	3028	3.59193	1	0.701394	34.2927
		GENETIC_ASSOCIATION_DB_DISEASE	esophageal carcinoma	5	0.247893	0.0231477	2950, 2944, 2952, 2052, 1543	843	5	3028	3.59193	1	0.701394	34.2927
		GENETIC_ASSOCIATION_DB_DISEASE	prostate volume/histology endocrine patterns	5	0.247893	0.0231477	6716, 354, 7421, 367, 1586	843	5	3028	3.59193	1	0.701394	34.2927
		GENETIC_ASSOCIATION_DB_DISEASE	drug hypersensitivity leukemia	5	0.247893	0.0231477	7517, 2068, 2067, 328, 7515	843	5	3028	3.59193	1	0.701394	34.2927
		GENETIC_ASSOCIATION_DB_DISEASE	brain aneurysm	10	0.495786	0.0246348	3984, 2246, 4318, 84171, 7077, 7076, 1278, 7078, 4017, 12	843	17	3028	2.1129	1	0.717667	36.0634
		GENETIC_ASSOCIATION_DB_DISEASE	chronic obstructive pulmonary disease/COPD	23	1.14031	0.0263753	3265, 3596, 4312, 4318, 3303, 2052, 2638, 2729, 7157, 12, 7356, 10, 7040, 2950, 2944, 4968, 5270, 4524, 7077, 4321, 4323, 3589, 9338	843	54	3028	1.5299	1	0.736014	38.0787
		GENETIC_ASSOCIATION_DB_DISEASE	smoking	14	0.6941	0.026667	7517, 3845, 6817, 7157, 1548, 2068, 1728, 10, 2272, 2950, 2944, 2952, 4524, 1543	843	28	3028	1.79597	1	0.733921	38.4105
		GENETIC_ASSOCIATION_DB_DISEASE	glaucoma, primary open-angle	14	0.6941	0.026667	4318, 6891, 4541, 6890, 1026, 9542, 3481, 2950, 2944, 2952, 2947, 1545, 9338, 999	843	28	3028	1.79597	1	0.733921	38.4105
		GENETIC_ASSOCIATION_DB_DISEASE	menarche	7	0.34705	0.0328541	1232, 6462, 1588, 2099, 2100, 1586, 1545	843	10	3028	2.51435	1	0.799923	45.0655
		GENETIC_ASSOCIATION_DB_DISEASE	neuropathy	7	0.34705	0.0328541	355, 1728, 1959, 2944, 2952, 2052, 7157	843	10	3028	2.51435	1	0.799923	45.0655
		GENETIC_ASSOCIATION_DB_DISEASE	hypothyroidism	7	0.34705	0.0328541	7253, 7252, 3303, 3106, 2304, 7173, 3105	843	10	3028	2.51435	1	0.799923	45.0655
		GENETIC_ASSOCIATION_DB_DISEASE	lymphoma, Non-Hodgkin's	10	0.495786	0.0373943	1728, 2950, 2876, 4683, 2052, 2947, 10111, 196, 1543, 1545	843	18	3028	1.99552	1	0.835625	49.5106
		GENETIC_ASSOCIATION_DB_DISEASE	clubfoot	6	0.297471	0.0423421	843, 842, 841, 596, 317, 836	843	8	3028	2.69395	1	0.866905	53.9671
		GENETIC_ASSOCIATION_DB_DISEASE	Hodgkin's disease	6	0.297471	0.0423421	3115, 596, 2944, 2952, 472, 4792	843	8	3028	2.69395	1	0.866905	53.9671
		GENETIC_ASSOCIATION_DB_DISEASE	alcohol abuse; smoking behavior	9	0.446207	0.0490225	2953, 4521, 216, 4968, 2052, 2947, 2099, 1586, 1545	843	16	3028	2.02046	1	0.900321	59.3975
		GENETIC_ASSOCIATION_DB_DISEASE	DNA damage	9	0.446207	0.0490225	2950, 2944, 2952, 4968, 2876, 2052, 4524, 1543, 7507	843	16	3028	2.02046	1	0.900321	59.3975
		GENETIC_ASSOCIATION_DB_DISEASE	lymphoma, non-Hodgkin	15	0.743679	0.049502	595, 843, 7486, 842, 841, 2356, 4683, 672, 4436, 2073, 1586, 836, 2068, 4524, 1493	843	33	3028	1.6327	1	0.898991	59.763
		GENETIC_ASSOCIATION_DB_DISEASE	mutagen sensitivity	5	0.247893	0.0542268	7517, 10, 2944, 2952, 7515	843	6	3028	2.99328	1	0.91616	63.2026
		GENETIC_ASSOCIATION_DB_DISEASE	DNA damage, biomarkers of	5	0.247893	0.0542268	2950, 2944, 2952, 2052, 1543	843	6	3028	2.99328	1	0.91616	63.2026
		GENETIC_ASSOCIATION_DB_DISEASE	keloid disease	5	0.247893	0.0542268	7042, 7040, 7048, 7046, 7157	843	6	3028	2.99328	1	0.91616	63.2026
		GENETIC_ASSOCIATION_DB_DISEASE	manganism, susceptibility to occupational chronic	5	0.247893	0.0542268	1728, 2944, 2952, 1543, 1565	843	6	3028	2.99328	1	0.91616	63.2026
		GENETIC_ASSOCIATION_DB_DISEASE	bronchitis; pneumonia	5	0.247893	0.0542268	2950, 2944, 2952, 2052, 1543	843	6	3028	2.99328	1	0.91616	63.2026
		GENETIC_ASSOCIATION_DB_DISEASE	breast cancer colorectal cancer stomach cancer	5	0.247893	0.0542268	5290, 2064, 673, 1956, 3845	843	6	3028	2.99328	1	0.91616	63.2026
		GENETIC_ASSOCIATION_DB_DISEASE	radiotherapy response	5	0.247893	0.0542268	7517, 7040, 328, 7515, 472	843	6	3028	2.99328	1	0.91616	63.2026
		GENETIC_ASSOCIATION_DB_DISEASE	micropenis	5	0.247893	0.0542268	6716, 57491, 2516, 367, 196	843	6	3028	2.99328	1	0.91616	63.2026
		GENETIC_ASSOCIATION_DB_DISEASE	breast cancer fibroadenoma	5	0.247893	0.0542268	6716, 7421, 1588, 1543, 1586	843	6	3028	2.99328	1	0.91616	63.2026
		GENETIC_ASSOCIATION_DB_DISEASE	encephalopathy, solvent-induced	5	0.247893	0.0542268	2950, 2944, 2952, 2052, 1543	843	6	3028	2.99328	1	0.91616	63.2026
		GENETIC_ASSOCIATION_DB_DISEASE	hyperandrogenism	5	0.247893	0.0542268	3481, 6715, 1589, 1588, 5468	843	6	3028	2.99328	1	0.91616	63.2026
		GENETIC_ASSOCIATION_DB_DISEASE	Hodgkin's disease; non-Hodgkin's lymphoma	5	0.247893	0.0542268	2950, 2944, 2952, 2052, 1543	843	6	3028	2.99328	1	0.91616	63.2026
		GENETIC_ASSOCIATION_DB_DISEASE	1-hyrdoxypyrene glucuronide concentrations	5	0.247893	0.0542268	54575, 54576, 2944, 2952, 1543, 1545, 54658	843	6	3028	2.99328	1	0.91616	63.2026
		GENETIC_ASSOCIATION_DB_DISEASE	leukemia, acute lymphoblastic	5	0.247893	0.0542268	595, 3115, 5243, 7298, 2322	843	6	3028	2.99328	1	0.91616	63.2026
		GENETIC_ASSOCIATION_DB_DISEASE	pheochtomocytomas	5	0.247893	0.0542268	5979, 4763, 6392, 6391, 7428	843	6	3028	2.99328	1	0.91616	63.2026
		GENETIC_ASSOCIATION_DB_DISEASE	subcutaneous fibrosis	5	0.247893	0.0542268	7517, 7040, 328, 7515, 472	843	6	3028	2.99328	1	0.91616	63.2026
		GENETIC_ASSOCIATION_DB_DISEASE	esophageal cancer gastric cardiac cancer	5	0.247893	0.0542268	7161, 1027, 1026, 4322, 7508	843	6	3028	2.99328	1	0.91616	63.2026
		GENETIC_ASSOCIATION_DB_DISEASE	radiotherapy	5	0.247893	0.0542268	7517, 7040, 328, 7515, 472	843	6	3028	2.99328	1	0.91616	63.2026
		GENETIC_ASSOCIATION_DB_DISEASE	psoriasis	26	1.28904	0.0556358	1475, 861, 5891, 6891, 6890, 3600, 5465, 1728, 4277, 7422, 7421, 2952, 5460, 4276, 3106, 1543, 3105, 5266, 5698, 4313, 6273, 6256, 5468, 5696, 2944, 1493	843	67	3028	1.39388	1	0.918452	64.1733
		GENETIC_ASSOCIATION_DB_DISEASE	normal variation	11	0.545364	0.0575771	4312, 5243, 7421, 6696, 367, 1277, 3690, 1278, 2353, 2099, 6678	843	22	3028	1.79597	1	0.922534	65.4712
		GENETIC_ASSOCIATION_DB_DISEASE	lymphoma lymphoma, non-Hodgkin	8	0.396629	0.064612	7486, 2068, 4968, 2876, 8644, 672, 2072, 1645	843	14	3028	2.05253	1	0.941501	69.8123
		GENETIC_ASSOCIATION_DB_DISEASE	craniosynostosis	4	0.198314	0.0679401	7291, 2263, 2261, 2260	843	4	3028	3.59193	1	0.947497	71.6814
		GENETIC_ASSOCIATION_DB_DISEASE	lung cancer; hamartomas	4	0.198314	0.0679401	2950, 2944, 2952, 2947	843	4	3028	3.59193	1	0.947497	71.6814
		GENETIC_ASSOCIATION_DB_DISEASE	leukemia; lung cancer; oropharyngolaryngeal cancers; laryngeal cancer; bladder cancer	4	0.198314	0.0679401	7517, 2068, 2067, 7515	843	4	3028	3.59193	1	0.947497	71.6814
		GENETIC_ASSOCIATION_DB_DISEASE	gastrointestinal toxicity	4	0.198314	0.0679401	54575, 2067, 54576, 4524, 7298, 54658	843	4	3028	3.59193	1	0.947497	71.6814
		GENETIC_ASSOCIATION_DB_DISEASE	ototoxicity	4	0.198314	0.0679401	2950, 2944, 2952, 2947	843	4	3028	3.59193	1	0.947497	71.6814
		GENETIC_ASSOCIATION_DB_DISEASE	nelfinavir pharmacokinetics	4	0.198314	0.0679401	1244, 5243, 4363, 9429	843	4	3028	3.59193	1	0.947497	71.6814
		GENETIC_ASSOCIATION_DB_DISEASE	chemical-related sensitivity	4	0.198314	0.0679401	10, 2950, 2944, 2952	843	4	3028	3.59193	1	0.947497	71.6814
		GENETIC_ASSOCIATION_DB_DISEASE	rectal cancer	4	0.198314	0.0679401	1956, 472, 7298, 7076	843	4	3028	3.59193	1	0.947497	71.6814
		GENETIC_ASSOCIATION_DB_DISEASE	2-hydroxyethyl mercapturic acid	4	0.198314	0.0679401	2950, 2944, 2952, 2052	843	4	3028	3.59193	1	0.947497	71.6814
		GENETIC_ASSOCIATION_DB_DISEASE	interferon response	4	0.198314	0.0679401	6891, 6890, 5698, 5696	843	4	3028	3.59193	1	0.947497	71.6814
		GENETIC_ASSOCIATION_DB_DISEASE	chromosome damage DNA damage	4	0.198314	0.0679401	7517, 2944, 2952, 7515	843	4	3028	3.59193	1	0.947497	71.6814
		GENETIC_ASSOCIATION_DB_DISEASE	1-hydroxypyrene, urinary; DNA adducts, aromatic; mutagenicity, urinary	4	0.198314	0.0679401	2944, 2952, 2052, 1543	843	4	3028	3.59193	1	0.947497	71.6814
		GENETIC_ASSOCIATION_DB_DISEASE	GSTM1 methylation infertility, male	4	0.198314	0.0679401	4536, 2944, 4524, 1789	843	4	3028	3.59193	1	0.947497	71.6814
		GENETIC_ASSOCIATION_DB_DISEASE	ovarian carcinoma	4	0.198314	0.0679401	5241, 11012, 6298, 7157	843	4	3028	3.59193	1	0.947497	71.6814
		GENETIC_ASSOCIATION_DB_DISEASE	intrauterine growth	9	0.446207	0.0707005	4313, 2950, 2944, 4318, 2952, 4524, 52, 1543, 1586	843	17	3028	1.90161	1	0.951551	73.1482
		GENETIC_ASSOCIATION_DB_DISEASE	motor neuron disease	6	0.297471	0.0738678	10, 2950, 2944, 2952, 9, 1565	843	9	3028	2.39462	1	0.956	74.7427
		GENETIC_ASSOCIATION_DB_DISEASE	chromosomal damage	6	0.297471	0.0738678	2068, 2067, 4524, 7298, 2072, 2073	843	9	3028	2.39462	1	0.956	74.7427
		GENETIC_ASSOCIATION_DB_DISEASE	H. pylori infection stomach cancer	6	0.297471	0.0738678	4313, 4318, 4316, 6391, 7077, 7076	843	9	3028	2.39462	1	0.956	74.7427
		GENETIC_ASSOCIATION_DB_DISEASE	non-Hodgkin's lymphoma	11	0.545364	0.0773588	10, 596, 2944, 2952, 4524, 7298, 9, 6573, 1543, 4609, 3558	843	23	3028	1.71788	1	0.960513	76.3965
		GENETIC_ASSOCIATION_DB_DISEASE	pregnancy loss, recurrent	22	1.09073	0.0850641	5241, 3135, 4179, 3690, 3487, 2099, 1588, 285, 1586, 7040, 7422, 7421, 4276, 4524, 1277, 2162, 3106, 1543, 3133, 1545, 3105, 1493	843	57	3028	1.38636	1	0.970386	79.6921
		GENETIC_ASSOCIATION_DB_DISEASE	lymphoma	18	0.892414	0.0931658	3115, 7298, 7153, 1026, 7157, 10, 2950, 2944, 2952, 4524, 3106, 9, 6573, 9429, 3105, 4609, 3558, 1493	843	45	3028	1.43677	1	0.978057	82.686
		GENETIC_ASSOCIATION_DB_DISEASE	diabetes, type 1	64	3.17303	0.0948551	840, 29126, 943, 6928, 6927, 1728, 3481, 8772, 199, 3485, 4760, 3106, 3105, 1565, 5133, 3250, 3596, 3291, 3651, 3303, 3488, 28, 5696, 1594, 1591, 1378, 6932, 2113, 4790, 4792, 5122, 1493, 861, 64135, 6891, 6892, 8651, 6890, 7040, 3172, 3456, 7421, 4276, 367, 3659, 59067, 3075, 5967, 8718, 5698, 3558, 3115, 596, 2087, 2591, 6387, 10, 7098, 4521, 356, 1634, 52, 3566, 142	843	196	3028	1.17288	1	0.978512	83.2553
		GENETIC_ASSOCIATION_DB_DISEASE	cleft lip with cleft palate cleft lip without cleft palate	9	0.446207	0.0973455	4312, 2944, 7039, 2952, 4524, 5914, 8626, 6573, 5818	843	18	3028	1.79597	1	0.979646	84.0625
		GENETIC_ASSOCIATION_DB_DISEASE	docetaxel pharmacokinetics docetaxel toxicity	5	0.247893	0.0991485	2950, 2944, 5243, 2952, 2947	843	7	3028	2.56567	1	0.980138	84.6238
		GENETIC_ASSOCIATION_DB_DISEASE	bilirubin indinavir oral clearance lamivudine-triphosphate concentration zidovudine-triphosphate concentration	5	0.247893	0.0991485	10257, 54575, 54576, 1244, 5243, 9429, 54658	843	7	3028	2.56567	1	0.980138	84.6238
		GENETIC_ASSOCIATION_DB_DISEASE	neural tube defects; cleft lip with cleft palate; cleft lip without cleft palate	5	0.247893	0.0991485	7517, 2068, 328, 4968, 7515	843	7	3028	2.56567	1	0.980138	84.6238
		GENETIC_ASSOCIATION_DB_DISEASE	lung cancer; homocysteine	5	0.247893	0.0991485	1728, 2944, 2952, 7515, 4524	843	7	3028	2.56567	1	0.980138	84.6238
		GENETIC_ASSOCIATION_DB_DISEASE	oral premalignant lesions	5	0.247893	0.0991485	2068, 2072, 2073, 7508, 7507	843	7	3028	2.56567	1	0.980138	84.6238

## Sheet: cluster 2
Copub disease terms		David disease terms
alzheimer disease		Category	Term	Count	%	PValue	Genes	List Total	Pop Hits	Pop Total	Fold Enrichment	Bonferroni	Benjamini	FDR
lou gehrig&&disease		GENETIC_ASSOCIATION_DB_DISEASE	schizophrenia	136	17.1285	1.27687e-40	8224, 9456, 3084, 1312, 1103, 2744, 5533, 150, 1822, 7166, 4929, 3486, 10611, 6616, 5444, 9145, 267012, 10718, 4922, 9638, 5173, 5649, 347, 348, 3350, 1812, 1813, 1814, 1815, 1816, 1610, 6285, 10524, 1270, 27185, 18, 2784, 3897, 23426, 1644, 627, 1268, 65078, 9993, 2395, 57142, 319100, 5625, 10215, 2778, 5621, 7915, 6570, 6571, 7533, 54806, 7054, 6595, 2914, 2915, 2912, 2913, 9968, 4855, 2918, 48…	476	288	3028	3.00397	2.4401e-37	2.4401e-37	2.18368e-37
Epileptic seizure		GENETIC_ASSOCIATION_DB_DISEASE	Parkinson's disease	64	8.06045	1.35228e-18	79705, 2643, 6620, 2332, 1312, 150, 4929, 65018, 5444, 23400, 1565, 773, 1137, 2904, 6648, 9446, 6310, 4741, 6311, 5071, 4747, 348, 1593, 2, 7345, 6697, 1812, 1813, 1814, 1815, 1816, 2512, 26281, 4129, 4128, 9627, 2629, 135138, 12, 3356, 4536, 6908, 3658, 627, 80025, 1509, 6477, 5428, 4137, 6622, 6623, 6853, 5621, 11315, 10, 119391, 4521, 6531, 120892, 4287, 6532, 6571, 7533, 7054	476	134	3028	3.03825	2.58421e-15	1.29211e-15	2.31265e-15
Juvenile huntington disease		GENETIC_ASSOCIATION_DB_DISEASE	Alzheimer's Disease	87	10.9572	6.48743e-16	4043, 10858, 7024, 4855, 642, 3339, 1312, 7490, 1103, 150, 43, 7166, 25825, 10307, 7019, 7804, 5444, 1565, 4311, 5445, 1137, 831, 1139, 2904, 6648, 9446, 1136, 55851, 4035, 341, 347, 348, 2, 4973, 7345, 7436, 875, 1141, 1612, 23411, 6653, 2562, 4128, 1743, 19, 29979, 2932, 9846, 5664, 5663, 3897, 12, 3356, 2068, 3949, 20, 83464, 2597, 5654, 367, 3658, 627, 3416, 246744, 4908, 9479, 1509, 23627, 5…	476	239	3028	2.31564	1.27298e-12	4.24327e-13	1.14353e-12
mental retardation		GENETIC_ASSOCIATION_DB_DISEASE	cognitive function	24	3.02267	1.3745e-12	4128, 27185, 2332, 1312, 3356, 627, 6616, 1138, 1137, 2904, 1139, 6622, 1135, 89832, 6310, 351, 348, 84062, 6531, 6530, 6532, 1813, 1141, 1815, 3064	476	32	3028	4.77101	2.62659e-09	6.56646e-10	2.35056e-09
Ramsay hunt paralysis syndrome		GENETIC_ASSOCIATION_DB_DISEASE	epilepsy	27	3.4005	4.20945e-11	2914, 2562, 1476, 4128, 6323, 6324, 5080, 3760, 10368, 2897, 627, 2558, 773, 1137, 2550, 5173, 1181, 1135, 163175, 477, 8912, 3763, 3766, 3785, 3786, 1141, 2566	476	44	3028	3.90355	8.04425e-08	1.60885e-08	7.19891e-08
schizophrenia		GENETIC_ASSOCIATION_DB_DISEASE	attention deficit hyperactivity disorder	25	3.14861	1.55802e-10	8224, 4129, 4128, 1312, 3356, 150, 4803, 7166, 4929, 627, 4908, 6616, 1137, 2904, 6855, 6529, 2668, 6531, 6530, 6532, 121278, 1812, 1813, 1815, 1816	476	40	3028	3.97584	2.97738e-07	4.9623e-08	2.6645e-07
seizures		GENETIC_ASSOCIATION_DB_DISEASE	depression	23	2.89673	4.77949e-09	2571, 1270, 4128, 4852, 2778, 1385, 1312, 2784, 1129, 348, 3356, 6531, 7166, 3350, 1387, 6532, 627, 1813, 1814, 1815, 5444, 267012, 1565	476	39	3028	3.75156	9.13357e-06	1.3048e-06	8.1738e-06
		GENETIC_ASSOCIATION_DB_DISEASE	bipolar disorder	42	5.28967	5.94666e-09	134, 2562, 6285, 4128, 3084, 2932, 3782, 1312, 2784, 1103, 1129, 3356, 7166, 3359, 2558, 627, 1644, 4908, 4922, 1138, 1137, 2902, 5179, 2903, 1139, 1136, 89832, 1135, 5625, 478, 3613, 84062, 5999, 6531, 5550, 6532, 1812, 6570, 1141, 1813, 1814, 1815, 7054	476	107	3028	2.49698	1.1364e-05	1.42051e-06	1.01699e-05
		GENETIC_ASSOCIATION_DB_DISEASE	alcoholism	26	3.27456	1.15893e-08	2562, 4128, 4852, 1312, 51083, 3356, 8811, 7166, 410, 627, 2554, 1268, 2902, 1137, 2904, 2572, 6531, 6532, 2587, 1812, 7533, 1813, 1814, 2566, 1815, 7054	476	50	3028	3.3079	2.21468e-05	2.46078e-06	1.98197e-05
		GENETIC_ASSOCIATION_DB_DISEASE	ADHD	12	1.51134	1.32232e-08	1139, 4128, 89832, 1312, 3356, 7166, 6530, 6532, 7068, 1644, 1815, 1816, 6616	476	12	3028	6.36134	2.52692e-05	2.52695e-06	2.26141e-05
		GENETIC_ASSOCIATION_DB_DISEASE	mood disorder	14	1.76322	3.90325e-08	135, 4129, 4128, 2784, 7166, 3350, 6532, 627, 1813, 1814, 1815, 2566, 1268, 2554	476	17	3028	5.23875	7.45883e-05	6.78098e-06	6.67526e-05
		GENETIC_ASSOCIATION_DB_DISEASE	schizophrenia; bipolar disorder	15	1.88917	7.14666e-08	57142, 27185, 2932, 3782, 5625, 3309, 23209, 29801, 5999, 6530, 3359, 627, 10611, 5305, 9145	476	20	3028	4.77101	0.000136563	1.1381e-05	0.000122221
		GENETIC_ASSOCIATION_DB_DISEASE	attention deficit disorder conduct disorder oppositional defiant disorder	27	3.4005	1.02374e-07	2562, 135, 4128, 5663, 1312, 3356, 150, 7166, 367, 2558, 2554, 1268, 4311, 2902, 5179, 2550, 2571, 6999, 348, 6531, 3350, 6532, 1812, 1813, 1814, 1815, 1816	476	58	3028	2.96132	0.000195618	1.50489e-05	0.000175078
		GENETIC_ASSOCIATION_DB_DISEASE	Tourette syndrome	13	1.63728	1.94988e-07	4128, 1312, 6999, 3356, 150, 6531, 6532, 1812, 1813, 1814, 1815, 1268, 3064	476	16	3028	5.16859	0.000372553	2.66155e-05	0.000333465
		GENETIC_ASSOCIATION_DB_DISEASE	Huntington's disease	12	1.51134	2.96106e-07	2898, 2903, 119391, 57338, 2904, 7345, 6908, 9446, 627, 3092, 3073, 3064	476	14	3028	5.45258	0.000565698	3.77232e-05	0.000506393
		GENETIC_ASSOCIATION_DB_DISEASE	autism	28	3.52645	3.93686e-07	2562, 54413, 3265, 9968, 2918, 4204, 4128, 3084, 2332, 3356, 2898, 3198, 170302, 7166, 627, 2558, 2554, 1641, 4763, 5649, 348, 57502, 8912, 3350, 6532, 121278, 2020, 7054	476	65	3028	2.74027	0.00075205	4.70197e-05	0.000673272
		GENETIC_ASSOCIATION_DB_DISEASE	obsessive compulsive disorder	12	1.51134	9.54264e-07	3356, 2898, 2899, 4128, 6531, 3359, 6532, 6505, 627, 1814, 1815, 1312	476	15	3028	5.08908	0.00182194	0.000107265	0.00163195
		GENETIC_ASSOCIATION_DB_DISEASE	personality disorders	11	1.38539	1.51496e-06	3356, 4128, 6530, 7166, 3350, 6532, 627, 1813, 1814, 1815, 1565	476	13	3028	5.38268	0.00289091	0.000160826	0.00259083
		GENETIC_ASSOCIATION_DB_DISEASE	bipolar disorder schizophrenia	14	1.76322	1.81004e-06	5142, 8224, 2904, 1139, 89832, 319100, 2932, 5048, 1312, 6530, 627, 1812, 6571, 5305, 267012	476	21	3028	4.2409	0.00345302	0.000182036	0.00309545
		GENETIC_ASSOCIATION_DB_DISEASE	smoking behavior	19	2.39295	2.33573e-06	3251, 1139, 4129, 4128, 89832, 1312, 3356, 6531, 7166, 3350, 6532, 627, 23413, 1141, 1813, 1814, 1815, 1816, 7054, 1565	476	37	3028	3.26664	0.00445364	0.000223155	0.00399445
		GENETIC_ASSOCIATION_DB_DISEASE	Parkinsons disease	9	1.1335	2.70776e-06	119391, 7345, 6622, 4137, 120892, 2932, 627, 65018, 5071	476	9	3028	6.36134	0.00516116	0.000246376	0.00463065
		GENETIC_ASSOCIATION_DB_DISEASE	ALS/amyotrophic lateral sclerosis	14	1.76322	3.79805e-06	5445, 6647, 1778, 283, 57679, 5630, 1639, 9217, 2896, 4502, 1471, 6607, 5444, 4504, 6606	476	22	3028	4.04813	0.00723181	0.000329859	0.00649516
		GENETIC_ASSOCIATION_DB_DISEASE	heroin abuse	12	1.51134	6.39288e-06	3356, 2561, 6531, 6532, 1813, 1814, 2566, 1815, 1268, 2554, 1816, 1312	476	17	3028	4.49036	0.0121425	0.000531026	0.0109324
		GENETIC_ASSOCIATION_DB_DISEASE	personality traits	15	1.88917	7.09661e-06	4128, 1312, 1129, 348, 3356, 6531, 6530, 7166, 6532, 627, 121278, 1813, 1814, 1815, 7054	476	26	3028	3.67001	0.0134701	0.00056491	0.0121358
		GENETIC_ASSOCIATION_DB_DISEASE	dementia	13	1.63728	1.47214e-05	4137, 6622, 5664, 5663, 25978, 351, 348, 11315, 7436, 120892, 7804, 5444, 590	476	21	3028	3.93798	0.0277407	0.00112468	0.0251732
		GENETIC_ASSOCIATION_DB_DISEASE	restless legs syndrome	8	1.00756	1.55711e-05	773, 4129, 4128, 4287, 6908, 6314, 6310, 6311	476	8	3028	6.36134	0.0293182	0.00114383	0.0266261
		GENETIC_ASSOCIATION_DB_DISEASE	psychosis	8	1.00756	1.55711e-05	3356, 6531, 7166, 3084, 1812, 3782, 1814, 1815	476	8	3028	6.36134	0.0293182	0.00114383	0.0266261
		GENETIC_ASSOCIATION_DB_DISEASE	alcohol abuse	19	2.39295	2.15974e-05	2561, 2904, 5173, 6622, 4128, 4852, 6506, 1312, 348, 3356, 6531, 7166, 6532, 1812, 1813, 1814, 1815, 2566, 2554	476	42	3028	2.87775	0.0404329	0.00152746	0.036929
		GENETIC_ASSOCIATION_DB_DISEASE	tardive dyskinesia	14	1.76322	2.51334e-05	4129, 6648, 4128, 1312, 5053, 3356, 6531, 7166, 6532, 1812, 1813, 1814, 1815, 1565	476	25	3028	3.56235	0.0468952	0.0017139	0.0429739
		GENETIC_ASSOCIATION_DB_DISEASE	mood disorders	11	1.38539	5.65188e-05	3356, 4128, 7166, 3350, 6532, 1813, 1815, 1268, 2554, 2784, 1312	476	17	3028	4.11616	0.102382	0.00371757	0.0966134
		GENETIC_ASSOCIATION_DB_DISEASE	Alzheimers disease	7	0.881612	8.80473e-05	2932, 5664, 5663, 23385, 1103, 351, 348	476	7	3028	6.36134	0.154871	0.00559316	0.15047
		GENETIC_ASSOCIATION_DB_DISEASE	impulse control disorder	7	0.881612	8.80473e-05	3356, 6532, 1812, 1813, 1814, 1815, 1816	476	7	3028	6.36134	0.154871	0.00559316	0.15047
		GENETIC_ASSOCIATION_DB_DISEASE	schizophrenia; schizoaffective disorder; bipolar disorder	10	1.25945	0.000110413	2914, 1808, 2904, 2913, 5999, 27185, 627, 6310, 3782, 1610	476	15	3028	4.2409	0.190234	0.00678367	0.188658
		GENETIC_ASSOCIATION_DB_DISEASE	panic disorder	14	1.76322	0.000178574	134, 1137, 135, 4128, 1312, 51083, 3356, 7166, 6530, 3350, 6532, 627, 1812, 121278	476	29	3028	3.07099	0.289144	0.0106085	0.304955
		GENETIC_ASSOCIATION_DB_DISEASE	anxiety disorder	9	1.1335	0.000214925	134, 135, 4128, 43, 7166, 6532, 627, 5444, 1312	476	13	3028	4.40401	0.336858	0.0123703	0.366926
		GENETIC_ASSOCIATION_DB_DISEASE	cirrhosis, alcoholic; alcoholism	7	0.881612	0.000305476	2561, 2904, 6531, 6532, 1813, 2566, 2554	476	8	3028	5.56618	0.442255	0.0170256	0.521137
		GENETIC_ASSOCIATION_DB_DISEASE	depressive disorder, major	18	2.267	0.000328481	1139, 4128, 89832, 2784, 3356, 2899, 84062, 6530, 7166, 3359, 3350, 6532, 367, 121278, 627, 1812, 1813, 1815, 1565	476	46	3028	2.48922	0.466251	0.0177781	0.560279
		GENETIC_ASSOCIATION_DB_DISEASE	BP-Major Depressive	6	0.755668	0.00048735	4128, 7166, 6532, 1815, 2784, 1312	476	6	3028	6.36134	0.606058	0.0255445	0.830194
		GENETIC_ASSOCIATION_DB_DISEASE	bipolar disorder depressive disorder, major	6	0.755668	0.00048735	6648, 3350, 6532, 121278, 1815, 1312	476	6	3028	6.36134	0.606058	0.0255445	0.830194
		GENETIC_ASSOCIATION_DB_DISEASE	psychoses	6	0.755668	0.00048735	3356, 9968, 6532, 1814, 1815, 1312	476	6	3028	6.36134	0.606058	0.0255445	0.830194
		GENETIC_ASSOCIATION_DB_DISEASE	methamphetamine abuse	9	1.1335	0.00138651	6531, 6532, 627, 6536, 1813, 1814, 2566, 1815, 1312	476	16	3028	3.57826	0.929452	0.0691538	2.3449
		GENETIC_ASSOCIATION_DB_DISEASE	migraine migraine with aura	6	0.755668	0.00148561	135, 4854, 6531, 3350, 6532, 2778	476	7	3028	5.45258	0.941639	0.0720393	2.51049
		GENETIC_ASSOCIATION_DB_DISEASE	seizures, febrile	6	0.755668	0.00148561	1137, 610, 627, 1141, 2566, 3613	476	7	3028	5.45258	0.941639	0.0720393	2.51049
		GENETIC_ASSOCIATION_DB_DISEASE	Huntington disease-like	6	0.755668	0.00148561	57338, 1822, 6908, 1387, 2512, 5621	476	7	3028	5.45258	0.941639	0.0720393	2.51049
		GENETIC_ASSOCIATION_DB_DISEASE	suicide	13	1.63728	0.00156216	4128, 1385, 1312, 2784, 3356, 150, 6531, 7166, 3350, 6532, 121278, 1815, 7054	476	31	3028	2.66766	0.949593	0.0737449	2.63824
		GENETIC_ASSOCIATION_DB_DISEASE	neuroticism	5	0.629723	0.00262233	4128, 6532, 627, 1815, 1312	476	5	3028	6.36134	0.993381	0.117897	4.39122
		GENETIC_ASSOCIATION_DB_DISEASE	bipolar disorder; major depressive disorder; rapid cycling mood disorder	5	0.629723	0.00262233	3356, 4128, 1813, 1815, 1312	476	5	3028	6.36134	0.993381	0.117897	4.39122
		GENETIC_ASSOCIATION_DB_DISEASE	cerebral amyloid angiopathy	5	0.629723	0.00262233	4035, 5663, 5444, 12, 348	476	5	3028	6.36134	0.993381	0.117897	4.39122
		GENETIC_ASSOCIATION_DB_DISEASE	dystonia, acute parkinsonism tardive dyskinesia	5	0.629723	0.00262233	3356, 6531, 6532, 1813, 1814	476	5	3028	6.36134	0.993381	0.117897	4.39122
		GENETIC_ASSOCIATION_DB_DISEASE	schizophrenia; tardive dyskinesia	5	0.629723	0.00262233	3356, 6532, 627, 1814, 1312	476	5	3028	6.36134	0.993381	0.117897	4.39122
		GENETIC_ASSOCIATION_DB_DISEASE	migraine	14	1.76322	0.00279853	773, 4854, 4128, 3356, 114327, 7166, 6532, 367, 1812, 2558, 1813, 1814, 1815, 1816	476	37	3028	2.407	0.995278	0.12245	4.67967
		GENETIC_ASSOCIATION_DB_DISEASE	bipolar disorder; depression	6	0.755668	0.00345249	4128, 7166, 6532, 1813, 1815, 2784	476	8	3028	4.77101	0.998652	0.145604	5.74308
		GENETIC_ASSOCIATION_DB_DISEASE	cocaine dependence	6	0.755668	0.00345249	5074, 5173, 9456, 6532, 121278, 1813	476	8	3028	4.77101	0.998652	0.145604	5.74308
		GENETIC_ASSOCIATION_DB_DISEASE	alcohol dependence	12	1.51134	0.0040173	3356, 2899, 6530, 4852, 3350, 6532, 6506, 1813, 1814, 2566, 1268, 2554	476	30	3028	2.54454	0.999544	0.163807	6.65254
		GENETIC_ASSOCIATION_DB_DISEASE	substance abuse	6	0.755668	0.00677404	6532, 1813, 1815, 1268, 1816, 1312	476	9	3028	4.2409	0.999998	0.255625	10.9741
		GENETIC_ASSOCIATION_DB_DISEASE	essential tremor	6	0.755668	0.00677404	120892, 2332, 1814, 2554, 5071, 1565	476	9	3028	4.2409	0.999998	0.255625	10.9741
		GENETIC_ASSOCIATION_DB_DISEASE	seizures	5	0.629723	0.00689229	2902, 3766, 6323, 2566, 2554	476	6	3028	5.30112	0.999998	0.254504	11.1552
		GENETIC_ASSOCIATION_DB_DISEASE	psychiatric disorders	5	0.629723	0.00689229	3356, 4128, 6532, 3064, 1565	476	6	3028	5.30112	0.999998	0.254504	11.1552
		GENETIC_ASSOCIATION_DB_DISEASE	mental retardation	7	0.881612	0.00925704	79147, 1756, 9968, 4204, 4983, 875, 2332	476	13	3028	3.42534	1	0.320475	14.7046
		GENETIC_ASSOCIATION_DB_DISEASE	spinocerebellar ataxia	8	1.00756	0.0103774	25814, 773, 4287, 1822, 6314, 6310, 6311, 2332	476	17	3028	2.99357	1	0.34567	16.3391
		GENETIC_ASSOCIATION_DB_DISEASE	decision making	4	0.503778	0.0135614	4128, 7166, 6532, 121278	476	4	3028	6.36134	1	0.41935	20.8251
		GENETIC_ASSOCIATION_DB_DISEASE	memory performance	4	0.503778	0.0135614	2, 1139, 89832, 4035, 348	476	4	3028	6.36134	1	0.41935	20.8251
		GENETIC_ASSOCIATION_DB_DISEASE	attention deficit hyperactivity disorder schizotypal personality traits	4	0.503778	0.0135614	6531, 1814, 1815, 1312	476	4	3028	6.36134	1	0.41935	20.8251
		GENETIC_ASSOCIATION_DB_DISEASE	Major Psychoses	4	0.503778	0.0135614	7166, 6532, 1815, 2554	476	4	3028	6.36134	1	0.41935	20.8251
		GENETIC_ASSOCIATION_DB_DISEASE	alcohol abuse smoking behavior	4	0.503778	0.0135614	6531, 6532, 1813, 1815	476	4	3028	6.36134	1	0.41935	20.8251
		GENETIC_ASSOCIATION_DB_DISEASE	headache	4	0.503778	0.0135614	4128, 6531, 1815, 1312	476	4	3028	6.36134	1	0.41935	20.8251
		GENETIC_ASSOCIATION_DB_DISEASE	panic disorder; migraine	4	0.503778	0.0135614	1812, 1813, 1814, 1816	476	4	3028	6.36134	1	0.41935	20.8251
		GENETIC_ASSOCIATION_DB_DISEASE	cognitive function schizotypy	4	0.503778	0.0135614	84062, 3084, 267012, 1610	476	4	3028	6.36134	1	0.41935	20.8251
		GENETIC_ASSOCIATION_DB_DISEASE	eating disorders	4	0.503778	0.0135614	3356, 6532, 627, 1312	476	4	3028	6.36134	1	0.41935	20.8251
		GENETIC_ASSOCIATION_DB_DISEASE	shyness	4	0.503778	0.0135614	4128, 6532, 1815, 1312	476	4	3028	6.36134	1	0.41935	20.8251
		GENETIC_ASSOCIATION_DB_DISEASE	Alzheimer's disease; attention deficit disorder; conduct disorder; oppositional defiant disorder; dementia, frontotemporal	4	0.503778	0.0135614	4137, 5664, 5663, 351	476	4	3028	6.36134	1	0.41935	20.8251
		GENETIC_ASSOCIATION_DB_DISEASE	antisocial personality disorder attention deficit hyperactivity disorder	4	0.503778	0.0135614	6531, 6532, 1815, 1816	476	4	3028	6.36134	1	0.41935	20.8251
		GENETIC_ASSOCIATION_DB_DISEASE	cognitive impairment	5	0.629723	0.0141012	6683, 341, 1813, 3831, 348	476	7	3028	4.54382	1	0.425274	21.5629
		GENETIC_ASSOCIATION_DB_DISEASE	migraine; migraine with aura	5	0.629723	0.0141012	3356, 4129, 4128, 6532, 3782	476	7	3028	4.54382	1	0.425274	21.5629
		GENETIC_ASSOCIATION_DB_DISEASE	memory impairment	5	0.629723	0.0141012	3356, 367, 627, 348, 5621	476	7	3028	4.54382	1	0.425274	21.5629
		GENETIC_ASSOCIATION_DB_DISEASE	sleep disorders	6	0.755668	0.0189252	3356, 135, 3060, 4128, 6532, 348	476	11	3028	3.46982	1	0.518213	27.8741
		GENETIC_ASSOCIATION_DB_DISEASE	major depression	6	0.755668	0.0189252	3356, 9968, 6530, 6532, 2558, 1129	476	11	3028	3.46982	1	0.518213	27.8741
		GENETIC_ASSOCIATION_DB_DISEASE	depressive disorder, major; bipolar disorder	5	0.629723	0.0247499	4128, 7166, 3350, 6532, 2554	476	8	3028	3.97584	1	0.609006	34.8576
		GENETIC_ASSOCIATION_DB_DISEASE	dyspepsia	5	0.629723	0.0247499	3356, 150, 3350, 6532, 2784	476	8	3028	3.97584	1	0.609006	34.8576
		GENETIC_ASSOCIATION_DB_DISEASE	pain response	4	0.503778	0.02997	4128, 6530, 6532, 1312	476	5	3028	5.08908	1	0.673145	40.5705
		GENETIC_ASSOCIATION_DB_DISEASE	obsessive-compulsive disorder	4	0.503778	0.02997	4128, 6532, 627, 1312	476	5	3028	5.08908	1	0.673145	40.5705
		GENETIC_ASSOCIATION_DB_DISEASE	dementia, frontotemporal	4	0.503778	0.02997	4137, 23435, 2896, 7415	476	5	3028	5.08908	1	0.673145	40.5705
		GENETIC_ASSOCIATION_DB_DISEASE	antisocial personality disorder	4	0.503778	0.02997	4128, 6531, 1813, 1268	476	5	3028	5.08908	1	0.673145	40.5705
		GENETIC_ASSOCIATION_DB_DISEASE	post-traumatic stress disorder	4	0.503778	0.02997	2562, 4129, 6531, 6532	476	5	3028	5.08908	1	0.673145	40.5705
		GENETIC_ASSOCIATION_DB_DISEASE	neuroleptic malignant syndrome	4	0.503778	0.02997	3356, 3350, 1813, 1565	476	5	3028	5.08908	1	0.673145	40.5705
		GENETIC_ASSOCIATION_DB_DISEASE	multiple chemical sensitivity	4	0.503778	0.02997	5445, 10, 5444, 1565	476	5	3028	5.08908	1	0.673145	40.5705
		GENETIC_ASSOCIATION_DB_DISEASE	intelligence	4	0.503778	0.02997	6531, 1815, 1509, 1129	476	5	3028	5.08908	1	0.673145	40.5705
		GENETIC_ASSOCIATION_DB_DISEASE	Creutzfeldt-Jakob disease	4	0.503778	0.02997	23627, 102, 348, 5621	476	5	3028	5.08908	1	0.673145	40.5705
		GENETIC_ASSOCIATION_DB_DISEASE	Alzheimer`s Disease	5	0.629723	0.0391306	2, 4035, 590, 12, 348	476	9	3028	3.53408	1	0.762898	49.4724
		GENETIC_ASSOCIATION_DB_DISEASE	anorexia nervosa; bulimia	5	0.629723	0.0391306	3356, 7166, 6532, 627, 4915	476	9	3028	3.53408	1	0.762898	49.4724
		GENETIC_ASSOCIATION_DB_DISEASE	multiple system atrophy	5	0.629723	0.0391306	7345, 6622, 120892, 12, 1565	476	9	3028	3.53408	1	0.762898	49.4724
		GENETIC_ASSOCIATION_DB_DISEASE	body mass obesity	5	0.629723	0.0391306	4129, 4128, 6531, 1268, 1312	476	9	3028	3.53408	1	0.762898	49.4724
		GENETIC_ASSOCIATION_DB_DISEASE	weight gain	7	0.881612	0.0501873	150, 6531, 1813, 3479, 1815, 2784, 1312	476	18	3028	2.47386	1	0.838329	58.5458
		GENETIC_ASSOCIATION_DB_DISEASE	Anorexia Nervosa	7	0.881612	0.0501873	3356, 6530, 6532, 627, 3782, 1814, 1312	476	18	3028	2.47386	1	0.838329	58.5458
		GENETIC_ASSOCIATION_DB_DISEASE	self-harm behavior	4	0.503778	0.0530477	3356, 4128, 7166, 6532	476	6	3028	4.2409	1	0.849509	60.6298
		GENETIC_ASSOCIATION_DB_DISEASE	memory disturbance	4	0.503778	0.0530477	7915, 341, 23385, 348	476	6	3028	4.2409	1	0.849509	60.6298
		GENETIC_ASSOCIATION_DB_DISEASE	bipolar affective disorder.	4	0.503778	0.0530477	9619, 1644, 1814, 1312	476	6	3028	4.2409	1	0.849509	60.6298
		GENETIC_ASSOCIATION_DB_DISEASE	premenstrual dysphoric disorder	4	0.503778	0.0530477	4128, 7166, 6532, 1312	476	6	3028	4.2409	1	0.849509	60.6298
		GENETIC_ASSOCIATION_DB_DISEASE	nausea	4	0.503778	0.0530477	7166, 3359, 6532, 1565	476	6	3028	4.2409	1	0.849509	60.6298
		GENETIC_ASSOCIATION_DB_DISEASE	myotonic dystrophy type 1	4	0.503778	0.0530477	1822, 1760, 6310, 3064	476	6	3028	4.2409	1	0.849509	60.6298
		GENETIC_ASSOCIATION_DB_DISEASE	temperament	4	0.503778	0.0530477	150, 6532, 1813, 1815	476	6	3028	4.2409	1	0.849509	60.6298
		GENETIC_ASSOCIATION_DB_DISEASE	insulin-like growth factor	3	0.377834	0.0660134	3484, 3486, 3479	476	3	3028	6.36134	1	0.902753	68.8992
		GENETIC_ASSOCIATION_DB_DISEASE	bipolar affective disorder; unipolar affective disorder	3	0.377834	0.0660134	1644, 1813, 1814	476	3	3028	6.36134	1	0.902753	68.8992
		GENETIC_ASSOCIATION_DB_DISEASE	alcohol-dependence	3	0.377834	0.0660134	2561, 2566, 2554	476	3	3028	6.36134	1	0.902753	68.8992
		GENETIC_ASSOCIATION_DB_DISEASE	amphetamine response	3	0.377834	0.0660134	6530, 6532, 627	476	3	3028	6.36134	1	0.902753	68.8992
		GENETIC_ASSOCIATION_DB_DISEASE	schizophrenia; psychoses; aggressive behavior; verbal fluency	3	0.377834	0.0660134	3356, 4128, 6532	476	3	3028	6.36134	1	0.902753	68.8992
		GENETIC_ASSOCIATION_DB_DISEASE	growth response to growth hormone therapy	3	0.377834	0.0660134	3486, 2690, 3479	476	3	3028	6.36134	1	0.902753	68.8992
		GENETIC_ASSOCIATION_DB_DISEASE	Alzheimer's disease; psychoses	3	0.377834	0.0660134	3356, 3084, 6532	476	3	3028	6.36134	1	0.902753	68.8992
		GENETIC_ASSOCIATION_DB_DISEASE	Major psychiatric disorders	3	0.377834	0.0660134	6531, 6530, 6532	476	3	3028	6.36134	1	0.902753	68.8992
		GENETIC_ASSOCIATION_DB_DISEASE	schizophrenia; bipolar disorder; psychoses	3	0.377834	0.0660134	7166, 6532, 1815	476	3	3028	6.36134	1	0.902753	68.8992
		GENETIC_ASSOCIATION_DB_DISEASE	Parkinson's disease; sleep disorders	3	0.377834	0.0660134	1813, 1814, 1815	476	3	3028	6.36134	1	0.902753	68.8992
		GENETIC_ASSOCIATION_DB_DISEASE	schizophrenia; bipolar disorder; affective disorder	3	0.377834	0.0660134	7166, 6532, 1815	476	3	3028	6.36134	1	0.902753	68.8992
		GENETIC_ASSOCIATION_DB_DISEASE	Alzheimer's disease; dementia, vascular	3	0.377834	0.0660134	5445, 1471, 348	476	3	3028	6.36134	1	0.902753	68.8992
		GENETIC_ASSOCIATION_DB_DISEASE	mood disorder.	3	0.377834	0.0660134	6532, 2554, 7054	476	3	3028	6.36134	1	0.902753	68.8992
		GENETIC_ASSOCIATION_DB_DISEASE	hallucinations	3	0.377834	0.0660134	1813, 1814, 1816	476	3	3028	6.36134	1	0.902753	68.8992
		GENETIC_ASSOCIATION_DB_DISEASE	frontotemporal dementia	3	0.377834	0.0660134	4137, 5663, 348	476	3	3028	6.36134	1	0.902753	68.8992
		GENETIC_ASSOCIATION_DB_DISEASE	impulsivity	3	0.377834	0.0660134	6531, 1813, 1815	476	3	3028	6.36134	1	0.902753	68.8992
		GENETIC_ASSOCIATION_DB_DISEASE	depression, interferon-induced	3	0.377834	0.0660134	3350, 6532, 121278	476	3	3028	6.36134	1	0.902753	68.8992
		GENETIC_ASSOCIATION_DB_DISEASE	hyperglycinemia, nonketotic	3	0.377834	0.0660134	275, 2653, 2731	476	3	3028	6.36134	1	0.902753	68.8992
		GENETIC_ASSOCIATION_DB_DISEASE	schizotypal traits	3	0.377834	0.0660134	627, 5625, 1312	476	3	3028	6.36134	1	0.902753	68.8992
		GENETIC_ASSOCIATION_DB_DISEASE	Parkinson's disease; bipolar disorder	3	0.377834	0.0660134	1813, 1814, 1816	476	3	3028	6.36134	1	0.902753	68.8992
		GENETIC_ASSOCIATION_DB_DISEASE	cerebral amyloid angiopathy; senile plaques	3	0.377834	0.0660134	4973, 4035, 348	476	3	3028	6.36134	1	0.902753	68.8992
		GENETIC_ASSOCIATION_DB_DISEASE	impulsive behavior	3	0.377834	0.0660134	3356, 4128, 7166	476	3	3028	6.36134	1	0.902753	68.8992
		GENETIC_ASSOCIATION_DB_DISEASE	frontotemporal lobar degeneration	3	0.377834	0.0660134	4137, 2896, 348	476	3	3028	6.36134	1	0.902753	68.8992
		GENETIC_ASSOCIATION_DB_DISEASE	bipolar disorder suicide	3	0.377834	0.0660134	7166, 6532, 121278	476	3	3028	6.36134	1	0.902753	68.8992
		GENETIC_ASSOCIATION_DB_DISEASE	attention deficit disorder	3	0.377834	0.0660134	4128, 6531, 6532	476	3	3028	6.36134	1	0.902753	68.8992
		GENETIC_ASSOCIATION_DB_DISEASE	carotid artery intima-media thickness; spinocerebellar ataxia; Huntington's disease; myotonic dystrophy	3	0.377834	0.0660134	1822, 1760, 6310	476	3	3028	6.36134	1	0.902753	68.8992
		GENETIC_ASSOCIATION_DB_DISEASE	mood pain	3	0.377834	0.0660134	6532, 627, 1312	476	3	3028	6.36134	1	0.902753	68.8992
		GENETIC_ASSOCIATION_DB_DISEASE	behavior problems	3	0.377834	0.0660134	3356, 6531, 1815	476	3	3028	6.36134	1	0.902753	68.8992
		GENETIC_ASSOCIATION_DB_DISEASE	gastrointestinal disorders	3	0.377834	0.0660134	150, 6530, 6532	476	3	3028	6.36134	1	0.902753	68.8992
		GENETIC_ASSOCIATION_DB_DISEASE	bipolar disorder; major depressive disorder	3	0.377834	0.0660134	4128, 2784, 1312	476	3	3028	6.36134	1	0.902753	68.8992
		GENETIC_ASSOCIATION_DB_DISEASE	depressive disorder, major endocrine regulation	3	0.377834	0.0660134	4128, 6532, 1312	476	3	3028	6.36134	1	0.902753	68.8992
		GENETIC_ASSOCIATION_DB_DISEASE	Jakob-Creutzfeldt disease	3	0.377834	0.0660134	23627, 4137, 5621	476	3	3028	6.36134	1	0.902753	68.8992
		GENETIC_ASSOCIATION_DB_DISEASE	major and bipolar depressives	3	0.377834	0.0660134	7166, 6532, 2784	476	3	3028	6.36134	1	0.902753	68.8992
		GENETIC_ASSOCIATION_DB_DISEASE	psychoses schizophrenia	3	0.377834	0.0660134	84062, 3084, 4741	476	3	3028	6.36134	1	0.902753	68.8992
		GENETIC_ASSOCIATION_DB_DISEASE	P300 event-related potentials	3	0.377834	0.0660134	6531, 1814, 1815	476	3	3028	6.36134	1	0.902753	68.8992
		GENETIC_ASSOCIATION_DB_DISEASE	mental disorder	3	0.377834	0.0660134	170302, 4204, 2332	476	3	3028	6.36134	1	0.902753	68.8992
		GENETIC_ASSOCIATION_DB_DISEASE	bipolar affective disorder	5	0.629723	0.0792856	3356, 4128, 3359, 6532, 3782	476	11	3028	2.89152	1	0.937304	75.6516
		GENETIC_ASSOCIATION_DB_DISEASE	epilepsy, temporal lobe	4	0.503778	0.0822576	2550, 6532, 627, 5621	476	7	3028	3.63505	1	0.940883	76.9613
		GENETIC_ASSOCIATION_DB_DISEASE	Manic-depressive illness	4	0.503778	0.0822576	4128, 6531, 6532, 1814	476	7	3028	3.63505	1	0.940883	76.9613
		GENETIC_ASSOCIATION_DB_DISEASE	amyotrophic lateral sclerosis	4	0.503778	0.0822576	6647, 5663, 6607, 6606, 348	476	7	3028	3.63505	1	0.940883	76.9613
		GENETIC_ASSOCIATION_DB_DISEASE	cerebrovascular disease	6	0.755668	0.091807	4854, 889, 875, 5444, 12, 348	476	16	3028	2.3855	1	0.955803	80.7349

## Sheet: cluster 3
Copub disease terms		David disease terms
anemia		Category	Term	Count	%	PValue	Genes	List Total	Pop Hits	Pop Total	Fold Enrichment	Bonferroni	Benjamini	FDR
Graft-versus-host disease		GENETIC_ASSOCIATION_DB_DISEASE	leukemia	46	4.66531	3.80286e-17	7704, 4353, 4851, 7298, 5371, 1728, 2952, 3107, 3106, 80781, 3105, 3811, 581, 3815, 2322, 25, 4297, 3717, 2944, 472, 7172, 3586, 2214, 3126, 861, 3802, 865, 4683, 3809, 1029, 1027, 3805, 3806, 921, 3803, 3804, 3458, 1030, 595, 3115, 596, 5243, 4869, 3119, 4629, 3565, 613, 1633, 3123	452	84	3028	3.66856	8.03925e-14	8.03925e-14	6.58066e-14
leukemia		GENETIC_ASSOCIATION_DB_DISEASE	rheumatoid arthritis	64	6.49087	6.12245e-17	4855, 941, 3824, 942, 3821, 7292, 7298, 7297, 8836, 26191, 5777, 5328, 5133, 8600, 3135, 7036, 930, 933, 64127, 7132, 1233, 929, 1234, 2944, 4261, 2215, 3040, 4790, 3586, 2212, 4792, 2214, 5788, 1493, 2213, 861, 3126, 4049, 2356, 3562, 3606, 3809, 10673, 6401, 3600, 7188, 3458, 7422, 4277, 4276, 3077, 3557, 5698, 2833, 3558, 5243, 3119, 7913, 6957, 3565, 3566, 6573, 3569, 3123, 142	452	149	3028	2.87747	2.34701e-13	1.17351e-13	1.88738e-13
lymphoma		GENETIC_ASSOCIATION_DB_DISEASE	diabetes, type 1	72	7.30223	1.29153e-14	4041, 3240, 942, 940, 943, 944, 3383, 50615, 1728, 8772, 26191, 3107, 3106, 3105, 5133, 50943, 3596, 3811, 64127, 3394, 7132, 6402, 1616, 1234, 7070, 1378, 2113, 4790, 3586, 4792, 5788, 1493, 861, 3126, 3127, 920, 3802, 4049, 3606, 3809, 8651, 3806, 3803, 1604, 3458, 3456, 4276, 3659, 3554, 3559, 59067, 3075, 3557, 100, 5698, 3558, 3113, 3115, 596, 3119, 916, 2087, 6387, 2539, 356, 5236, 3565, 35…	452	196	3028	2.4609	2.72253e-11	9.07507e-12	2.22822e-11
lymphoproliferative disorder		GENETIC_ASSOCIATION_DB_DISEASE	celiac disease	34	3.44828	3.14769e-13	3126, 3802, 3127, 941, 942, 940, 3606, 6401, 3803, 3804, 3383, 3458, 4277, 26191, 4276, 3107, 3659, 3106, 59067, 3578, 3557, 3105, 3558, 50943, 3596, 3115, 3119, 6402, 355, 3565, 4790, 3567, 3586, 3569, 3123, 1493, 3122	452	60	3028	3.79617	6.65378e-10	1.66344e-10	5.44653e-10
multiple myeloma		GENETIC_ASSOCIATION_DB_DISEASE	systemic lupus erythematosus	44	4.46247	1.59264e-11	3126, 3127, 4049, 941, 3824, 942, 7292, 3821, 10673, 6401, 3458, 3674, 26191, 4276, 5777, 3557, 5133, 2833, 959, 7529, 596, 3119, 930, 933, 64127, 7132, 1233, 6361, 1234, 355, 2944, 356, 1378, 2113, 3565, 2215, 3566, 3586, 2212, 3569, 2214, 3123, 1493, 2213, 3122	452	103	3028	2.86176	3.36683e-08	6.73367e-09	2.75598e-08
myelodysplastic syndrome		GENETIC_ASSOCIATION_DB_DISEASE	lupus erythematosus	35	3.5497	2.432e-11	3126, 861, 4049, 3821, 7297, 1786, 4277, 3439, 26191, 4276, 3107, 3106, 2204, 3557, 3105, 5133, 959, 3059, 3119, 971, 952, 23495, 1380, 1234, 4261, 356, 1378, 7172, 2215, 3586, 2212, 3569, 2214, 3123, 142, 1493, 2213	452	71	3028	3.30238	5.14125e-08	8.56874e-09	4.20845e-08
myeloma		GENETIC_ASSOCIATION_DB_DISEASE	multiple sclerosis	57	5.78093	1.00048e-10	4855, 941, 942, 4353, 940, 4599, 8743, 6348, 3383, 3676, 6964, 26191, 3107, 3106, 3575, 3105, 5133, 3135, 5175, 581, 7132, 929, 1234, 6404, 2215, 5450, 3586, 2212, 2214, 5788, 1493, 3126, 920, 3127, 4049, 1270, 6401, 5048, 1230, 3458, 3456, 3659, 3557, 3558, 958, 3115, 596, 598, 3119, 1879, 355, 6957, 3976, 356, 6955, 3565, 3566, 3569, 3123, 3122	452	162	3028	2.3571	2.11501e-07	3.02145e-08	1.73128e-07
severe combined immunodeficiency		GENETIC_ASSOCIATION_DB_DISEASE	hepatitis C	34	3.44828	1.33869e-10	3126, 920, 3802, 4049, 941, 4353, 3560, 4599, 947, 3803, 3804, 3458, 3107, 3659, 3106, 3077, 3105, 100, 23523, 3119, 7037, 975, 7132, 6387, 1234, 355, 356, 3429, 9173, 6776, 3565, 3566, 4790, 3586, 3569, 3123, 1493	452	71	3028	3.20803	2.82999e-07	3.53748e-08	2.31653e-07
		GENETIC_ASSOCIATION_DB_DISEASE	arthritis	29	2.94118	2.46114e-10	3126, 3562, 960, 3600, 3383, 3458, 3439, 4276, 3107, 3659, 3106, 3554, 3077, 3557, 3558, 3119, 7132, 7172, 2215, 7076, 3565, 3566, 6778, 3586, 2212, 3569, 2214, 3123, 142, 1493, 2213	452	55	3028	3.53226	5.20284e-07	5.78094e-08	4.25887e-07
		GENETIC_ASSOCIATION_DB_DISEASE	HIV	34	3.44828	1.23477e-09	3126, 3662, 3127, 3606, 1230, 943, 8743, 6348, 3458, 3107, 7852, 3106, 3559, 3133, 3105, 3558, 3596, 3135, 5243, 3811, 3119, 85363, 7132, 5551, 6387, 1234, 355, 356, 3565, 3566, 3586, 2212, 3569, 3123, 5788, 1493	452	76	3028	2.99697	2.61029e-06	2.61029e-07	2.1367e-06
		GENETIC_ASSOCIATION_DB_DISEASE	bone marrow transplantation	17	1.72414	4.1146e-09	3113, 3126, 3673, 4353, 5175, 3606, 3383, 3458, 3107, 2215, 3106, 2212, 3586, 3133, 3569, 2214, 3105, 3123, 3557	452	23	3028	4.95152	8.69823e-06	7.90751e-07	7.12011e-06
		GENETIC_ASSOCIATION_DB_DISEASE	periodontitis	33	3.34686	1.7847e-08	3126, 3127, 4049, 1435, 2357, 3606, 3383, 3458, 1803, 8792, 3107, 3106, 2205, 3554, 3557, 3105, 3558, 8600, 3596, 3570, 3572, 3119, 4982, 929, 1234, 356, 3565, 2215, 3586, 2212, 3569, 2214, 3123, 1493, 2213	452	79	3028	2.79836	3.77279e-05	3.14404e-06	3.08833e-05
		GENETIC_ASSOCIATION_DB_DISEASE	atopy	23	2.33266	1.98241e-08	3126, 4049, 3606, 3458, 2208, 3107, 3106, 604, 3557, 3558, 57379, 3596, 3115, 3119, 3492, 929, 6693, 3565, 3566, 3567, 3586, 2212, 3569, 3123, 1493	452	43	3028	3.58325	4.19072e-05	3.22369e-06	3.43045e-05
		GENETIC_ASSOCIATION_DB_DISEASE	malaria	19	1.92698	2.98625e-08	959, 3126, 3119, 5175, 6006, 6401, 3383, 3458, 6957, 3456, 2539, 3439, 1378, 2215, 2212, 3043, 3586, 2214, 3123, 3557	452	31	3028	4.10591	6.31273e-05	4.50922e-06	5.16755e-05
		GENETIC_ASSOCIATION_DB_DISEASE	sarcoidosis	23	2.33266	3.4239e-08	3126, 3127, 941, 942, 3606, 6401, 6348, 3458, 7422, 3107, 3106, 3105, 3115, 3135, 3119, 64127, 3492, 929, 1378, 4790, 3586, 3569, 3123, 3122, 1493	452	44	3028	3.50181	7.23785e-05	4.8254e-06	5.92487e-05
		GENETIC_ASSOCIATION_DB_DISEASE	cervical cancer	25	2.5355	3.64265e-08	3126, 3802, 3265, 4353, 332, 3809, 3805, 3803, 3804, 3458, 8836, 4276, 3107, 3659, 3106, 3105, 595, 3115, 3811, 3119, 3451, 355, 1234, 2944, 356, 6573, 3123, 1493	452	51	3028	3.28388	7.70026e-05	4.81284e-06	6.30341e-05
		GENETIC_ASSOCIATION_DB_DISEASE	Crohn's disease	27	2.73834	8.01156e-08	3126, 1436, 842, 3606, 3383, 2952, 26191, 3107, 3659, 3106, 3554, 5243, 930, 3119, 64127, 7132, 929, 1234, 2944, 356, 7172, 3565, 3566, 4790, 3586, 4792, 2214, 3123, 3122	452	60	3028	3.0146	0.00016935	9.96257e-06	0.000138636
		GENETIC_ASSOCIATION_DB_DISEASE	graft-versus-host disease	23	2.33266	9.57557e-08	3126, 4049, 7298, 3458, 3107, 3659, 3106, 3554, 3133, 3557, 3105, 3558, 3115, 5243, 3811, 5175, 3119, 64127, 23526, 3565, 3566, 3586, 3569, 3123, 1493	452	46	3028	3.34956	0.000202407	1.12459e-05	0.0001657
		GENETIC_ASSOCIATION_DB_DISEASE	ovarian cancer	33	3.34686	1.01762e-07	3126, 11200, 4353, 3606, 1029, 1027, 6790, 8797, 1032, 1030, 1728, 1031, 7422, 2952, 3105, 595, 675, 5243, 4363, 3119, 3690, 5925, 1021, 5395, 355, 2944, 356, 894, 613, 3586, 898, 3569, 3123, 896	452	84	3028	2.6318	0.000215102	1.13223e-05	0.000176094
		GENETIC_ASSOCIATION_DB_DISEASE	Lupus	18	1.82556	1.20655e-07	3126, 4049, 596, 6401, 960, 355, 6957, 5460, 3107, 2215, 3106, 2212, 3586, 3569, 2214, 142, 3123, 3557, 1493, 5133	452	30	3028	4.01947	0.000255031	1.27531e-05	0.000208786
		GENETIC_ASSOCIATION_DB_DISEASE	kidney transplant complications	19	1.92698	2.05847e-07	959, 3126, 5243, 3119, 929, 355, 3458, 1234, 6948, 3107, 7172, 3106, 3554, 2212, 3586, 3569, 5788, 3105, 3123, 3558, 1493	452	34	3028	3.74362	0.000435066	2.07217e-05	0.000356207
		GENETIC_ASSOCIATION_DB_DISEASE	malaria, plasmodium falciparum	16	1.62272	2.45715e-07	3126, 3115, 3596, 3240, 3562, 3119, 259197, 3458, 6948, 2539, 3107, 3565, 3040, 3106, 2212, 3557, 3105, 3123	452	25	3028	4.28743	0.000519308	2.36107e-05	0.000425197
		GENETIC_ASSOCIATION_DB_DISEASE	lymphoma	22	2.23124	3.20806e-07	3126, 3115, 3119, 7298, 7153, 7132, 5551, 6470, 2944, 2952, 3107, 3106, 6573, 2212, 3586, 604, 2214, 9429, 3557, 4609, 3105, 3123, 3558, 1493	452	45	3028	3.27512	0.000677954	2.94858e-05	0.000555137
		GENETIC_ASSOCIATION_DB_DISEASE	Sjogren's syndrome	15	1.5213	4.91904e-07	3126, 3119, 10673, 3492, 355, 3458, 1234, 6957, 26191, 3107, 3106, 3554, 3586, 3569, 3105, 3123, 1493	452	23	3028	4.36899	0.00103934	4.33276e-05	0.000851211
		GENETIC_ASSOCIATION_DB_DISEASE	hepatitis B	21	2.12982	6.61507e-07	3126, 958, 3115, 4049, 3119, 3606, 4599, 3716, 3440, 3458, 1234, 4261, 3107, 3659, 3565, 3106, 3566, 3586, 3569, 3123, 3105, 3558, 5698	452	43	3028	3.27166	0.00139745	5.59355e-05	0.0011447
		GENETIC_ASSOCIATION_DB_DISEASE	ulcerative colitis	21	2.12982	1.04768e-06	3126, 3802, 3809, 3803, 3804, 6964, 4277, 4276, 3107, 3106, 3554, 3557, 5243, 3119, 64127, 929, 6955, 7172, 3565, 4790, 6778, 3123, 3122, 1493, 3589	452	44	3028	3.1973	0.00221236	8.51813e-05	0.00181295
		GENETIC_ASSOCIATION_DB_DISEASE	asthma	56	5.67951	1.0905e-06	3240, 3581, 240, 6774, 4353, 940, 6964, 1728, 2952, 3107, 3106, 7852, 2205, 2204, 112744, 3578, 3105, 3596, 4363, 931, 3791, 3695, 929, 246778, 1234, 2944, 7076, 6778, 3586, 1493, 1437, 861, 3126, 4049, 3606, 6401, 5048, 8651, 3600, 8797, 3458, 8795, 4582, 3659, 3557, 100, 4056, 2833, 57379, 3115, 5156, 3119, 2694, 6957, 6955, 3565, 3566, 3567, 3123	452	199	3028	1.88518	0.00230267	8.53788e-05	0.00188704
		GENETIC_ASSOCIATION_DB_DISEASE	graft versus host disease	13	1.31846	1.93301e-06	3802, 3811, 3805, 3806, 3803, 3804, 3458, 1234, 3565, 2212, 3586, 3569, 3557, 1493	452	19	3028	4.58361	0.00407805	0.000145932	0.00334492
		GENETIC_ASSOCIATION_DB_DISEASE	melanoma	24	2.43408	2.11937e-06	3126, 3802, 4683, 317, 2072, 1029, 3803, 3804, 3458, 1030, 2952, 3107, 3106, 3105, 3558, 3119, 355, 4893, 2944, 356, 613, 3565, 4790, 3586, 3569, 4792, 3123	452	57	3028	2.82068	0.00447033	0.000154483	0.00366739
		GENETIC_ASSOCIATION_DB_DISEASE	Graves' disease	18	1.82556	2.20555e-06	959, 3126, 958, 3596, 4049, 3119, 3383, 6402, 3458, 356, 26191, 3565, 3659, 3559, 3569, 3123, 3557, 1493, 5133	452	35	3028	3.44526	0.00465168	0.000155406	0.00381652
		GENETIC_ASSOCIATION_DB_DISEASE	inflammatory bowel disease	21	2.12982	2.49022e-06	3113, 3126, 5243, 3119, 3690, 64127, 3683, 3695, 3383, 929, 3458, 1234, 7422, 7172, 3566, 3554, 3567, 4790, 3586, 3557, 3123, 1493	452	46	3028	3.05829	0.0052505	0.000169803	0.00430911
		GENETIC_ASSOCIATION_DB_DISEASE	non-Hodgkin's lymphoma	14	1.41988	4.12498e-06	4049, 596, 7298, 64127, 6470, 2944, 2952, 6573, 3586, 3569, 4609, 3557, 2214, 3558	452	23	3028	4.07772	0.00868232	0.00027247	0.00713783
		GENETIC_ASSOCIATION_DB_DISEASE	hepatitis C, chronic	19	1.92698	4.41141e-06	3126, 4049, 3119, 838, 4599, 3394, 3458, 1234, 1378, 3107, 2215, 3106, 3659, 3077, 2204, 3586, 3569, 2214, 100, 3105, 3123	452	40	3028	3.18208	0.0092824	0.000282559	0.00763345
		GENETIC_ASSOCIATION_DB_DISEASE	Hodgkin's disease	8	0.811359	1.0893e-05	3458, 3115, 596, 2944, 2952, 472, 3586, 4792	452	8	3028	6.69912	0.0227648	0.000677061	0.0188481
		GENETIC_ASSOCIATION_DB_DISEASE	endometriosis	22	2.23124	1.18468e-05	3126, 3115, 4049, 4353, 3119, 3383, 355, 3458, 1234, 7422, 2944, 356, 2952, 3107, 3565, 3106, 613, 80781, 6778, 3569, 3557, 3123, 3105, 1493	452	54	3028	2.72927	0.0247333	0.000715296	0.0204983
		GENETIC_ASSOCIATION_DB_DISEASE	psoriasis	25	2.5355	1.47617e-05	3126, 861, 3802, 4049, 3600, 3806, 3803, 1728, 3458, 7422, 4277, 2952, 26191, 4276, 5460, 3107, 3106, 3105, 3557, 5698, 51561, 3119, 64127, 2944, 3565, 3586, 3123, 1493	452	67	3028	2.49967	0.0307246	0.000866473	0.0255414
		GENETIC_ASSOCIATION_DB_DISEASE	myasthenia gravis	13	1.31846	1.61325e-05	3126, 3119, 3458, 1234, 26191, 3107, 2215, 3106, 2212, 3586, 3105, 3123, 2214, 3122, 1493	452	22	3028	3.95857	0.0335293	0.000921313	0.0279127
		GENETIC_ASSOCIATION_DB_DISEASE	sclerosis, systemic	17	1.72414	2.82041e-05	3126, 3127, 3115, 4049, 3596, 942, 3119, 930, 933, 7422, 26191, 7076, 3586, 3569, 3123, 3557, 1493, 3558	452	37	3028	3.07797	0.0578817	0.00156783	0.0487946
		GENETIC_ASSOCIATION_DB_DISEASE	nasopharyngeal cancer	17	1.72414	2.82041e-05	595, 3113, 3126, 3115, 5243, 3119, 3606, 1380, 355, 1728, 2944, 2952, 4276, 3107, 3106, 3586, 3133, 3105, 3123	452	37	3028	3.07797	0.0578817	0.00156783	0.0487946
		GENETIC_ASSOCIATION_DB_DISEASE	kidney transplant	15	1.5213	3.18309e-05	3802, 4049, 5243, 3809, 3803, 3458, 1234, 7422, 4276, 7172, 3566, 3586, 3569, 4609, 1493, 3558	452	30	3028	3.34956	0.0650776	0.00172394	0.0550675
		GENETIC_ASSOCIATION_DB_DISEASE	pemphigus	10	1.0142	3.33393e-05	3126, 3119, 581, 3107, 3106, 3566, 3586, 3569, 3105, 3557, 3123, 1493	452	14	3028	4.78508	0.068054	0.00176046	0.0576763
		GENETIC_ASSOCIATION_DB_DISEASE	respiratory syncytial virus	11	1.11562	3.5484e-05	7412, 929, 3458, 3596, 6401, 3565, 3566, 3586, 3578, 3569, 3383	452	17	3028	4.33472	0.07227	0.00182795	0.0613855
		GENETIC_ASSOCIATION_DB_DISEASE	Q fever	11	1.11562	3.5484e-05	3126, 6401, 3383, 6402, 3458, 3107, 3565, 3106, 3554, 3586, 3569, 3123, 3557	452	17	3028	4.33472	0.07227	0.00182795	0.0613855
		GENETIC_ASSOCIATION_DB_DISEASE	Crohn's disease; ulcerative colitis	17	1.72414	4.2142e-05	5243, 3606, 64127, 7132, 3383, 929, 355, 8836, 4277, 26191, 4276, 6778, 6573, 3586, 3557, 3589, 1493	452	38	3028	2.99697	0.0852368	0.00211894	0.0728995
		GENETIC_ASSOCIATION_DB_DISEASE	pulmonary fibrosis	13	1.31846	5.06702e-05	3126, 3119, 3606, 3458, 2952, 1378, 3107, 3565, 3106, 3554, 3586, 3569, 3123, 3557, 3558	452	24	3028	3.62869	0.101582	0.00248805	0.0876461
		GENETIC_ASSOCIATION_DB_DISEASE	liver transplant	12	1.21704	6.08777e-05	3126, 942, 5243, 3119, 355, 3458, 1234, 356, 7172, 3586, 3569, 3123, 1493	452	21	3028	3.82807	0.120762	0.00292071	0.105293
		GENETIC_ASSOCIATION_DB_DISEASE	Addison's disease	9	0.912779	6.51035e-05	3126, 1234, 4261, 3119, 4276, 2215, 2212, 2214, 3123, 1493	452	12	3028	5.02434	0.128582	0.00305385	0.112599
		GENETIC_ASSOCIATION_DB_DISEASE	Guillain-Barre syndrome	9	0.912779	6.51035e-05	3126, 929, 3119, 909, 2215, 2212, 2214, 912, 3123, 913	452	12	3028	5.02434	0.128582	0.00305385	0.112599
		GENETIC_ASSOCIATION_DB_DISEASE	kawasaki disease	11	1.11562	6.93125e-05	958, 929, 7422, 2215, 3791, 3565, 2212, 3586, 3569, 2214, 3557	452	18	3028	4.0939	0.136302	0.0031804	0.119874
		GENETIC_ASSOCIATION_DB_DISEASE	kidney cancer	14	1.41988	0.000103283	595, 3126, 6774, 3119, 3690, 6790, 3458, 2944, 7422, 2952, 5591, 3586, 3569, 3123, 9429	452	29	3028	3.23406	0.196157	0.004635	0.178575
		GENETIC_ASSOCIATION_DB_DISEASE	juvenile arthritis	14	1.41988	0.000103283	3126, 3115, 3119, 3458, 3565, 3659, 3566, 3554, 3586, 3569, 3123, 3557, 50943, 5698, 3558	452	29	3028	3.23406	0.196157	0.004635	0.178575
		GENETIC_ASSOCIATION_DB_DISEASE	pregnancy loss, recurrent	21	2.12982	0.000107814	3126, 4049, 3135, 3119, 3606, 3690, 3805, 285, 3806, 929, 3458, 7422, 4276, 3107, 3565, 3106, 3077, 3586, 3133, 3569, 3105, 3123, 1493	452	57	3028	2.4681	0.20382	0.00473729	0.186402
		GENETIC_ASSOCIATION_DB_DISEASE	dermatitis and eczema	16	1.62272	0.000123819	1437, 597, 3596, 3606, 64127, 6361, 929, 1233, 3458, 4261, 3565, 3566, 6778, 3567, 4790, 3586	452	37	3028	2.89691	0.230312	0.005328	0.214047
		GENETIC_ASSOCIATION_DB_DISEASE	graft rejection, liver	8	0.811359	0.000124186	3126, 3458, 3596, 3565, 3586, 3600, 3569, 3123, 3558	452	10	3028	5.35929	0.230908	0.00523714	0.21468
		GENETIC_ASSOCIATION_DB_DISEASE	heart transplant	9	0.912779	0.000147344	3458, 355, 7422, 5243, 356, 3002, 943, 3586, 3569	452	13	3028	4.63785	0.267659	0.00608939	0.254665
		GENETIC_ASSOCIATION_DB_DISEASE	H. pylori infection	14	1.41988	0.000157923	3126, 3596, 5243, 4353, 3119, 3458, 6957, 3107, 3106, 3566, 3586, 3569, 3105, 3123, 3557, 3558	452	30	3028	3.12625	0.283856	0.0064001	0.272925
		GENETIC_ASSOCIATION_DB_DISEASE	ankylosing spondylitis	14	1.41988	0.000157923	3126, 3811, 3119, 64127, 929, 7422, 4276, 3107, 3106, 3554, 4790, 3569, 3123, 3557, 5698, 5133	452	30	3028	3.12625	0.283856	0.0064001	0.272925
		GENETIC_ASSOCIATION_DB_DISEASE	psoriatic arthritis	14	1.41988	0.000157923	3126, 3802, 4049, 3809, 64127, 3806, 3803, 3804, 7132, 7422, 26191, 4276, 3107, 3106, 3105, 3123, 1493	452	30	3028	3.12625	0.283856	0.0064001	0.272925
		GENETIC_ASSOCIATION_DB_DISEASE	stomach cancer	29	2.94118	0.000205043	3126, 4049, 4353, 4683, 3606, 7298, 1029, 8797, 3458, 7422, 2952, 4610, 3557, 3558, 595, 2348, 5243, 5156, 3119, 3815, 929, 355, 2944, 3565, 3566, 6573, 3586, 3569, 4609, 3123	452	96	3028	2.02369	0.351768	0.008146	0.354224
		GENETIC_ASSOCIATION_DB_DISEASE	leukemia, myeloid	13	1.31846	0.000212243	3115, 5243, 4869, 2322, 3815, 4297, 1050, 6387, 1728, 355, 4893, 2944, 2952	452	27	3028	3.2255	0.361562	0.00827538	0.366641
		GENETIC_ASSOCIATION_DB_DISEASE	cirrhosis, biliary primary	11	1.11562	0.000220692	3126, 5243, 3119, 6957, 26191, 3107, 3106, 3586, 3569, 3123, 3557, 3105, 1493	452	20	3028	3.68451	0.372865	0.00844764	0.381209
		GENETIC_ASSOCIATION_DB_DISEASE	breast cancer	65	6.59229	0.000248792	843, 2811, 841, 3240, 4046, 4353, 7298, 3480, 1728, 2952, 4610, 80781, 22806, 6494, 1755, 675, 7036, 7037, 3791, 3690, 5925, 164656, 2944, 472, 4790, 3586, 5591, 4792, 4609, 1493, 3126, 4049, 3265, 11200, 4683, 2072, 1029, 7799, 1027, 6790, 8797, 3458, 6470, 8793, 7422, 8794, 7520, 3077, 2177, 595, 3115, 3673, 5243, 3119, 11214, 30061, 3981, 6387, 355, 356, 2547, 6573, 83990, 3569, 3123, 142	452	286	3028	1.52253	0.409043	0.0093491	0.42965
		GENETIC_ASSOCIATION_DB_DISEASE	arthritis, rheumatoid	10	1.0142	0.000265931	3126, 3458, 3119, 2215, 3554, 2212, 2214, 3123, 3383, 3122, 1493	452	17	3028	3.94066	0.430076	0.0098156	0.459184
		GENETIC_ASSOCIATION_DB_DISEASE	uveitis	9	0.912779	0.000299351	3126, 1234, 3458, 4049, 3119, 3107, 3106, 3586, 3105, 3123, 7132	452	14	3028	4.30657	0.468962	0.0108531	0.516749
		GENETIC_ASSOCIATION_DB_DISEASE	psoriasis psoriatic arthritis	9	0.912779	0.000299351	3458, 3596, 4049, 4276, 3107, 3106, 3565, 3586, 3105, 3557	452	14	3028	4.30657	0.468962	0.0108531	0.516749
		GENETIC_ASSOCIATION_DB_DISEASE	HIV infection	9	0.912779	0.000299351	3126, 6387, 1234, 5243, 3119, 3107, 7852, 3106, 3105, 3123, 3122	452	14	3028	4.30657	0.468962	0.0108531	0.516749
		GENETIC_ASSOCIATION_DB_DISEASE	colorectal cancer	49	4.96957	0.000331346	240, 2189, 7298, 641, 3383, 1728, 2952, 4610, 5328, 7037, 64127, 5925, 929, 2944, 472, 7172, 4790, 3586, 4792, 1493, 11200, 3265, 4049, 6401, 2072, 1029, 6790, 8797, 1030, 3458, 6948, 7422, 6470, 3077, 3557, 595, 10982, 5243, 10848, 2487, 6387, 5395, 355, 356, 3565, 613, 6573, 3569, 142	452	201	3028	1.63312	0.503704	0.0118041	0.571832
		GENETIC_ASSOCIATION_DB_DISEASE	polyangiitis	6	0.608519	0.00037849	3126, 3802, 3811, 3119, 3107, 3106, 3806, 3803, 3123	452	6	3028	6.69912	0.550796	0.0132494	0.65294
		GENETIC_ASSOCIATION_DB_DISEASE	vaccine response	6	0.608519	0.00037849	3126, 3115, 3596, 3119, 3565, 3566, 3123	452	6	3028	6.69912	0.550796	0.0132494	0.65294
		GENETIC_ASSOCIATION_DB_DISEASE	leukemia, acute lymphoblastic	6	0.608519	0.00037849	595, 5551, 3115, 5243, 7298, 2322	452	6	3028	6.69912	0.550796	0.0132494	0.65294
		GENETIC_ASSOCIATION_DB_DISEASE	multiple myeloma	13	1.31846	0.00047655	4049, 5243, 10848, 7298, 2261, 2944, 2952, 80781, 3566, 2212, 3569, 4792, 1493	452	29	3028	3.00305	0.63493	0.0163834	0.82145
		GENETIC_ASSOCIATION_DB_DISEASE	lymphoma, non-Hodgkin	14	1.41988	0.000492007	595, 843, 842, 4049, 841, 2356, 4683, 5896, 940, 836, 3981, 6470, 2212, 1493	452	33	3028	2.84205	0.646672	0.01664	0.847987
		GENETIC_ASSOCIATION_DB_DISEASE	aplastic anemia, acquired	9	0.912779	0.000558679	3458, 1728, 7015, 2944, 2952, 26191, 1736, 51119, 1493	452	15	3028	4.01947	0.693144	0.0185773	0.962375
		GENETIC_ASSOCIATION_DB_DISEASE	giant cell arteritis	9	0.912779	0.000558679	3126, 3458, 7422, 3565, 4790, 2212, 3586, 2214, 3123, 3383	452	15	3028	4.01947	0.693144	0.0185773	0.962375
		GENETIC_ASSOCIATION_DB_DISEASE	infection, post allograft	7	0.709939	0.000595362	3126, 3113, 3127, 3115, 3119, 3107, 3106, 3105, 3123	452	9	3028	5.21042	0.716054	0.0194792	1.02526
		GENETIC_ASSOCIATION_DB_DISEASE	hematopoietic stem cell transplantation	7	0.709939	0.000595362	3126, 3119, 3107, 3106, 3566, 3586, 3105, 3557, 3123	452	9	3028	5.21042	0.716054	0.0194792	1.02526
		GENETIC_ASSOCIATION_DB_DISEASE	leukemia, acute myeloid	7	0.709939	0.000595362	1728, 2944, 5243, 2952, 4353, 3815, 2322	452	9	3028	5.21042	0.716054	0.0194792	1.02526
		GENETIC_ASSOCIATION_DB_DISEASE	celiac disease; Wegener's granulomatosis; cervical cancer	7	0.709939	0.000595362	3126, 3802, 3811, 3119, 3107, 3106, 3105, 3803, 3123, 3804	452	9	3028	5.21042	0.716054	0.0194792	1.02526
		GENETIC_ASSOCIATION_DB_DISEASE	lupus erythematosus; rheumatoid arthritis	8	0.811359	0.000623747	3126, 3824, 26191, 3821, 10673, 4790, 3123, 7132, 5133	452	12	3028	4.46608	0.732601	0.020088	1.07389
		GENETIC_ASSOCIATION_DB_DISEASE	bladder cancer	28	2.83976	0.000725567	3265, 4353, 4683, 2072, 7298, 1029, 1728, 3458, 7422, 6470, 2952, 3554, 3557, 3558, 5328, 595, 5896, 2261, 355, 2944, 356, 3565, 3566, 6573, 83990, 3586, 3569, 142	452	98	3028	1.91403	0.784416	0.0229804	1.24816
		GENETIC_ASSOCIATION_DB_DISEASE	hepatitis C; longevity	6	0.608519	0.00116245	3458, 3565, 3586, 3569, 3557, 3558	452	7	3028	5.7421	0.914467	0.0360341	1.99261
		GENETIC_ASSOCIATION_DB_DISEASE	allergy	6	0.608519	0.00116245	3126, 3596, 3119, 3565, 3566, 3575, 3123	452	7	3028	5.7421	0.914467	0.0360341	1.99261
		GENETIC_ASSOCIATION_DB_DISEASE	leukemia, chronic lymphocytic	6	0.608519	0.00116245	8797, 3126, 3115, 3119, 581, 3107, 3106, 3123	452	7	3028	5.7421	0.914467	0.0360341	1.99261
		GENETIC_ASSOCIATION_DB_DISEASE	asthma; eczema; allergic disease	6	0.608519	0.00116245	4049, 3565, 3586, 3600, 3569, 3558	452	7	3028	5.7421	0.914467	0.0360341	1.99261
		GENETIC_ASSOCIATION_DB_DISEASE	allergies; common cold	6	0.608519	0.00116245	3458, 3566, 3586, 3569, 3383, 3558	452	7	3028	5.7421	0.914467	0.0360341	1.99261
		GENETIC_ASSOCIATION_DB_DISEASE	bullous pemphigoid	8	0.811359	0.00117955	3458, 3596, 3565, 3566, 3586, 3569, 2214, 3557	452	13	3028	4.12253	0.917507	0.0360268	2.02164
		GENETIC_ASSOCIATION_DB_DISEASE	leukemia, lymphoid	10	1.0142	0.00120942	4049, 2944, 5781, 5243, 2952, 7298, 2322, 2212, 1796, 2214	452	20	3028	3.34956	0.922561	0.0363974	2.07233
		GENETIC_ASSOCIATION_DB_DISEASE	disc disease, intervertebral	7	0.709939	0.00130213	3458, 3565, 3566, 3586, 3569, 3557, 3558	452	10	3028	4.68938	0.936358	0.0385857	2.2295
		GENETIC_ASSOCIATION_DB_DISEASE	IgE levels	7	0.709939	0.00130213	929, 3596, 26191, 3565, 3566, 3559, 1493	452	10	3028	4.68938	0.936358	0.0385857	2.2295
		GENETIC_ASSOCIATION_DB_DISEASE	Total IgE	8	0.811359	0.00205975	3492, 3126, 929, 5048, 3565, 6778, 3554, 3123, 1493	452	14	3028	3.82807	0.987206	0.0595451	3.50506
		GENETIC_ASSOCIATION_DB_DISEASE	thalassemia	5	0.507099	0.00214518	3048, 3119, 3040, 3043, 3046	452	5	3028	6.69912	0.989324	0.0611059	3.64792
		GENETIC_ASSOCIATION_DB_DISEASE	Rubella vaccine, cytokine response to	5	0.507099	0.00214518	3126, 3458, 3107, 3106, 3586, 3105, 3123	452	5	3028	6.69912	0.989324	0.0611059	3.64792
		GENETIC_ASSOCIATION_DB_DISEASE	graft-versus-host disease; psoriasis; celiac disease	5	0.507099	0.00214518	3126, 3115, 3119, 3107, 3106, 3105, 3123	452	5	3028	6.69912	0.989324	0.0611059	3.64792
		GENETIC_ASSOCIATION_DB_DISEASE	nut allergy	5	0.507099	0.00214518	3126, 3119, 3107, 3106, 6778, 3105, 3123	452	5	3028	6.69912	0.989324	0.0611059	3.64792
		GENETIC_ASSOCIATION_DB_DISEASE	pancreatitis, autoimmune; pancreatitis, chronic calcifying	5	0.507099	0.00214518	3126, 3115, 3119, 3107, 3106, 3105, 3123	452	5	3028	6.69912	0.989324	0.0611059	3.64792
		GENETIC_ASSOCIATION_DB_DISEASE	anemia	5	0.507099	0.00214518	3240, 2944, 2539, 226, 3043	452	5	3028	6.69912	0.989324	0.0611059	3.64792
		GENETIC_ASSOCIATION_DB_DISEASE	lupus erythematosus; nephrotic syndrome; agranulocytosis, drug induced	5	0.507099	0.00214518	2209, 2215, 2212, 2214, 2213	452	5	3028	6.69912	0.989324	0.0611059	3.64792
		GENETIC_ASSOCIATION_DB_DISEASE	pulmonary disease, Mycobacterium malmoense	5	0.507099	0.00214518	909, 910, 911, 912, 913	452	5	3028	6.69912	0.989324	0.0611059	3.64792
		GENETIC_ASSOCIATION_DB_DISEASE	preterm delivery	14	1.41988	0.00227895	3570, 4049, 64127, 7132, 929, 1728, 3458, 355, 2944, 7422, 2952, 3586, 3569, 3558	452	38	3028	2.4681	0.991959	0.0639358	3.87118
		GENETIC_ASSOCIATION_DB_DISEASE	cancer	13	1.31846	0.00247711	11200, 675, 5243, 4363, 7298, 1029, 3690, 641, 3107, 3106, 7520, 2176, 4609, 9429	452	34	3028	2.56143	0.994716	0.068401	4.20104
		GENETIC_ASSOCIATION_DB_DISEASE	Wegener's granulomatosis	7	0.709939	0.00250723	1234, 3458, 26191, 3119, 64127, 3586, 1493	452	11	3028	4.26307	0.995043	0.0683138	4.25108
		GENETIC_ASSOCIATION_DB_DISEASE	renal transplantation, rejection after	7	0.709939	0.00250723	4049, 3565, 3566, 3554, 3586, 3569, 3557	452	11	3028	4.26307	0.995043	0.0683138	4.25108
		GENETIC_ASSOCIATION_DB_DISEASE	brucellosis	7	0.709939	0.00250723	6402, 929, 3458, 3565, 3586, 3569, 3558	452	11	3028	4.26307	0.995043	0.0683138	4.25108
		GENETIC_ASSOCIATION_DB_DISEASE	antineutrophil cytoplasmic antibody; (ANCA)-associated vasculitis	6	0.608519	0.00272164	3126, 2215, 2212, 2214, 3123, 1493, 2213	452	8	3028	5.02434	0.996853	0.0730057	4.6066
		GENETIC_ASSOCIATION_DB_DISEASE	clubfoot	6	0.608519	0.00272164	843, 842, 841, 596, 317, 836	452	8	3028	5.02434	0.996853	0.0730057	4.6066
		GENETIC_ASSOCIATION_DB_DISEASE	benzene toxicity	13	1.31846	0.00327255	595, 675, 4683, 4353, 7412, 1728, 2944, 2952, 1440, 3565, 2993, 3586, 142	452	35	3028	2.48824	0.999022	0.0860632	5.5144
		GENETIC_ASSOCIATION_DB_DISEASE	esophageal cancer	17	1.72414	0.00397741	595, 596, 675, 5243, 4353, 7298, 5925, 6790, 3383, 1728, 355, 6470, 2944, 356, 2952, 4610, 142	452	54	3028	2.10898	0.999781	0.102384	6.664
		GENETIC_ASSOCIATION_DB_DISEASE	tuberculosis	18	1.82556	0.00417373	959, 3126, 3127, 958, 3115, 3119, 4891, 929, 3458, 26191, 1378, 3107, 5236, 3565, 7018, 3106, 3586, 3569, 3123, 3557	452	59	3028	2.0438	0.999855	0.105885	6.98184
		GENETIC_ASSOCIATION_DB_DISEASE	graft-versus-host disease; longevity; spondyloarthropathies; aphthous stomatitis	7	0.709939	0.00439072	3458, 4049, 3586, 3569, 3557, 3558, 1493	452	12	3028	3.90782	0.999909	0.109774	7.33195
		GENETIC_ASSOCIATION_DB_DISEASE	heart transplant complications	7	0.709939	0.00439072	1234, 3458, 7422, 5156, 3586, 3569, 3558	452	12	3028	3.90782	0.999909	0.109774	7.33195
		GENETIC_ASSOCIATION_DB_DISEASE	arthritis; asthma; diabetes, type 1; pemphigus; IL-1RI	7	0.709939	0.00439072	3565, 3566, 3554, 3586, 3569, 3557, 3558	452	12	3028	3.90782	0.999909	0.109774	7.33195
		GENETIC_ASSOCIATION_DB_DISEASE	nephrotic syndrome	7	0.709939	0.00439072	3126, 3596, 5243, 3119, 3565, 6778, 7490, 3123	452	12	3028	3.90782	0.999909	0.109774	7.33195
		GENETIC_ASSOCIATION_DB_DISEASE	Graves disease	8	0.811359	0.00523966	3126, 3596, 3119, 3107, 3106, 3565, 3557, 3123, 5698, 1493	452	16	3028	3.34956	0.999985	0.128124	8.68983
		GENETIC_ASSOCIATION_DB_DISEASE	methotrexate toxicity	8	0.811359	0.00523966	8836, 2944, 6470, 5243, 2952, 7298, 7172, 6573	452	16	3028	3.34956	0.999985	0.128124	8.68983
		GENETIC_ASSOCIATION_DB_DISEASE	periodontal disease	8	0.811359	0.00523966	929, 4353, 2215, 3566, 2212, 3586, 3569, 2214	452	16	3028	3.34956	0.999985	0.128124	8.68983
		GENETIC_ASSOCIATION_DB_DISEASE	atopy beta-lactam allergy	6	0.608519	0.00537949	50615, 3596, 3565, 3566, 6778, 3586	452	9	3028	4.46608	0.999989	0.129824	8.91168
		GENETIC_ASSOCIATION_DB_DISEASE	rheumatoid arthritis; preeclampsia; psoriasis; celiac disease; cervical cancer; psoriatic arthritis	6	0.608519	0.00537949	3802, 3811, 3809, 3805, 3806, 3803, 3804	452	9	3028	4.46608	0.999989	0.129824	8.91168
		GENETIC_ASSOCIATION_DB_DISEASE	IgE	6	0.608519	0.00537949	50615, 929, 3596, 4254, 3566, 100	452	9	3028	4.46608	0.999989	0.129824	8.91168
		GENETIC_ASSOCIATION_DB_DISEASE	cholangitis, sclerosing	9	0.912779	0.0055047	3126, 8174, 5243, 3119, 940, 3107, 3106, 64127, 3123, 3383, 1493	452	20	3028	3.0146	0.999991	0.131156	9.10991
		GENETIC_ASSOCIATION_DB_DISEASE	osteosarcoma	5	0.507099	0.00567857	4353, 5175, 5925, 3586, 3569	452	6	3028	5.5826	0.999994	0.133521	9.38449
		GENETIC_ASSOCIATION_DB_DISEASE	diabetes, latent autoimmune	5	0.507099	0.00567857	3126, 3119, 4276, 3107, 3106, 3123, 1493	452	6	3028	5.5826	0.999994	0.133521	9.38449
		GENETIC_ASSOCIATION_DB_DISEASE	iron levels	5	0.507099	0.00567857	7036, 30061, 3077, 3043, 79901	452	6	3028	5.5826	0.999994	0.133521	9.38449
		GENETIC_ASSOCIATION_DB_DISEASE	leishmaniasis	5	0.507099	0.00567857	3113, 3458, 3115, 3119, 3560	452	6	3028	5.5826	0.999994	0.133521	9.38449
		GENETIC_ASSOCIATION_DB_DISEASE	Plasmodium falciparum infection	5	0.507099	0.00567857	3126, 3115, 3119, 3107, 3106, 3105, 3123	452	6	3028	5.5826	0.999994	0.133521	9.38449
		GENETIC_ASSOCIATION_DB_DISEASE	maternal microchimerism	5	0.507099	0.00567857	3126, 2944, 3119, 3107, 3106, 3105, 3123	452	6	3028	5.5826	0.999994	0.133521	9.38449
		GENETIC_ASSOCIATION_DB_DISEASE	HIV; cytomegalovirus retinitis	5	0.507099	0.00567857	3126, 3119, 4276, 3107, 3106, 3105, 3123	452	6	3028	5.5826	0.999994	0.133521	9.38449
		GENETIC_ASSOCIATION_DB_DISEASE	cytokine resposne	5	0.507099	0.00567857	3126, 3113, 3119, 3107, 3106, 3105, 3123	452	6	3028	5.5826	0.999994	0.133521	9.38449
		GENETIC_ASSOCIATION_DB_DISEASE	arthritis, psoriatic	5	0.507099	0.00567857	3126, 4277, 4276, 3107, 3106, 4790, 3123	452	6	3028	5.5826	0.999994	0.133521	9.38449
		GENETIC_ASSOCIATION_DB_DISEASE	pityriasis rosea	5	0.507099	0.00567857	3126, 3127, 3119, 3107, 3106, 3105, 3123	452	6	3028	5.5826	0.999994	0.133521	9.38449
		GENETIC_ASSOCIATION_DB_DISEASE	retinopathy, diabetic	12	1.21704	0.0061386	3126, 4049, 3115, 3240, 5175, 3119, 6401, 3383, 3674, 7422, 3689, 3077, 3123	452	33	3028	2.43604	0.999998	0.141991	10.1072
		GENETIC_ASSOCIATION_DB_DISEASE	preeclampsia	20	2.0284	0.00726138	3126, 5167, 3240, 3135, 4353, 3119, 3690, 3805, 5547, 929, 3458, 7422, 2944, 2952, 3566, 3586, 3569, 3105, 3123, 3557, 1493	452	72	3028	1.86087	1	0.164016	11.8485
		GENETIC_ASSOCIATION_DB_DISEASE	vascular disease	9	0.912779	0.00775867	7412, 3673, 6948, 240, 4353, 1440, 3566, 4792, 3569	452	21	3028	2.87105	1	0.17243	12.6095
		GENETIC_ASSOCIATION_DB_DISEASE	sepsis	11	1.11562	0.00886265	929, 3458, 4049, 3606, 64127, 84433, 3554, 3586, 3569, 3557, 7132	452	30	3028	2.45634	1	0.192534	14.2768
		GENETIC_ASSOCIATION_DB_DISEASE	coronary disease	6	0.608519	0.00945686	2811, 3673, 6401, 3690, 3569, 3557	452	10	3028	4.01947	1	0.202039	15.1618
		GENETIC_ASSOCIATION_DB_DISEASE	hemochromatosis	6	0.608519	0.00945686	3126, 4891, 148738, 7036, 3077, 57817, 3123	452	10	3028	4.01947	1	0.202039	15.1618
		GENETIC_ASSOCIATION_DB_DISEASE	Chagas Disease	6	0.608519	0.00945686	3126, 3119, 3560, 3565, 3586, 3123, 3558	452	10	3028	4.01947	1	0.202039	15.1618
		GENETIC_ASSOCIATION_DB_DISEASE	spondyloarthropathies	6	0.608519	0.00945686	355, 4276, 3107, 3106, 5698, 3122, 1493	452	10	3028	4.01947	1	0.202039	15.1618
		GENETIC_ASSOCIATION_DB_DISEASE	atherosclerosis, coronary	35	3.5497	0.0102847	3126, 4049, 3240, 2624, 3606, 6401, 5048, 3383, 3458, 3674, 7422, 368, 3075, 100, 959, 958, 3673, 7015, 3119, 5175, 3690, 4982, 7132, 6402, 929, 4602, 6387, 6404, 1234, 7128, 2215, 3043, 3586, 2212, 2214, 3123	452	155	3028	1.5127	1	0.215592	16.3804
		GENETIC_ASSOCIATION_DB_DISEASE	measles vaccine immunity	7	0.709939	0.0109557	3458, 3560, 3565, 3566, 3586, 3559, 3558	452	14	3028	3.34956	1	0.225791	17.3561
		GENETIC_ASSOCIATION_DB_DISEASE	alopecia areata	7	0.709939	0.0109557	3126, 4855, 26191, 3119, 3107, 3106, 3105, 3557, 3123	452	14	3028	3.34956	1	0.225791	17.3561
		GENETIC_ASSOCIATION_DB_DISEASE	thrombocytopenia	7	0.709939	0.0109557	2811, 355, 3673, 3674, 356, 2212, 2214	452	14	3028	3.34956	1	0.225791	17.3561
		GENETIC_ASSOCIATION_DB_DISEASE	allergic rhinitis	8	0.811359	0.0111405	3458, 3596, 3119, 3606, 3566, 3586, 3569, 4056	452	18	3028	2.97738	1	0.226961	17.6229
		GENETIC_ASSOCIATION_DB_DISEASE	brain cancer	14	1.41988	0.0114021	3596, 210, 7015, 5243, 1728, 6948, 2944, 2952, 7520, 2547, 3566, 2212, 5591, 2214	452	45	3028	2.08417	1	0.229467	17.9993
		GENETIC_ASSOCIATION_DB_DISEASE	alveolar echinococcosis	4	0.40568	0.0116822	3126, 3119, 3107, 3106, 3105, 3123	452	4	3028	6.69912	1	0.232235	18.4003
		GENETIC_ASSOCIATION_DB_DISEASE	stem cell transplantation outcome	4	0.40568	0.0116822	3126, 3119, 3107, 3106, 3105, 3123	452	4	3028	6.69912	1	0.232235	18.4003
		GENETIC_ASSOCIATION_DB_DISEASE	Pigeon breeders disease	4	0.40568	0.0116822	3126, 3119, 3107, 3106, 3105, 3123	452	4	3028	6.69912	1	0.232235	18.4003
		GENETIC_ASSOCIATION_DB_DISEASE	alveolitis, extrinsic allergic	4	0.40568	0.0116822	3126, 3119, 3107, 3106, 3105, 3123	452	4	3028	6.69912	1	0.232235	18.4003
		GENETIC_ASSOCIATION_DB_DISEASE	hepatitis C; Schistosoma mansoni infection	4	0.40568	0.0116822	3458, 3606, 3565, 3586	452	4	3028	6.69912	1	0.232235	18.4003
		GENETIC_ASSOCIATION_DB_DISEASE	coronary artery stent thrombosis	4	0.40568	0.0116822	2811, 3673, 3674, 3690	452	4	3028	6.69912	1	0.232235	18.4003
		GENETIC_ASSOCIATION_DB_DISEASE	diabetes, type 1; thyroid disease, autoimmune	4	0.40568	0.0116822	3126, 6387, 3119, 3123, 1493	452	4	3028	6.69912	1	0.232235	18.4003
		GENETIC_ASSOCIATION_DB_DISEASE	diabetes, type 2; alveolitis, extrinsic allergic	4	0.40568	0.0116822	3126, 3119, 3107, 3106, 3105, 3123	452	4	3028	6.69912	1	0.232235	18.4003
		GENETIC_ASSOCIATION_DB_DISEASE	myositis, sporadic inclusion-body	4	0.40568	0.0116822	3126, 3119, 3107, 3106, 3105, 3123	452	4	3028	6.69912	1	0.232235	18.4003
		GENETIC_ASSOCIATION_DB_DISEASE	arthrofibrosis	4	0.40568	0.0116822	3126, 3119, 3107, 3106, 3105, 3123	452	4	3028	6.69912	1	0.232235	18.4003
		GENETIC_ASSOCIATION_DB_DISEASE	leukemia lymphoma	4	0.40568	0.0116822	3126, 3119, 3107, 3106, 3105, 3123	452	4	3028	6.69912	1	0.232235	18.4003
		GENETIC_ASSOCIATION_DB_DISEASE	neuropathy, small fiber	4	0.40568	0.0116822	3126, 3119, 3107, 3106, 3105, 3123	452	4	3028	6.69912	1	0.232235	18.4003
		GENETIC_ASSOCIATION_DB_DISEASE	gastric atrophy	4	0.40568	0.0116822	3596, 5781, 3565, 3558	452	4	3028	6.69912	1	0.232235	18.4003
		GENETIC_ASSOCIATION_DB_DISEASE	lupus erythematosus; agranulocytosis, drug induced	4	0.40568	0.0116822	2215, 2212, 2214, 2213	452	4	3028	6.69912	1	0.232235	18.4003
		GENETIC_ASSOCIATION_DB_DISEASE	psoriasis; celiac disease	4	0.40568	0.0116822	3126, 3119, 3107, 3106, 3105, 3123	452	4	3028	6.69912	1	0.232235	18.4003
		GENETIC_ASSOCIATION_DB_DISEASE	eosinophilia	4	0.40568	0.0116822	3562, 3567, 6778, 3586	452	4	3028	6.69912	1	0.232235	18.4003
		GENETIC_ASSOCIATION_DB_DISEASE	pulmonary hypertension; thrombosis, deep vein; pulmonary thromboembolism	4	0.40568	0.0116822	3126, 3115, 3107, 3106, 3105, 3123	452	4	3028	6.69912	1	0.232235	18.4003
		GENETIC_ASSOCIATION_DB_DISEASE	diabetes, type 1 thyroid autoimmunity	4	0.40568	0.0116822	3126, 26191, 3119, 3123, 1493	452	4	3028	6.69912	1	0.232235	18.4003
		GENETIC_ASSOCIATION_DB_DISEASE	hepatitis C sicca syndrome	4	0.40568	0.0116822	3126, 3119, 3107, 3106, 3105, 3123	452	4	3028	6.69912	1	0.232235	18.4003
		GENETIC_ASSOCIATION_DB_DISEASE	liver transplantation, immunosuppression after	5	0.507099	0.0117001	6387, 1234, 3458, 3569, 1493	452	7	3028	4.78508	1	0.230406	18.4258
		GENETIC_ASSOCIATION_DB_DISEASE	typhoid fever	5	0.507099	0.0117001	3126, 4049, 3119, 3107, 3106, 3105, 3123	452	7	3028	4.78508	1	0.230406	18.4258
		GENETIC_ASSOCIATION_DB_DISEASE	Kaposi's sarcoma	5	0.507099	0.0117001	3126, 3127, 3119, 3107, 3106, 2214, 3123	452	7	3028	4.78508	1	0.230406	18.4258
		GENETIC_ASSOCIATION_DB_DISEASE	rheumatic fever	5	0.507099	0.0117001	3126, 3119, 2215, 2212, 2214, 3123	452	7	3028	4.78508	1	0.230406	18.4258
		GENETIC_ASSOCIATION_DB_DISEASE	restenosis	18	1.82556	0.0118813	4049, 3673, 3240, 931, 6401, 3690, 7132, 3383, 929, 1234, 3689, 7076, 3565, 3566, 3554, 3569, 3578, 3557	452	65	3028	1.85514	1	0.231415	18.6843
		GENETIC_ASSOCIATION_DB_DISEASE	biliary atresia	6	0.608519	0.0152482	3126, 3115, 3119, 3107, 3106, 3586, 3105, 3123	452	11	3028	3.65406	1	0.284573	23.348
		GENETIC_ASSOCIATION_DB_DISEASE	HTLV-1 infection	6	0.608519	0.0152482	5551, 4049, 7422, 3586, 3569, 7132	452	11	3028	3.65406	1	0.284573	23.348
		GENETIC_ASSOCIATION_DB_DISEASE	diabetes, type 2; diabetes, type 1	8	0.811359	0.0154303	3126, 3119, 4276, 3606, 3107, 3106, 952, 3105, 3123, 1493	452	19	3028	2.82068	1	0.284982	23.5929
		GENETIC_ASSOCIATION_DB_DISEASE	asthma atopy	7	0.709939	0.0160107	1437, 929, 942, 3562, 3606, 3567, 5328	452	15	3028	3.12625	1	0.291533	24.3686
		GENETIC_ASSOCIATION_DB_DISEASE	allograft rejection, heart	5	0.507099	0.0206785	3554, 2212, 3586, 3569, 3557	452	8	3028	4.18695	1	0.357074	30.3426
		GENETIC_ASSOCIATION_DB_DISEASE	lymphoproliferative disorders	5	0.507099	0.0206785	2811, 5243, 2623, 3690, 578	452	8	3028	4.18695	1	0.357074	30.3426
		GENETIC_ASSOCIATION_DB_DISEASE	autoimmune thyroid disease; thyroid disease, autoimmune	5	0.507099	0.0206785	3126, 3119, 6401, 3105, 3123, 1493	452	8	3028	4.18695	1	0.357074	30.3426
		GENETIC_ASSOCIATION_DB_DISEASE	panencephalitis, subacute sclerosing	5	0.507099	0.0206785	3458, 4599, 3565, 3566, 3586	452	8	3028	4.18695	1	0.357074	30.3426
		GENETIC_ASSOCIATION_DB_DISEASE	nephropathy, IgA	11	1.11562	0.0222569	6402, 3458, 3596, 7422, 6401, 3554, 2204, 2212, 3586, 3569, 2214	452	34	3028	2.16736	1	0.375695	32.2602
		GENETIC_ASSOCIATION_DB_DISEASE	allergies	4	0.40568	0.0259877	3126, 3115, 3119, 931, 3123	452	5	3028	5.35929	1	0.420581	36.5964
		GENETIC_ASSOCIATION_DB_DISEASE	myelodysplastic syndrome	4	0.40568	0.0259877	1436, 1728, 2944, 2952	452	5	3028	5.35929	1	0.420581	36.5964
		GENETIC_ASSOCIATION_DB_DISEASE	multiple sclerosis; optic neuritis	4	0.40568	0.0259877	3126, 3119, 3107, 3106, 3105, 3123	452	5	3028	5.35929	1	0.420581	36.5964
		GENETIC_ASSOCIATION_DB_DISEASE	arthritis lymphopenia nephritis, lupus	4	0.40568	0.0259877	2215, 2212, 2214, 3557	452	5	3028	5.35929	1	0.420581	36.5964
		GENETIC_ASSOCIATION_DB_DISEASE	scleroderma; jaundice	4	0.40568	0.0259877	3126, 3115, 3119, 3105, 3123	452	5	3028	5.35929	1	0.420581	36.5964
		GENETIC_ASSOCIATION_DB_DISEASE	renal transplantation, protein secretion in	4	0.40568	0.0259877	3458, 3565, 3586, 3569	452	5	3028	5.35929	1	0.420581	36.5964
		GENETIC_ASSOCIATION_DB_DISEASE	liver cancer	13	1.31846	0.0277289	595, 5243, 4353, 3606, 1728, 3458, 2944, 2952, 3077, 3586, 3569, 4792, 3557	452	45	3028	1.9353	1	0.438507	38.5295
		GENETIC_ASSOCIATION_DB_DISEASE	Crohn's disease ulcerative colitis	13	1.31846	0.0277289	3126, 3596, 3135, 5243, 64127, 3383, 7189, 26191, 7076, 4790, 3123, 3557, 2214, 1493	452	45	3028	1.9353	1	0.438507	38.5295
		GENETIC_ASSOCIATION_DB_DISEASE	stroke, ischemic	15	1.5213	0.0311984	2811, 3126, 3673, 3119, 6401, 3690, 3383, 3676, 929, 3674, 3107, 3106, 11093, 3569, 3123, 3557, 3122	452	56	3028	1.79441	1	0.474955	42.2169
		GENETIC_ASSOCIATION_DB_DISEASE	nephropathy	10	1.0142	0.031985	929, 3458, 3673, 3674, 3240, 1378, 3565, 2205, 3690, 3557	452	31	3028	2.161	1	0.480292	43.0234
		GENETIC_ASSOCIATION_DB_DISEASE	myocardial infarct	27	2.73834	0.032731	2811, 4049, 5167, 240, 7292, 7293, 6401, 1029, 1027, 3383, 1030, 3674, 7422, 2204, 3075, 5133, 3673, 7015, 5175, 3690, 929, 7412, 6404, 3565, 3566, 3586, 3569	452	122	3028	1.48259	1	0.485052	43.7784
		GENETIC_ASSOCIATION_DB_DISEASE	Behcet's disease	11	1.11562	0.032782	3673, 4277, 7422, 3135, 4276, 3606, 940, 3107, 3106, 3133, 3105, 1493	452	36	3028	2.04695	1	0.482388	43.8298
		GENETIC_ASSOCIATION_DB_DISEASE	oral submucous fibrosis	6	0.608519	0.0329163	3126, 4049, 3119, 3107, 3106, 3105, 3123, 1493	452	13	3028	3.0919	1	0.480635	43.9645
		GENETIC_ASSOCIATION_DB_DISEASE	arthritis; osteoarthritis	6	0.608519	0.0329163	4049, 2944, 2952, 3565, 3586, 3569	452	13	3028	3.0919	1	0.480635	43.9645
		GENETIC_ASSOCIATION_DB_DISEASE	hepatocellular carcinoma	6	0.608519	0.0329163	595, 3126, 3115, 2944, 2952, 3119, 3123	452	13	3028	3.0919	1	0.480635	43.9645
		GENETIC_ASSOCIATION_DB_DISEASE	vitiligo	5	0.507099	0.0329177	3126, 26191, 3119, 3107, 3106, 3105, 3123	452	9	3028	3.72173	1	0.477518	43.9659
		GENETIC_ASSOCIATION_DB_DISEASE	HIV; tuberculosis; cleft lip with cleft palate; cleft lip without cleft palate	5	0.507099	0.0329177	3458, 3566, 3554, 3586, 3569	452	9	3028	3.72173	1	0.477518	43.9659
		GENETIC_ASSOCIATION_DB_DISEASE	cerebrovascular disease; sickle cell anemia	8	0.811359	0.0350489	2811, 6402, 7412, 3673, 3674, 6401, 3690, 3383	452	22	3028	2.43604	1	0.496244	46.0648
		GENETIC_ASSOCIATION_DB_DISEASE	Atopic asthma	8	0.811359	0.0350489	929, 3458, 3596, 4049, 3562, 3565, 3586, 3578	452	22	3028	2.43604	1	0.496244	46.0648
		GENETIC_ASSOCIATION_DB_DISEASE	hepatitis B, chronic	7	0.709939	0.0401568	3126, 929, 5243, 3119, 3606, 3557, 3123, 1493	452	18	3028	2.60521	1	0.541854	50.7977
		GENETIC_ASSOCIATION_DB_DISEASE	atopic dermatitis	6	0.608519	0.0451167	1233, 3596, 3606, 3565, 3566, 1493	452	14	3028	2.87105	1	0.581628	55.0168
		GENETIC_ASSOCIATION_DB_DISEASE	cirrhosis	6	0.608519	0.0451167	3126, 4049, 4353, 3119, 3077, 3123, 7132	452	14	3028	2.87105	1	0.581628	55.0168
		GENETIC_ASSOCIATION_DB_DISEASE	cirrhosis, primary biliary	4	0.40568	0.0462967	3126, 3115, 3119, 3557, 3123	452	6	3028	4.46608	1	0.588031	55.9691
		GENETIC_ASSOCIATION_DB_DISEASE	small for gestational age	4	0.40568	0.0462967	3596, 3565, 3567, 3586	452	6	3028	4.46608	1	0.588031	55.9691
		GENETIC_ASSOCIATION_DB_DISEASE	acute coronary syndrome atherosclerosis, coronary cholesterol, LDL smoking behavior	4	0.40568	0.0462967	3126, 4049, 3107, 3106, 3105, 3123	452	6	3028	4.46608	1	0.588031	55.9691
		GENETIC_ASSOCIATION_DB_DISEASE	lupus erythematosus periodontitis	4	0.40568	0.0462967	2215, 2212, 2214, 2213	452	6	3028	4.46608	1	0.588031	55.9691
		GENETIC_ASSOCIATION_DB_DISEASE	SARS (severe acute respiratory syndrome)	4	0.40568	0.0462967	3458, 4599, 2212, 3586	452	6	3028	4.46608	1	0.588031	55.9691
		GENETIC_ASSOCIATION_DB_DISEASE	IgA nephropathy	4	0.40568	0.0462967	6964, 3115, 1728, 6955, 3557	452	6	3028	4.46608	1	0.588031	55.9691
		GENETIC_ASSOCIATION_DB_DISEASE	IgA, IgD, IgG, IgM	4	0.40568	0.0462967	3119, 3107, 3106, 3105, 3122	452	6	3028	4.46608	1	0.588031	55.9691
		GENETIC_ASSOCIATION_DB_DISEASE	psoriasis vulgaris	4	0.40568	0.0462967	929, 6941, 26191, 3107, 3106	452	6	3028	4.46608	1	0.588031	55.9691
		GENETIC_ASSOCIATION_DB_DISEASE	Chlamydia	4	0.40568	0.0462967	3126, 929, 3119, 3586, 3123	452	6	3028	4.46608	1	0.588031	55.9691
		GENETIC_ASSOCIATION_DB_DISEASE	hepatitis, autoimmune	4	0.40568	0.0462967	3126, 2212, 5788, 3123, 2213	452	6	3028	4.46608	1	0.588031	55.9691
		GENETIC_ASSOCIATION_DB_DISEASE	acute myeloid leukemia	4	0.40568	0.0462967	1050, 355, 2322, 4297	452	6	3028	4.46608	1	0.588031	55.9691
		GENETIC_ASSOCIATION_DB_DISEASE	renal allograft outcome	4	0.40568	0.0462967	3458, 3566, 3586, 3569	452	6	3028	4.46608	1	0.588031	55.9691
		GENETIC_ASSOCIATION_DB_DISEASE	lupus erythematosus; nephropathy in other diseases	4	0.40568	0.0462967	3126, 2215, 2212, 2214, 3123	452	6	3028	4.46608	1	0.588031	55.9691
		GENETIC_ASSOCIATION_DB_DISEASE	lymphoproliferative disorders, post-transplant	4	0.40568	0.0462967	3458, 3586, 3569, 3558	452	6	3028	4.46608	1	0.588031	55.9691
		GENETIC_ASSOCIATION_DB_DISEASE	recurrent pregnancy loss	4	0.40568	0.0462967	3458, 3586, 3133, 3569	452	6	3028	4.46608	1	0.588031	55.9691
		GENETIC_ASSOCIATION_DB_DISEASE	lung cancer	34	3.44828	0.0477175	842, 4350, 841, 3265, 4353, 4683, 2072, 2189, 7298, 1029, 9826, 3383, 9141, 1728, 7422, 6470, 2952, 4610, 4582, 3557, 595, 3251, 675, 5243, 10848, 3981, 6387, 355, 2944, 356, 613, 6573, 3569, 142	452	167	3028	1.36389	1	0.596135	57.0905
		GENETIC_ASSOCIATION_DB_DISEASE	dermatitis, atopic	5	0.507099	0.0485582	3107, 3106, 3565, 3566, 3105, 5698	452	10	3028	3.34956	1	0.599494	57.7414
		GENETIC_ASSOCIATION_DB_DISEASE	arthritis; diabetes, type 1; pregnancy loss, recurrent; juvenile arthritis; pemphigus; IL-1RI	5	0.507099	0.0485582	3458, 3565, 3554, 3586, 3558	452	10	3028	3.34956	1	0.599494	57.7414
		GENETIC_ASSOCIATION_DB_DISEASE	leukemia, childhood acute lymphoblastic	7	0.709939	0.051569	3126, 1728, 2944, 2952, 4353, 2072, 7172, 3123	452	19	3028	2.4681	1	0.618979	59.9967
		GENETIC_ASSOCIATION_DB_DISEASE	longevity	17	1.72414	0.0537959	3673, 3690, 355, 3458, 1234, 7422, 2944, 4547, 356, 2952, 3077, 2212, 3586, 3569, 142, 3557, 3558	452	71	3028	1.60401	1	0.631799	61.5913
		GENETIC_ASSOCIATION_DB_DISEASE	meningioma	6	0.608519	0.0596696	595, 3126, 3119, 1029, 7520, 3105, 3123	452	15	3028	2.67965	1	0.667867	65.5149
		GENETIC_ASSOCIATION_DB_DISEASE	thyroiditis, Hashimoto's	3	0.30426	0.0598556	3126, 3119, 3123, 1493	452	3	3028	6.69912	1	0.665952	65.6327
		GENETIC_ASSOCIATION_DB_DISEASE	blood transfusion complications	3	0.30426	0.0598556	3688, 3673, 3674	452	3	3028	6.69912	1	0.665952	65.6327
		GENETIC_ASSOCIATION_DB_DISEASE	myocardial infarct; lymphoproliferative disorders; restenosis	3	0.30426	0.0598556	3673, 3674, 3690	452	3	3028	6.69912	1	0.665952	65.6327
		GENETIC_ASSOCIATION_DB_DISEASE	diabetes, type 1; Graves' disease	3	0.30426	0.0598556	3126, 5788, 3123, 1493	452	3	3028	6.69912	1	0.665952	65.6327
		GENETIC_ASSOCIATION_DB_DISEASE	Sjogren's syndrome; purpura	3	0.30426	0.0598556	3458, 3596, 3565	452	3	3028	6.69912	1	0.665952	65.6327
		GENETIC_ASSOCIATION_DB_DISEASE	iron overload	3	0.30426	0.0598556	7036, 30061, 3077	452	3	3028	6.69912	1	0.665952	65.6327
		GENETIC_ASSOCIATION_DB_DISEASE	multiple sclerosis; lupus erythematosus; Wegener's granulomatosis; Guillain-Barre syndrome; thrombocytopenic purpura, idiopathic	3	0.30426	0.0598556	2215, 2212, 2214	452	3	3028	6.69912	1	0.665952	65.6327
		GENETIC_ASSOCIATION_DB_DISEASE	human papilloma virus/HPV	3	0.30426	0.0598556	3126, 3119, 3107, 3106, 3123	452	3	3028	6.69912	1	0.665952	65.6327
		GENETIC_ASSOCIATION_DB_DISEASE	anti-islet autoantibodies diabetes, type 1	3	0.30426	0.0598556	3126, 3115, 3119, 3123	452	3	3028	6.69912	1	0.665952	65.6327
		GENETIC_ASSOCIATION_DB_DISEASE	immunology study	3	0.30426	0.0598556	3126, 3115, 3119, 3123	452	3	3028	6.69912	1	0.665952	65.6327
		GENETIC_ASSOCIATION_DB_DISEASE	metabolism disorders; myocardial infarction; stroke, ischemic	3	0.30426	0.0598556	3673, 3674, 3690	452	3	3028	6.69912	1	0.665952	65.6327
		GENETIC_ASSOCIATION_DB_DISEASE	agranulocytosis, drug induced	3	0.30426	0.0598556	2215, 2212, 2214	452	3	3028	6.69912	1	0.665952	65.6327
		GENETIC_ASSOCIATION_DB_DISEASE	thrombus formation, arterial	3	0.30426	0.0598556	2811, 3673, 3674	452	3	3028	6.69912	1	0.665952	65.6327
		GENETIC_ASSOCIATION_DB_DISEASE	uveal melanoma	3	0.30426	0.0598556	1030, 675, 1029	452	3	3028	6.69912	1	0.665952	65.6327
		GENETIC_ASSOCIATION_DB_DISEASE	physiologic constitutions, Traditional Chinese Med. Defined	3	0.30426	0.0598556	3126, 3115, 3119, 3123	452	3	3028	6.69912	1	0.665952	65.6327
		GENETIC_ASSOCIATION_DB_DISEASE	leukemia; hemochromatosis; iron metabolism	3	0.30426	0.0598556	7037, 3077, 3105	452	3	3028	6.69912	1	0.665952	65.6327
		GENETIC_ASSOCIATION_DB_DISEASE	graft acceptance, liver	3	0.30426	0.0598556	3126, 3115, 3119, 3123	452	3	3028	6.69912	1	0.665952	65.6327
		GENETIC_ASSOCIATION_DB_DISEASE	hepatitis, fulminant non-A, nonB	3	0.30426	0.0598556	3107, 3106, 3105, 3122	452	3	3028	6.69912	1	0.665952	65.6327
		GENETIC_ASSOCIATION_DB_DISEASE	breast cancer cervical cancer colorectal cancer esophageal cancer lung cancer stomach cancer	3	0.30426	0.0598556	843, 841, 8837	452	3	3028	6.69912	1	0.665952	65.6327
		GENETIC_ASSOCIATION_DB_DISEASE	poliomyelitis	3	0.30426	0.0598556	2215, 2212, 2214	452	3	3028	6.69912	1	0.665952	65.6327
		GENETIC_ASSOCIATION_DB_DISEASE	thrombocytopenic purpura, idiopathic	3	0.30426	0.0598556	2212, 2214, 2213	452	3	3028	6.69912	1	0.665952	65.6327
		GENETIC_ASSOCIATION_DB_DISEASE	Total serum IgE	3	0.30426	0.0598556	3596, 3566, 3586	452	3	3028	6.69912	1	0.665952	65.6327
		GENETIC_ASSOCIATION_DB_DISEASE	atopy vaccine response	3	0.30426	0.0598556	3596, 3565, 3566	452	3	3028	6.69912	1	0.665952	65.6327
		GENETIC_ASSOCIATION_DB_DISEASE	subacure sclerosing panencephalitis	3	0.30426	0.0598556	4599, 3565, 3659	452	3	3028	6.69912	1	0.665952	65.6327
		GENETIC_ASSOCIATION_DB_DISEASE	beryllium disease	3	0.30426	0.0598556	3126, 3115, 3119, 3123	452	3	3028	6.69912	1	0.665952	65.6327
		GENETIC_ASSOCIATION_DB_DISEASE	lupus erythematosus; periodontitis	3	0.30426	0.0598556	2215, 2212, 2214	452	3	3028	6.69912	1	0.665952	65.6327
		GENETIC_ASSOCIATION_DB_DISEASE	lymphoproliferative disorders; blood transfusion complications	3	0.30426	0.0598556	2811, 3674, 3690	452	3	3028	6.69912	1	0.665952	65.6327
		GENETIC_ASSOCIATION_DB_DISEASE	renal scarring urinary tract infection	3	0.30426	0.0598556	5175, 6401, 3383	452	3	3028	6.69912	1	0.665952	65.6327
		GENETIC_ASSOCIATION_DB_DISEASE	respiratory tract infections	3	0.30426	0.0598556	2215, 2212, 2214	452	3	3028	6.69912	1	0.665952	65.6327
		GENETIC_ASSOCIATION_DB_DISEASE	latex allergy	3	0.30426	0.0598556	3126, 3596, 3606, 3123	452	3	3028	6.69912	1	0.665952	65.6327
		GENETIC_ASSOCIATION_DB_DISEASE	brain cancer IgE	3	0.30426	0.0598556	3596, 3565, 3566	452	3	3028	6.69912	1	0.665952	65.6327
		GENETIC_ASSOCIATION_DB_DISEASE	asthma; urticaria	3	0.30426	0.0598556	3126, 3115, 3119, 3123	452	3	3028	6.69912	1	0.665952	65.6327
		GENETIC_ASSOCIATION_DB_DISEASE	asthma bronchodilator response IgE lung function	3	0.30426	0.0598556	3596, 3565, 3566	452	3	3028	6.69912	1	0.665952	65.6327
		GENETIC_ASSOCIATION_DB_DISEASE	arthroplasty failure	3	0.30426	0.0598556	8792, 4982, 8600	452	3	3028	6.69912	1	0.665952	65.6327
		GENETIC_ASSOCIATION_DB_DISEASE	cirrhosis, biliary primary; diabetes, gestational	3	0.30426	0.0598556	3107, 3106, 3133, 3105	452	3	3028	6.69912	1	0.665952	65.6327
		GENETIC_ASSOCIATION_DB_DISEASE	cytokine response to measles vaccine	3	0.30426	0.0598556	3126, 3115, 3119, 3123	452	3	3028	6.69912	1	0.665952	65.6327
		GENETIC_ASSOCIATION_DB_DISEASE	asthma; atopy	7	0.709939	0.0647665	929, 3596, 3562, 4582, 3659, 64127, 4056	452	20	3028	2.34469	1	0.692597	68.6104
		GENETIC_ASSOCIATION_DB_DISEASE	liver disease, alcoholic	5	0.507099	0.0675925	929, 2944, 2952, 3586, 1493	452	11	3028	3.04505	1	0.705571	70.2119
		GENETIC_ASSOCIATION_DB_DISEASE	rheumatic heart disease	5	0.507099	0.0675925	3126, 3127, 3119, 3107, 3106, 3105, 3123	452	11	3028	3.04505	1	0.705571	70.2119
		GENETIC_ASSOCIATION_DB_DISEASE	leukemia, acute myeloblastic	5	0.507099	0.0675925	978, 7422, 5243, 2952, 7153	452	11	3028	3.04505	1	0.705571	70.2119
		GENETIC_ASSOCIATION_DB_DISEASE	leukopenia neutropenia stomatitis thrombocytopenia	4	0.40568	0.0722443	3606, 3586, 3569, 3557	452	7	3028	3.82807	1	0.727294	72.6816
		GENETIC_ASSOCIATION_DB_DISEASE	diabetes, type 2 triglycerides	4	0.40568	0.0722443	1030, 3087, 10644, 1029	452	7	3028	3.82807	1	0.727294	72.6816
		GENETIC_ASSOCIATION_DB_DISEASE	trypanosomiasis	4	0.40568	0.0722443	3458, 3565, 3586, 3569	452	7	3028	3.82807	1	0.727294	72.6816
		GENETIC_ASSOCIATION_DB_DISEASE	G6PD deficiency	4	0.40568	0.0722443	3458, 2539, 3586, 3569	452	7	3028	3.82807	1	0.727294	72.6816
		GENETIC_ASSOCIATION_DB_DISEASE	candidiasis	4	0.40568	0.0722443	2215, 3565, 2212, 2214	452	7	3028	3.82807	1	0.727294	72.6816
		GENETIC_ASSOCIATION_DB_DISEASE	myocardial infarction; stroke	4	0.40568	0.0722443	3673, 3674, 10855, 3690	452	7	3028	3.82807	1	0.727294	72.6816
		GENETIC_ASSOCIATION_DB_DISEASE	hemophilia	4	0.40568	0.0722443	3126, 3119, 3565, 3586, 3123	452	7	3028	3.82807	1	0.727294	72.6816
		GENETIC_ASSOCIATION_DB_DISEASE	lung transplant complications	4	0.40568	0.0722443	3458, 5243, 3586, 3569	452	7	3028	3.82807	1	0.727294	72.6816
		GENETIC_ASSOCIATION_DB_DISEASE	lung cancer; homocysteine	4	0.40568	0.0722443	1728, 2944, 2952, 4353	452	7	3028	3.82807	1	0.727294	72.6816
		GENETIC_ASSOCIATION_DB_DISEASE	thromboembolism, venous	11	1.11562	0.0731533	3673, 4049, 5175, 6401, 3690, 3554, 191, 3586, 3569, 3557, 3717	452	41	3028	1.79732	1	0.729003	73.1411
		GENETIC_ASSOCIATION_DB_DISEASE	pancreatitis, chronic	7	0.709939	0.07976	3458, 2944, 7422, 2952, 3586, 3569, 3383	452	21	3028	2.23304	1	0.757578	76.2684
		GENETIC_ASSOCIATION_DB_DISEASE	head and neck cancer	13	1.31846	0.0851172	595, 3126, 3119, 7298, 1029, 1027, 355, 6470, 2944, 356, 2952, 3107, 3106, 3105, 3123	452	53	3028	1.64318	1	0.777867	78.5489
		GENETIC_ASSOCIATION_DB_DISEASE	rhinitis	5	0.507099	0.089887	3126, 929, 3596, 3606, 3557, 3123	452	12	3028	2.7913	1	0.794074	80.4041
		GENETIC_ASSOCIATION_DB_DISEASE	bone density	22	2.23124	0.0908709	860, 4041, 5167, 3815, 952, 4982, 2078, 3383, 1513, 929, 1728, 3456, 4547, 2944, 8792, 2952, 3565, 3554, 3586, 3569, 8600, 5328	452	105	3028	1.40362	1	0.795217	80.7675
		GENETIC_ASSOCIATION_DB_DISEASE	meningococcal disease	6	0.608519	0.0957822	2215, 2212, 3586, 2214, 3557, 2213	452	17	3028	2.36439	1	0.810407	82.4883

## Sheet: cluster 4
Copub disease terms		David disease terms
arthritis		Category	Term	Count	%	PValue	Genes	List Total	Pop Hits	Pop Total	Fold Enrichment	Bonferroni	Benjamini	FDR
asthma		GENETIC_ASSOCIATION_DB_DISEASE	asthma	128	11.7431	3.99054e-43	2210, 10344, 6774, 6775, 940, 54106, 6347, 1394, 154, 6964, 7356, 6352, 1524, 6356, 6354, 2206, 2205, 112744, 10333, 1080, 117156, 4318, 5743, 931, 5742, 932, 26762, 3695, 929, 246778, 11005, 1591, 7076, 6778, 1179, 1493, 1437, 3126, 2625, 6401, 5048, 6890, 8651, 6369, 12, 4583, 4585, 728, 4586, 7421, 10800, 2833, 3115, 3117, 5156, 3119, 2638, 5054, 1118, 718, 27306, 6955, 7919, 3123, 2053, 3240,…	627	199	3028	3.10631	1.14129e-39	1.14129e-39	7.14741e-40
autoimmune disease		GENETIC_ASSOCIATION_DB_DISEASE	rheumatoid arthritis	106	9.72477	1.71025e-41	10344, 941, 942, 7292, 29126, 6556, 7297, 6352, 1524, 608, 8600, 1280, 4314, 4313, 4312, 3135, 4318, 930, 5743, 4316, 933, 64127, 929, 6696, 2215, 4790, 2212, 4321, 4322, 4792, 2214, 1493, 2213, 3126, 64135, 6288, 6401, 10673, 6891, 6890, 115352, 7421, 23118, 6583, 6584, 2833, 5698, 3117, 5243, 3119, 2638, 5054, 7916, 7913, 6573, 3123, 3824, 3821, 7124, 8836, 26191, 9103, 84868, 3579, 3108, 5777,…	627	149	3028	3.43564	4.8913e-38	2.44565e-38	3.0632e-38
bacterial infection		GENETIC_ASSOCIATION_DB_DISEASE	multiple sclerosis	98	8.99083	2.30615e-29	1410, 941, 942, 940, 6556, 4599, 8743, 6347, 6348, 154, 3676, 6352, 6964, 6356, 6354, 1520, 29851, 4513, 4210, 3135, 4318, 5175, 5743, 929, 6403, 4938, 6404, 6696, 2215, 2212, 2214, 1493, 3126, 3127, 920, 1270, 6401, 6891, 5048, 5354, 6890, 115352, 7421, 3115, 3117, 3119, 2638, 3329, 182, 6955, 11026, 3123, 3122, 3627, 255061, 4854, 4353, 7124, 3383, 26191, 3107, 3106, 3579, 3108, 3575, 3576, 415…	627	162	3028	2.92146	6.59559e-26	2.19853e-26	4.13052e-26
Crohn's disease		GENETIC_ASSOCIATION_DB_DISEASE	systemic lupus erythematosus	74	6.78899	5.18759e-29	941, 3824, 942, 7292, 3821, 7124, 6347, 1051, 9103, 26191, 608, 4153, 3579, 3108, 5777, 3577, 5133, 3576, 4155, 4843, 930, 6737, 933, 64127, 3552, 7133, 7132, 1232, 1233, 6361, 1234, 6696, 1378, 2215, 2212, 3586, 2214, 1493, 2213, 3126, 3127, 4049, 7100, 6891, 10673, 6401, 6890, 1843, 3458, 3459, 7421, 4276, 721, 3553, 3557, 629, 2833, 959, 3117, 3119, 4179, 1773, 350, 5054, 717, 355, 718, 7099, …	627	103	3028	3.46963	1.48365e-25	3.70912e-26	9.29143e-26
Encephalomyelitis&&myalgic		GENETIC_ASSOCIATION_DB_DISEASE	celiac disease	52	4.77064	4.90399e-27	941, 942, 940, 7124, 6347, 3383, 6352, 26191, 29851, 3107, 3106, 4153, 3578, 50943, 4650, 3593, 4314, 3596, 4312, 2908, 3552, 25976, 6402, 11005, 4790, 3586, 1493, 3126, 3802, 3127, 3606, 6401, 3804, 3458, 4277, 4276, 3659, 3553, 59067, 3557, 3558, 3115, 3117, 3119, 27190, 355, 7052, 11026, 3565, 3567, 3569, 3123, 30835, 3122	627	60	3028	4.18543	1.40254e-23	2.80508e-24	8.78349e-24
eosinophilia		GENETIC_ASSOCIATION_DB_DISEASE	diabetes, type 1	105	9.63303	1.75395e-25	942, 29126, 940, 6556, 80380, 943, 6347, 944, 50615, 23274, 50943, 64127, 3552, 6402, 1594, 4938, 11005, 1591, 7070, 1378, 4790, 4792, 1493, 3126, 3127, 64135, 920, 6891, 6400, 8651, 6890, 115352, 7421, 6583, 6584, 9021, 5967, 5698, 3113, 3115, 3117, 3119, 9370, 326, 7916, 6387, 3932, 3123, 3122, 10068, 3240, 7124, 3383, 199, 26191, 3107, 3106, 4153, 5133, 3594, 3593, 3304, 3596, 2571, 3811, 4843…	627	196	3028	2.58715	5.0163e-22	8.3605e-23	3.14148e-22
hypersensitivity		GENETIC_ASSOCIATION_DB_DISEASE	HIV	58	5.3211	7.75226e-25	7124, 6349, 54106, 8743, 943, 6347, 6348, 6352, 6351, 1524, 6356, 6354, 3107, 3106, 414062, 4153, 3579, 3108, 3577, 5265, 3593, 3596, 3135, 3811, 3592, 3552, 7132, 5551, 1234, 3586, 2212, 3587, 1493, 3126, 3127, 3606, 6891, 1230, 3458, 3459, 3454, 3559, 3133, 3558, 3117, 5243, 3119, 6387, 355, 7098, 7099, 356, 1672, 3565, 3566, 51284, 7097, 3569, 30835, 3123, 51311	627	76	3028	3.68555	2.21715e-21	3.16735e-22	1.3885e-21
inflammation		GENETIC_ASSOCIATION_DB_DISEASE	lupus erythematosus	55	5.04587	4.46893e-24	3821, 7124, 54106, 6347, 7297, 6352, 3439, 26191, 9103, 3107, 3106, 4153, 3108, 3576, 5133, 5743, 4843, 2908, 971, 3552, 7133, 1380, 1234, 4261, 6696, 1378, 7172, 2215, 3586, 2212, 2214, 1493, 2213, 861, 3126, 4049, 7100, 6891, 6890, 3459, 4277, 4276, 6583, 721, 10461, 3557, 959, 387082, 3117, 3119, 1773, 23495, 4282, 356, 712, 3663, 3569, 3123	627	71	3028	3.74104	1.27811e-20	1.59764e-21	8.00425e-21
inflammatory bowel disease		GENETIC_ASSOCIATION_DB_DISEASE	periodontitis	58	5.3211	2.09356e-23	5891, 7124, 3383, 6352, 9103, 29851, 3107, 3106, 2206, 2205, 7850, 5265, 8600, 4314, 3596, 4313, 4312, 4318, 3552, 7133, 4982, 929, 1234, 6696, 2215, 3586, 2212, 2214, 11009, 1493, 2213, 3126, 3127, 1435, 4049, 2357, 3606, 3603, 3458, 3459, 8792, 1803, 7421, 3553, 3554, 3557, 3558, 3570, 1308, 3572, 6279, 3119, 5054, 5730, 27306, 7099, 356, 1672, 3565, 7097, 3569, 3123	627	79	3028	3.5456	5.9876e-20	6.65288e-21	3.74976e-20
lupus erythematosus&&systemic		GENETIC_ASSOCIATION_DB_DISEASE	Crohn's disease	48	4.40367	5.04065e-22	9966, 6556, 7124, 54106, 6347, 3383, 26191, 3107, 4153, 3106, 3304, 3593, 930, 55054, 64127, 7133, 7132, 929, 5027, 1234, 7172, 4790, 3586, 4792, 2214, 3126, 3606, 3603, 149233, 7421, 6583, 6584, 3659, 3554, 9231, 5243, 3119, 1401, 159296, 5054, 4282, 356, 7099, 1673, 3565, 3566, 7097, 3123, 5771, 3122	627	60	3028	3.86348	1.44163e-18	1.44163e-19	9.02826e-19
multiple sclerosis		GENETIC_ASSOCIATION_DB_DISEASE	arthritis	45	4.12844	2.41098e-21	3126, 3562, 6556, 7124, 6891, 6347, 6890, 3600, 3383, 3458, 7421, 3439, 9103, 4276, 3107, 608, 3106, 3659, 4153, 3553, 3554, 3557, 3558, 4155, 4314, 4313, 4312, 3117, 3592, 3119, 4843, 3552, 7133, 7132, 7099, 7172, 3565, 7076, 2215, 3566, 6778, 3586, 2212, 3569, 2214, 3123, 1493, 2213	627	55	3028	3.95128	6.89541e-18	6.26855e-19	4.31828e-18
psoriasis		GENETIC_ASSOCIATION_DB_DISEASE	tuberculosis	46	4.22018	2.73077e-20	3126, 3127, 114609, 6772, 6556, 7124, 6891, 6347, 6890, 3458, 3459, 7421, 26191, 3107, 3106, 4153, 3579, 3553, 5806, 3577, 3557, 5265, 6435, 3576, 4155, 3594, 959, 3593, 958, 3115, 3117, 3119, 4843, 2638, 3552, 4282, 5027, 929, 718, 7099, 1378, 52, 3565, 7097, 3586, 3569, 30835, 3123	627	59	3028	3.76525	7.81001e-17	6.50834e-18	4.89106e-17
rheumatoid arthritis		GENETIC_ASSOCIATION_DB_DISEASE	ulcerative colitis	37	3.3945	3.05238e-18	3126, 3802, 10344, 7124, 6369, 3804, 4584, 6964, 4277, 6356, 4276, 3176, 3107, 6583, 3106, 6584, 3553, 4210, 3554, 3557, 4314, 4312, 5243, 3119, 64127, 7941, 4282, 7916, 929, 57876, 7099, 6955, 7172, 3565, 4790, 7097, 6778, 3123, 3589, 1493, 3122	627	44	3028	4.06104	8.72982e-15	6.71524e-16	5.46709e-15
		GENETIC_ASSOCIATION_DB_DISEASE	Crohn's disease ulcerative colitis	37	3.3945	1.22443e-17	3126, 9966, 7100, 7124, 3383, 7189, 10392, 115352, 149233, 26191, 22900, 6583, 6584, 2153, 3557, 4650, 9231, 4314, 3596, 4313, 4312, 3135, 5243, 4318, 4843, 11213, 55054, 64127, 3856, 4282, 7099, 4524, 7076, 2162, 4790, 2214, 3123, 1493	627	45	3028	3.9708	3.50187e-14	2.50134e-15	2.19307e-14
		GENETIC_ASSOCIATION_DB_DISEASE	psoriasis	46	4.22018	9.73301e-17	3126, 861, 5891, 3802, 4049, 3660, 54535, 7124, 6891, 6890, 2312, 3806, 3600, 5465, 3458, 149233, 1524, 6376, 4277, 7421, 26191, 4276, 3107, 6583, 3106, 6584, 3108, 3557, 5265, 5698, 3594, 3593, 4313, 51561, 3117, 3592, 3119, 64127, 5468, 4258, 5696, 4282, 1041, 11026, 3565, 3586, 3123, 1493	627	67	3028	3.31567	3.17524e-13	2.12053e-14	1.9984e-13
		GENETIC_ASSOCIATION_DB_DISEASE	dermatitis and eczema	32	2.93578	2.0234e-16	1437, 3606, 7124, 3603, 54106, 2312, 6352, 10392, 3458, 54472, 58484, 3553, 84868, 114548, 3593, 3596, 22861, 64127, 26762, 1233, 929, 6361, 4261, 1672, 5650, 3565, 3566, 3567, 6778, 4790, 3586, 3568	627	37	3028	4.17673	6.35048e-13	3.9635e-14	3.9968e-13
		GENETIC_ASSOCIATION_DB_DISEASE	hepatitis C	46	4.22018	3.08314e-15	3126, 920, 3802, 4049, 941, 4353, 3560, 6556, 4599, 3603, 7124, 6891, 6347, 5610, 3804, 6352, 3458, 3459, 3454, 3455, 3107, 3106, 3659, 3579, 3553, 3594, 3593, 23523, 3119, 7132, 1232, 6387, 4938, 1234, 355, 356, 50604, 9173, 29949, 3565, 3566, 4790, 3586, 3587, 3569, 3123, 11009, 1493	627	71	3028	3.12887	8.89067e-12	5.23026e-13	5.57332e-12
		GENETIC_ASSOCIATION_DB_DISEASE	inflammatory bowel disease	35	3.21101	7.71647e-15	3126, 3704, 6556, 7124, 3683, 3383, 10392, 3458, 3459, 3553, 3554, 8856, 2153, 3557, 3113, 9231, 5243, 3119, 5743, 324, 64127, 5054, 3695, 929, 1234, 718, 7099, 4524, 7172, 2162, 3566, 3567, 4790, 3586, 3123, 1493	627	46	3028	3.6745	2.22267e-11	1.23479e-12	1.39222e-11
		GENETIC_ASSOCIATION_DB_DISEASE	atherosclerosis, coronary	75	6.88073	8.25601e-15	5891, 2053, 10068, 3240, 241, 7124, 54106, 6347, 10544, 3383, 6352, 10392, 1524, 3156, 2153, 246, 7486, 4314, 4313, 4312, 4318, 4843, 5175, 5743, 2908, 5742, 3552, 51094, 7133, 7941, 6098, 4982, 7132, 6402, 4973, 6403, 929, 1234, 6404, 7128, 2215, 2162, 58191, 2212, 3586, 3957, 2214, 3126, 4049, 3606, 6401, 5048, 5465, 3458, 3459, 623, 7421, 3553, 3075, 959, 958, 3119, 1401, 9370, 5468, 5467, 505…	627	155	3028	2.33678	2.34968e-11	1.23668e-12	1.47105e-11
		GENETIC_ASSOCIATION_DB_DISEASE	sarcoidosis	34	3.11927	9.50119e-15	3126, 3127, 941, 942, 3606, 6556, 6401, 6347, 6348, 6352, 7356, 3458, 10392, 3107, 3106, 3553, 3115, 1080, 3135, 3119, 5743, 64127, 3552, 1116, 4282, 929, 1215, 7099, 1378, 4790, 7097, 3586, 3569, 3123, 1493, 3122	627	44	3028	3.73177	2.7307e-11	1.36535e-12	1.70974e-11
		GENETIC_ASSOCIATION_DB_DISEASE	atopy	33	3.02752	3.5767e-14	3126, 5891, 4049, 3606, 6556, 7124, 54106, 6890, 3458, 6356, 2208, 3107, 2206, 3106, 3553, 3557, 3558, 3596, 3115, 3119, 4843, 3552, 4282, 929, 6693, 57105, 7099, 3565, 3566, 3567, 3586, 2212, 3569, 3123, 1493	627	43	3028	3.70624	1.02243e-10	4.86866e-12	6.40266e-11
		GENETIC_ASSOCIATION_DB_DISEASE	Graves' disease	29	2.66055	6.2794e-14	3126, 4049, 6891, 7124, 6890, 3383, 7253, 3458, 115352, 26191, 23118, 3659, 3559, 3557, 3576, 5133, 959, 958, 3596, 387082, 7038, 3117, 117156, 3119, 6402, 356, 3565, 3569, 3123, 1493	627	35	3028	4.00146	1.79718e-10	8.16902e-12	1.12554e-10
		GENETIC_ASSOCIATION_DB_DISEASE	sepsis	26	2.38532	2.55583e-13	4049, 3606, 7124, 10544, 3458, 3929, 4153, 3553, 3554, 3654, 2153, 3557, 3304, 671, 2920, 64127, 3552, 7133, 5054, 7132, 929, 1511, 7099, 1672, 3586, 3569	627	30	3028	4.18543	7.3094e-10	3.178e-11	4.57756e-10
		GENETIC_ASSOCIATION_DB_DISEASE	juvenile arthritis	25	2.29358	1.06307e-12	3126, 6556, 7124, 6891, 6347, 6890, 3458, 3659, 3553, 3554, 3557, 3558, 50943, 5698, 3115, 3117, 3119, 3592, 3552, 5696, 4282, 3565, 3566, 3586, 3569, 3123	627	29	3028	4.16323	3.04029e-09	1.26679e-10	1.904e-09
		GENETIC_ASSOCIATION_DB_DISEASE	cholangitis, sclerosing	20	1.83486	1.27749e-12	9231, 3126, 4314, 1080, 3117, 5243, 3119, 940, 7124, 64127, 3383, 10392, 8174, 7099, 29851, 3107, 6583, 6584, 3106, 8856, 3123, 1493	627	20	3028	4.82935	3.65375e-09	1.4615e-10	2.28818e-09
		GENETIC_ASSOCIATION_DB_DISEASE	Crohn's disease; ulcerative colitis	29	2.66055	2.32311e-12	3606, 6556, 7124, 3383, 8836, 4277, 26191, 4276, 6583, 6584, 56005, 3553, 3557, 9231, 5243, 671, 64127, 7133, 7132, 929, 355, 3938, 7099, 4524, 6778, 6573, 3586, 3589, 1493	627	38	3028	3.68555	6.64419e-09	2.55546e-10	4.16095e-09
		GENETIC_ASSOCIATION_DB_DISEASE	hepatitis B	31	2.84404	3.75742e-12	3126, 4049, 6772, 3606, 4599, 7124, 6891, 6890, 5610, 6352, 3458, 3459, 7421, 3107, 3106, 3659, 5698, 3558, 3593, 958, 3115, 30009, 3117, 3119, 5696, 4938, 1234, 4261, 3565, 3566, 3586, 3569, 3123	627	43	3028	3.48162	1.07463e-08	3.9801e-10	6.72991e-09
		GENETIC_ASSOCIATION_DB_DISEASE	sclerosis, systemic	28	2.56881	8.57696e-12	3126, 3598, 3127, 4049, 942, 7124, 6891, 6347, 6890, 6352, 199, 26191, 3553, 3557, 3558, 3576, 3596, 3115, 3119, 930, 933, 326, 3552, 7133, 7076, 3586, 3569, 3123, 1493	627	37	3028	3.65464	2.453e-08	8.76071e-10	1.5362e-08
		GENETIC_ASSOCIATION_DB_DISEASE	ankylosing spondylitis	24	2.20183	5.92993e-11	3126, 56172, 7124, 6891, 6890, 4276, 3107, 3106, 3553, 3554, 3557, 5133, 5698, 3304, 4314, 3117, 3811, 3119, 64127, 3552, 5696, 929, 7099, 4790, 3569, 3123	627	30	3028	3.86348	1.69596e-07	5.84813e-09	1.0621e-07
		GENETIC_ASSOCIATION_DB_DISEASE	Atopic asthma	20	1.83486	6.42877e-11	3596, 4049, 4048, 1080, 3562, 2908, 7124, 6347, 26762, 154, 929, 3458, 6356, 2206, 3565, 84868, 3553, 3586, 3568, 3578	627	22	3028	4.39031	1.83863e-07	6.12876e-09	1.15145e-07
		GENETIC_ASSOCIATION_DB_DISEASE	malaria	23	2.11009	1.91039e-09	959, 3126, 3119, 5175, 4843, 7124, 6401, 54106, 3383, 4282, 3458, 3456, 3439, 7099, 3454, 1378, 2215, 4153, 7097, 2212, 3586, 2214, 3557, 3123	627	31	3028	3.58306	5.46371e-06	1.76249e-07	3.42168e-06
		GENETIC_ASSOCIATION_DB_DISEASE	cervical cancer	31	2.84404	2.12531e-09	3126, 3802, 4353, 7515, 6556, 7124, 6890, 3805, 3804, 4255, 2068, 3458, 8836, 4276, 3107, 3659, 3106, 2067, 3115, 4312, 3117, 3811, 3119, 5743, 4843, 3451, 355, 1234, 356, 4524, 6573, 3123, 1493	627	51	3028	2.93548	6.07837e-06	1.8995e-07	3.80662e-06
		GENETIC_ASSOCIATION_DB_DISEASE	graft-versus-host disease	29	2.66055	2.5051e-09	3126, 4049, 7124, 6347, 3458, 7421, 3107, 3659, 3106, 3553, 3554, 3133, 3557, 3558, 3115, 3117, 5243, 3811, 3119, 5175, 64127, 5027, 7099, 4524, 3565, 3566, 3586, 3569, 3588, 3123, 1493	627	46	3028	3.04459	7.16457e-06	2.17109e-07	4.48686e-06
		GENETIC_ASSOCIATION_DB_DISEASE	respiratory syncytial virus	16	1.46789	4.20142e-09	3596, 6441, 7124, 6401, 3383, 7412, 929, 3458, 1524, 7099, 3565, 3566, 3586, 3578, 3569, 3576	627	17	3028	4.54527	1.2016e-05	3.53414e-07	7.52512e-06
		GENETIC_ASSOCIATION_DB_DISEASE	Q fever	16	1.46789	4.20142e-09	3126, 6556, 7124, 6401, 3383, 6402, 3458, 7421, 3107, 3565, 3106, 4153, 3553, 3554, 3586, 3569, 3557, 3123	627	17	3028	4.54527	1.2016e-05	3.53414e-07	7.52512e-06
		GENETIC_ASSOCIATION_DB_DISEASE	bone marrow transplantation	19	1.74312	4.55495e-09	3113, 3126, 3117, 4353, 5175, 3606, 7124, 3383, 3458, 3107, 3556, 2215, 3106, 4153, 2212, 3586, 3133, 3569, 2214, 3123, 3557	627	23	3028	3.98946	1.30271e-05	3.72205e-07	8.15832e-06
		GENETIC_ASSOCIATION_DB_DISEASE	nasopharyngeal cancer	25	2.29358	5.7806e-09	3126, 81793, 3606, 7124, 6890, 4276, 3107, 3106, 3133, 3113, 4314, 3304, 3115, 4313, 4312, 3117, 5243, 4318, 3119, 4316, 1380, 355, 7099, 3586, 4321, 4322, 3123	627	37	3028	3.26307	1.65324e-05	4.59236e-07	1.03536e-05
		GENETIC_ASSOCIATION_DB_DISEASE	H. pylori infection	22	2.01835	6.75186e-09	3126, 3596, 3117, 5243, 4353, 3592, 3119, 7124, 6347, 3552, 3458, 3459, 7099, 3107, 3106, 3566, 3553, 3586, 3569, 3587, 3123, 3557, 3558, 3576	627	30	3028	3.54152	1.93101e-05	5.219e-07	1.20932e-05
		GENETIC_ASSOCIATION_DB_DISEASE	hepatitis C, chronic	26	2.38532	8.52247e-09	3126, 4049, 7124, 4599, 6891, 6347, 6890, 6352, 3458, 6355, 3107, 3659, 3106, 3553, 3593, 3117, 3119, 4843, 3394, 1232, 1234, 6696, 1378, 2215, 3586, 3569, 2214, 3123	627	40	3028	3.13907	2.4374e-05	6.41427e-07	1.52645e-05
		GENETIC_ASSOCIATION_DB_DISEASE	melanoma	32	2.93578	1.54958e-08	3126, 7517, 3802, 4683, 7515, 2072, 2074, 2073, 3804, 4255, 2068, 3458, 7421, 3107, 3106, 3553, 3576, 3558, 2067, 3117, 4318, 3592, 3119, 4843, 7508, 3162, 355, 356, 3565, 4790, 3586, 4792, 3569, 3123	627	57	3028	2.71121	4.43171e-05	1.13636e-06	2.77544e-05
		GENETIC_ASSOCIATION_DB_DISEASE	periodontal disease	15	1.37615	1.82845e-08	4353, 671, 7124, 3552, 929, 7099, 1672, 2215, 3553, 3566, 7097, 2212, 3586, 3569, 2214	627	16	3028	4.52751	5.22924e-05	1.30734e-06	3.27492e-05
		GENETIC_ASSOCIATION_DB_DISEASE	Behcet's disease	24	2.20183	1.87221e-08	3606, 940, 6891, 4598, 6347, 6890, 4277, 4276, 3107, 4153, 3106, 3579, 4210, 2153, 3133, 3576, 114548, 3135, 6649, 4843, 3552, 9051, 7097, 1493, 2532	627	36	3028	3.21956	5.35438e-05	1.30598e-06	3.3533e-05
		GENETIC_ASSOCIATION_DB_DISEASE	lymphoma	27	2.47706	4.39521e-08	3126, 7100, 7124, 54106, 3107, 3106, 3553, 3557, 3558, 3576, 3593, 3115, 3117, 3119, 7153, 7133, 7132, 5551, 7099, 4524, 7096, 7097, 6573, 2212, 3586, 3587, 2214, 3123, 1493	627	45	3028	2.89761	0.000125695	2.99293e-06	7.87222e-05
		GENETIC_ASSOCIATION_DB_DISEASE	Lupus	21	1.92661	5.70504e-08	3126, 4049, 6891, 7124, 6401, 7133, 355, 3459, 7421, 3107, 2215, 3106, 4153, 3553, 2212, 3586, 3569, 2214, 3123, 3557, 1493, 3576, 5133	627	30	3028	3.38054	0.000163151	3.7945e-06	0.000102182
		GENETIC_ASSOCIATION_DB_DISEASE	bullous pemphigoid	13	1.19266	5.91521e-08	3596, 1308, 7124, 3552, 3458, 3565, 3553, 3566, 3586, 3569, 3557, 2214, 3576	627	13	3028	4.82935	0.000169161	3.84488e-06	0.000105947
		GENETIC_ASSOCIATION_DB_DISEASE	liver transplant	17	1.55963	6.75868e-08	3126, 3704, 5243, 942, 3119, 7124, 6347, 6352, 355, 3458, 1234, 356, 4524, 7172, 3586, 3569, 3123, 1493	627	21	3028	3.90947	0.00019328	4.29551e-06	0.000121054
		GENETIC_ASSOCIATION_DB_DISEASE	graft versus host disease	16	1.46789	7.8598e-08	3802, 3811, 7124, 3552, 3805, 3806, 3804, 3458, 1234, 3565, 3553, 2212, 3586, 3569, 3557, 1493	627	19	3028	4.06682	0.000224765	4.88673e-06	0.000140776
		GENETIC_ASSOCIATION_DB_DISEASE	meningococcal disease	15	1.37615	8.40058e-08	6441, 7124, 3552, 5199, 5054, 7099, 9103, 2215, 4153, 3553, 2212, 3586, 2214, 3557, 2213, 6435	627	17	3028	4.26119	0.000240228	5.11183e-06	0.000150462
		GENETIC_ASSOCIATION_DB_DISEASE	myasthenia gravis	17	1.55963	2.00712e-07	3126, 3593, 3117, 3592, 3119, 7124, 3552, 3458, 1234, 26191, 3107, 2215, 3106, 2212, 3586, 2214, 3123, 3122, 1493	627	22	3028	3.73177	0.00057387	1.1959e-05	0.000359492
		GENETIC_ASSOCIATION_DB_DISEASE	restenosis	33	3.02752	2.03574e-07	4049, 3240, 6401, 7124, 3383, 154, 7356, 1524, 6356, 3553, 3554, 2153, 3578, 3557, 4314, 7035, 3304, 4318, 931, 3552, 5468, 5054, 7132, 929, 3162, 1234, 3689, 4524, 3565, 7076, 3566, 3568, 3569	627	65	3028	2.45182	0.000582051	1.1882e-05	0.000364618
		GENETIC_ASSOCIATION_DB_DISEASE	asthma; atopy	16	1.46789	2.54777e-07	3596, 3562, 4843, 3603, 64127, 4282, 4583, 6352, 929, 728, 4585, 4586, 7099, 8914, 3659, 4056	627	20	3028	3.86348	0.000728397	1.45731e-05	0.000456327
		GENETIC_ASSOCIATION_DB_DISEASE	chronic obstructive pulmonary disease/COPD	29	2.66055	3.01968e-07	4049, 5144, 7124, 6346, 12, 154, 7356, 6352, 6356, 3553, 5265, 3557, 3576, 3304, 3596, 4312, 4318, 2638, 7133, 5054, 7132, 3162, 1672, 4524, 3565, 3586, 4321, 3569, 3589	627	54	3028	2.59354	0.000863256	1.69338e-05	0.000540851
		GENETIC_ASSOCIATION_DB_DISEASE	pregnancy loss, recurrent	30	2.75229	3.14107e-07	3126, 4049, 3606, 7124, 10544, 3805, 285, 3806, 3458, 7421, 4276, 3107, 3106, 3553, 2153, 3133, 3117, 3135, 3119, 4179, 308, 5054, 929, 3162, 4524, 3565, 2162, 3586, 3569, 3123, 1493, 7056	627	57	3028	2.54176	0.000897943	1.72757e-05	0.000562592
		GENETIC_ASSOCIATION_DB_DISEASE	uveitis	13	1.19266	3.36337e-07	3126, 4049, 3119, 7124, 6347, 7133, 7132, 6352, 3458, 1234, 3107, 3106, 3577, 3586, 3123	627	14	3028	4.48439	0.000961461	1.81493e-05	0.000602408
		GENETIC_ASSOCIATION_DB_DISEASE	atopic dermatitis	13	1.19266	3.36337e-07	3660, 3596, 3606, 6352, 1233, 1215, 11005, 10392, 51131, 3565, 2206, 3566, 1493	627	14	3028	4.48439	0.000961461	1.81493e-05	0.000602408
		GENETIC_ASSOCIATION_DB_DISEASE	psoriasis psoriatic arthritis	13	1.19266	3.36337e-07	3593, 4049, 3596, 7124, 3552, 3458, 4276, 3107, 3565, 3106, 3553, 3586, 3557, 3576	627	14	3028	4.48439	0.000961461	1.81493e-05	0.000602408
		GENETIC_ASSOCIATION_DB_DISEASE	measles vaccine immunity	13	1.19266	3.36337e-07	3594, 3593, 3592, 3560, 3458, 3459, 3565, 3566, 3559, 3586, 3587, 3588, 3558	627	14	3028	4.48439	0.000961461	1.81493e-05	0.000602408
		GENETIC_ASSOCIATION_DB_DISEASE	malaria, plasmodium falciparum	18	1.65138	3.8488e-07	3126, 3115, 3596, 3240, 3562, 3119, 4843, 7124, 54106, 3458, 7099, 4524, 3107, 3565, 3106, 3553, 7097, 2212, 3557, 3123	627	25	3028	3.47713	0.00110015	2.03842e-05	0.000689353
		GENETIC_ASSOCIATION_DB_DISEASE	stroke, ischemic	29	2.66055	8.02623e-07	3126, 2053, 241, 5144, 7124, 6401, 6347, 3383, 3676, 3107, 3106, 3553, 11093, 2153, 3557, 5265, 4314, 3304, 3119, 1401, 5054, 4282, 4973, 929, 6403, 7099, 4524, 2162, 3569, 3123, 3122	627	56	3028	2.50091	0.00229287	4.17355e-05	0.00143756
		GENETIC_ASSOCIATION_DB_DISEASE	arthritis, rheumatoid	14	1.2844	1.17712e-06	5891, 3126, 4312, 3117, 3119, 3383, 3458, 2215, 3108, 3554, 2212, 3123, 2214, 3122, 1493	627	17	3028	3.97711	0.0033609	6.01153e-05	0.0021083
		GENETIC_ASSOCIATION_DB_DISEASE	pulmonary fibrosis	17	1.55963	1.29835e-06	3126, 6441, 3592, 3119, 3606, 3552, 3458, 1378, 3107, 3565, 3106, 3553, 3554, 3586, 3569, 3557, 3123, 3558, 6435	627	24	3028	3.42079	0.00370641	6.51434e-05	0.00232544
		GENETIC_ASSOCIATION_DB_DISEASE	giant cell arteritis	13	1.19266	1.36635e-06	3126, 4843, 7124, 3552, 3383, 4282, 6352, 3458, 3565, 4790, 2212, 3586, 3123, 2214	627	15	3028	4.18543	0.00390015	6.73732e-05	0.00244723
		GENETIC_ASSOCIATION_DB_DISEASE	stomach cancer	41	3.76147	1.66336e-06	3126, 7517, 4049, 4353, 4683, 7515, 3606, 7124, 4255, 2068, 8797, 3458, 5888, 3553, 3579, 3577, 3557, 3576, 3558, 2067, 4313, 4312, 3117, 5243, 4318, 5156, 3592, 3119, 5743, 4843, 324, 3552, 929, 355, 7099, 4524, 3565, 3566, 6573, 3586, 3569, 3123	627	96	3028	2.06253	0.0047459	8.06273e-05	0.00297918
		GENETIC_ASSOCIATION_DB_DISEASE	kidney transplant	19	1.74312	2.66138e-06	3304, 3802, 4049, 5243, 7124, 6347, 5054, 6352, 3162, 3458, 1234, 7099, 4276, 7172, 3566, 3586, 3569, 3558, 1493	627	30	3028	3.05859	0.00758267	0.000126851	0.00476667
		GENETIC_ASSOCIATION_DB_DISEASE	bladder cancer	41	3.76147	3.1177e-06	7517, 4353, 4683, 7515, 7516, 2072, 7124, 2074, 2073, 4255, 2068, 3458, 5888, 3553, 3554, 3557, 3576, 3558, 2067, 4314, 4313, 4312, 4318, 3592, 4843, 4317, 5896, 3552, 5468, 7508, 7507, 355, 356, 3978, 4524, 3565, 3566, 6573, 4321, 3586, 3569	627	98	3028	2.02044	0.00887701	0.000146164	0.00558394
		GENETIC_ASSOCIATION_DB_DISEASE	allergic rhinitis	14	1.2844	3.44059e-06	3596, 3117, 3119, 3606, 7124, 6891, 6890, 6352, 3458, 80332, 3566, 3586, 3569, 4056	627	18	3028	3.75616	0.00979186	0.000158699	0.00616223
		GENETIC_ASSOCIATION_DB_DISEASE	kawasaki disease	14	1.2844	3.44059e-06	958, 4843, 7124, 929, 3162, 3565, 4153, 2215, 3553, 2212, 3586, 3569, 3557, 2214	627	18	3028	3.75616	0.00979186	0.000158699	0.00616223
		GENETIC_ASSOCIATION_DB_DISEASE	Sjogren's syndrome	16	1.46789	4.29243e-06	3126, 3117, 4318, 3119, 6737, 10673, 6891, 3458, 1234, 355, 26191, 3107, 3106, 3554, 3586, 3569, 3123, 1493	627	23	3028	3.35955	0.0122013	0.000194844	0.00768785
		GENETIC_ASSOCIATION_DB_DISEASE	C-reactive protein	13	1.19266	4.44179e-06	1401, 7124, 64127, 929, 3929, 7099, 3553, 4210, 7097, 4790, 3654, 51135, 3569	627	16	3028	3.92384	0.0126232	0.000198473	0.00795534
		GENETIC_ASSOCIATION_DB_DISEASE	disc disease, intervertebral	10	0.917431	5.37737e-06	3458, 7124, 3565, 3553, 3566, 3552, 3586, 3569, 3557, 3558	627	10	3028	4.82935	0.0152617	0.000236577	0.00963091
		GENETIC_ASSOCIATION_DB_DISEASE	paratyphoid feber typhoid fever	10	0.917431	5.37737e-06	3593, 3458, 3459, 1401, 7124, 3553, 3554, 3552, 834, 7132	627	10	3028	4.82935	0.0152617	0.000236577	0.00963091
		GENETIC_ASSOCIATION_DB_DISEASE	Chagas Disease	10	0.917431	5.37737e-06	3126, 3117, 4843, 3119, 3560, 6556, 3565, 6347, 3586, 3123, 3558	627	10	3028	4.82935	0.0152617	0.000236577	0.00963091
		GENETIC_ASSOCIATION_DB_DISEASE	IgE levels	10	0.917431	5.37737e-06	3593, 929, 3596, 30009, 26191, 3565, 2206, 3566, 3559, 1493	627	10	3028	4.82935	0.0152617	0.000236577	0.00963091
		GENETIC_ASSOCIATION_DB_DISEASE	alopecia areata	12	1.10092	5.38426e-06	3126, 3117, 3119, 6347, 3552, 326, 4282, 115352, 26191, 3107, 3106, 3553, 3123, 3557	627	14	3028	4.13944	0.0152811	0.000233291	0.00964325
		GENETIC_ASSOCIATION_DB_DISEASE	Addison's disease	11	1.00917	5.89787e-06	3126, 1234, 3117, 7421, 4261, 3119, 4276, 2215, 2212, 2214, 3123, 1493	627	12	3028	4.4269	0.0167265	0.000251729	0.0105631
		GENETIC_ASSOCIATION_DB_DISEASE	graft-versus-host disease; longevity; spondyloarthropathies; aphthous stomatitis	11	1.00917	5.89787e-06	3458, 4049, 3592, 7124, 3553, 3552, 3586, 3569, 3557, 3558, 1493	627	12	3028	4.4269	0.0167265	0.000251729	0.0105631
		GENETIC_ASSOCIATION_DB_DISEASE	Guillain-Barre syndrome	11	1.00917	5.89787e-06	3126, 929, 3117, 7099, 3119, 909, 2215, 2212, 2214, 912, 3123, 913	627	12	3028	4.4269	0.0167265	0.000251729	0.0105631
		GENETIC_ASSOCIATION_DB_DISEASE	arthritis; asthma; diabetes, type 1; pemphigus; IL-1RI	11	1.00917	5.89787e-06	3593, 7124, 3565, 3553, 3566, 3554, 3552, 3586, 3569, 3557, 3558	627	12	3028	4.4269	0.0167265	0.000251729	0.0105631
		GENETIC_ASSOCIATION_DB_DISEASE	rhinitis	11	1.00917	5.89787e-06	1232, 3126, 929, 3596, 3606, 6891, 3553, 6890, 3552, 3557, 6369, 3123	627	12	3028	4.4269	0.0167265	0.000251729	0.0105631
		GENETIC_ASSOCIATION_DB_DISEASE	coronary artery disease	32	2.93578	8.06367e-06	4353, 6401, 7124, 6347, 6890, 6352, 1524, 4153, 7066, 3553, 3554, 2153, 4314, 4313, 4318, 4843, 2908, 7133, 7941, 5054, 7132, 4973, 929, 6403, 3162, 1234, 4524, 2162, 4321, 3586, 3569, 7056	627	71	3028	2.17661	0.0227983	0.000339092	0.0144418
		GENETIC_ASSOCIATION_DB_DISEASE	osteoarthritis	26	2.38532	1.19861e-05	3126, 7124, 8200, 1311, 8840, 54829, 12, 7421, 9508, 3553, 3554, 8483, 3576, 7130, 1280, 4313, 3117, 3119, 5743, 3552, 7133, 1302, 4982, 7132, 3566, 4146, 3123	627	53	3028	2.36911	0.0336995	0.000496694	0.021466
		GENETIC_ASSOCIATION_DB_DISEASE	thromboembolism, venous	22	2.01835	1.22774e-05	7035, 4049, 2157, 1361, 5175, 7124, 1401, 6401, 10544, 5054, 3026, 6403, 4524, 2162, 3553, 7850, 3554, 3586, 2153, 3569, 3557, 7056	627	41	3028	2.59136	0.0345042	0.000501495	0.0219876
		GENETIC_ASSOCIATION_DB_DISEASE	asthma atopy	12	1.10092	1.64335e-05	1437, 929, 6376, 942, 3562, 1672, 5743, 4843, 3606, 3567, 3568, 10800	627	15	3028	3.86348	0.0459128	0.000661755	0.0294298
		GENETIC_ASSOCIATION_DB_DISEASE	endometriosis	26	2.38532	1.80409e-05	3126, 4049, 4353, 7124, 197, 3383, 6352, 3458, 3107, 3106, 3553, 3557, 57491, 4314, 3115, 4312, 3117, 3119, 7133, 5054, 355, 1234, 356, 3565, 6778, 3569, 3123, 1493	627	54	3028	2.32524	0.050289	0.000716376	0.032308
		GENETIC_ASSOCIATION_DB_DISEASE	colorectal cancer	67	6.14679	2.00453e-05	240, 2189, 7124, 6347, 3383, 154, 4255, 3576, 4360, 2067, 4314, 4313, 4312, 5320, 4318, 4843, 3592, 5743, 4316, 5742, 64127, 4257, 7508, 7507, 239, 929, 472, 7172, 4790, 6555, 3586, 4792, 1493, 7517, 4049, 7515, 7516, 2072, 6401, 2071, 2074, 2073, 2068, 8797, 3458, 6376, 6374, 7421, 3553, 3557, 9231, 5243, 324, 5468, 5467, 5054, 6387, 355, 3938, 7099, 356, 4524, 9518, 3565, 6573, 7097, 3569	627	201	3028	1.60978	0.0557178	0.000785037	0.0358969
		GENETIC_ASSOCIATION_DB_DISEASE	cirrhosis, biliary primary	14	1.2844	2.05356e-05	3126, 3117, 5243, 3119, 7124, 54106, 26191, 3107, 3106, 3553, 8856, 3586, 3569, 3123, 3557, 1493	627	20	3028	3.38054	0.0570408	0.000793365	0.0367746
		GENETIC_ASSOCIATION_DB_DISEASE	antiphospholipid syndrome	11	1.00917	2.08306e-05	3126, 3117, 3119, 4524, 7124, 2162, 3108, 2212, 2153, 350, 5054, 3123	627	13	3028	4.08637	0.0578363	0.000794034	0.037303
		GENETIC_ASSOCIATION_DB_DISEASE	bacterial infection	9	0.825688	2.3709e-05	7099, 4353, 7124, 4153, 7097, 2212, 3569, 1118, 3576	627	9	3028	4.82935	0.0655607	0.00089182	0.0424564
		GENETIC_ASSOCIATION_DB_DISEASE	HIV; tuberculosis; cleft lip with cleft palate; cleft lip without cleft palate	9	0.825688	2.3709e-05	3458, 7039, 3592, 7124, 3566, 3554, 3552, 3586, 3569	627	9	3028	4.82935	0.0655607	0.00089182	0.0424564
		GENETIC_ASSOCIATION_DB_DISEASE	herpesvirus, Kaposi sarcoma-associated	9	0.825688	2.3709e-05	3596, 3592, 7124, 3565, 3553, 3579, 3552, 3586, 3576	627	9	3028	4.82935	0.0655607	0.00089182	0.0424564
		GENETIC_ASSOCIATION_DB_DISEASE	biliary atresia	10	0.917431	2.41463e-05	4282, 3126, 3115, 3117, 3119, 3107, 1490, 3106, 3553, 3552, 3586, 3123	627	11	3028	4.39031	0.0667287	0.000896473	0.0432394
		GENETIC_ASSOCIATION_DB_DISEASE	Wegener's granulomatosis	10	0.917431	2.41463e-05	6352, 1234, 3458, 5657, 26191, 3119, 7124, 64127, 3586, 1493	627	11	3028	4.39031	0.0667287	0.000896473	0.0432394
		GENETIC_ASSOCIATION_DB_DISEASE	brucellosis	10	0.917431	2.41463e-05	6402, 929, 3458, 7099, 4843, 7124, 3565, 3586, 3569, 3558	627	11	3028	4.39031	0.0667287	0.000896473	0.0432394
		GENETIC_ASSOCIATION_DB_DISEASE	HTLV-1 infection	10	0.917431	2.41463e-05	5551, 4049, 7124, 4153, 3553, 6347, 3586, 7133, 3569, 7132	627	11	3028	4.39031	0.0667287	0.000896473	0.0432394
		GENETIC_ASSOCIATION_DB_DISEASE	renal transplantation, rejection after	10	0.917431	2.41463e-05	4049, 7124, 3565, 3553, 3566, 3554, 3552, 3586, 3569, 3557	627	11	3028	4.39031	0.0667287	0.000896473	0.0432394
		GENETIC_ASSOCIATION_DB_DISEASE	lung function	15	1.37615	2.87946e-05	3596, 4312, 6649, 4318, 2638, 7124, 3162, 3458, 80332, 3566, 4321, 3586, 3587, 5265, 3576	627	23	3028	3.14957	0.079054	0.00105526	0.0515612
		GENETIC_ASSOCIATION_DB_DISEASE	kidney transplant complications	19	1.74312	2.91642e-05	959, 3126, 5243, 3119, 7124, 929, 355, 3458, 1234, 4524, 3107, 7172, 3106, 3554, 2212, 3586, 3569, 3123, 2532, 3558, 1493	627	34	3028	2.69875	0.080027	0.00105528	0.0522229
		GENETIC_ASSOCIATION_DB_DISEASE	hepatitis B, chronic	13	1.19266	2.99498e-05	3126, 3117, 5243, 5743, 3119, 3606, 6347, 6352, 929, 3454, 3553, 3123, 3557, 1493	627	18	3028	3.48786	0.0820917	0.00107015	0.0536292
		GENETIC_ASSOCIATION_DB_DISEASE	abdominal aortic aneurysm	16	1.46789	3.6094e-05	3126, 3127, 4314, 4313, 4312, 3117, 4318, 3119, 5054, 3162, 6696, 4524, 7076, 7078, 4321, 4322, 3123	627	26	3028	2.97191	0.0980812	0.00127364	0.0646279
		GENETIC_ASSOCIATION_DB_DISEASE	Graves disease	12	1.10092	4.28152e-05	3126, 3596, 3117, 3119, 2638, 3552, 7253, 3107, 3565, 3106, 3123, 3557, 5698, 1493	627	16	3028	3.62201	0.115254	0.00149223	0.0766581
		GENETIC_ASSOCIATION_DB_DISEASE	myocardial infarct	45	4.12844	4.36414e-05	4049, 4048, 240, 241, 7292, 7293, 6401, 6347, 9388, 3383, 154, 5465, 3929, 6356, 7421, 3075, 2153, 5133, 4314, 2157, 4312, 5175, 671, 1401, 1773, 9370, 5468, 6098, 7941, 5054, 7412, 929, 4973, 6403, 6404, 7099, 4524, 2162, 3565, 3566, 3586, 3957, 7919, 3569, 7056	627	122	3028	1.78132	0.117342	0.00150269	0.0781368
		GENETIC_ASSOCIATION_DB_DISEASE	stroke	24	2.20183	4.45618e-05	7035, 3304, 4314, 4312, 240, 4854, 4318, 241, 5144, 5742, 1401, 10544, 350, 5054, 929, 7412, 3689, 4524, 2215, 2162, 2212, 2153, 3569, 2214	627	50	3028	2.31809	0.119662	0.00151611	0.079784
		GENETIC_ASSOCIATION_DB_DISEASE	pemphigus	11	1.00917	5.94466e-05	3126, 3119, 6891, 3552, 3107, 3106, 3566, 3553, 3586, 3569, 3123, 3557, 1493	627	14	3028	3.79449	0.156354	0.00199826	0.106421
		GENETIC_ASSOCIATION_DB_DISEASE	psoriatic arthritis	17	1.55963	7.28417e-05	3126, 3802, 26525, 4049, 54535, 7124, 64127, 3552, 7133, 3806, 3804, 7132, 26191, 4276, 3107, 3106, 3553, 3123, 1493	627	30	3028	2.73663	0.188065	0.00241956	0.130386
		GENETIC_ASSOCIATION_DB_DISEASE	lupus erythematosus; rheumatoid arthritis	10	0.917431	7.88918e-05	3126, 3824, 7099, 26191, 3821, 10673, 4790, 7097, 3123, 7132, 5133	627	12	3028	4.02446	0.201994	0.0025902	0.141208
		GENETIC_ASSOCIATION_DB_DISEASE	heart transplant complications	10	0.917431	7.88918e-05	6352, 1234, 3162, 3458, 1524, 5156, 7124, 3586, 3569, 3558	627	12	3028	4.02446	0.201994	0.0025902	0.141208
		GENETIC_ASSOCIATION_DB_DISEASE	graft rejection, liver	9	0.825688	9.70355e-05	3126, 3458, 3596, 7124, 3565, 3586, 3600, 3569, 3123, 3558	627	10	3028	4.34641	0.242351	0.00314884	0.173657
		GENETIC_ASSOCIATION_DB_DISEASE	dermatitis, atopic	9	0.825688	9.70355e-05	6356, 6891, 3107, 6915, 3106, 3565, 3566, 6890, 5698, 5696	627	10	3028	4.34641	0.242351	0.00314884	0.173657
		GENETIC_ASSOCIATION_DB_DISEASE	silicosis	9	0.825688	9.70355e-05	3126, 3593, 3115, 3119, 7124, 3553, 3552, 7133, 3557, 3123	627	10	3028	4.34641	0.242351	0.00314884	0.173657
		GENETIC_ASSOCIATION_DB_DISEASE	gastric ulcer	9	0.825688	9.70355e-05	4314, 3687, 4312, 4318, 3176, 4316, 3683, 3684, 5054	627	10	3028	4.34641	0.242351	0.00314884	0.173657
		GENETIC_ASSOCIATION_DB_DISEASE	arthritis; diabetes, type 1; pregnancy loss, recurrent; juvenile arthritis; pemphigus; IL-1RI	9	0.825688	9.70355e-05	3458, 3592, 7124, 3565, 3553, 3554, 3552, 3586, 3558	627	10	3028	4.34641	0.242351	0.00314884	0.173657
		GENETIC_ASSOCIATION_DB_DISEASE	antineutrophil cytoplasmic antibody; (ANCA)-associated vasculitis	8	0.733945	0.000103182	3126, 9103, 7124, 2215, 2212, 7133, 2214, 3123, 1493, 2213	627	8	3028	4.82935	0.255555	0.00331042	0.184648
		GENETIC_ASSOCIATION_DB_DISEASE	asthma; candidiasis; high-altitude illness	8	0.733945	0.000103182	3304, 7099, 7124, 4153, 3565, 3553, 3586, 3557	627	8	3028	4.82935	0.255555	0.00331042	0.184648
		GENETIC_ASSOCIATION_DB_DISEASE	leukemia	33	3.02752	0.000152038	3126, 7517, 861, 3802, 4353, 4683, 7515, 7516, 56172, 2073, 3805, 3806, 921, 3804, 3458, 7421, 3107, 5888, 3106, 2067, 3115, 3117, 5243, 3811, 3119, 25, 5027, 472, 4524, 7172, 4629, 3565, 3586, 2214, 3123	627	84	3028	1.89724	0.352645	0.00482013	0.271963
		GENETIC_ASSOCIATION_DB_DISEASE	preterm delivery	19	1.74312	0.000191534	3570, 4049, 4318, 4843, 7124, 64127, 3552, 7133, 154, 7132, 929, 355, 3458, 7099, 3553, 7097, 3586, 3569, 3558	627	38	3028	2.41467	0.421803	0.00600215	0.3425
		GENETIC_ASSOCIATION_DB_DISEASE	brain cancer	21	1.92661	0.000251597	7517, 4314, 3596, 4312, 5243, 4318, 7515, 5743, 4316, 324, 4255, 2068, 80332, 4524, 5888, 7520, 2547, 3566, 2212, 5591, 2214	627	45	3028	2.25369	0.513081	0.00779185	0.449675
		GENETIC_ASSOCIATION_DB_DISEASE	preeclampsia	29	2.66055	0.000261816	3126, 3240, 4353, 6891, 7124, 6890, 3805, 3458, 2153, 3557, 4314, 3304, 3117, 3135, 1361, 4318, 3119, 9370, 308, 3552, 5054, 929, 4524, 2162, 3566, 3586, 3569, 3123, 7056, 1493	627	72	3028	1.94515	0.52711	0.00802026	0.467899
		GENETIC_ASSOCIATION_DB_DISEASE	sarcoidosis; tuberculosis	9	0.825688	0.000291407	3594, 3593, 3458, 3459, 4312, 3456, 6696, 6556, 3451	627	11	3028	3.95128	0.565494	0.0088283	0.520651
		GENETIC_ASSOCIATION_DB_DISEASE	measles	8	0.733945	0.000381339	3126, 3113, 3115, 3117, 6891, 3107, 3106, 6890, 3108, 3123	627	9	3028	4.29275	0.664065	0.0114168	0.680814
		GENETIC_ASSOCIATION_DB_DISEASE	atopy beta-lactam allergy	8	0.733945	0.000381339	50615, 3596, 3459, 3565, 2206, 3566, 6778, 3586	627	9	3028	4.29275	0.664065	0.0114168	0.680814
		GENETIC_ASSOCIATION_DB_DISEASE	hematopoietic stem cell transplantation	8	0.733945	0.000381339	3126, 3119, 3107, 7124, 3106, 3553, 3566, 3586, 3557, 3123	627	9	3028	4.29275	0.664065	0.0114168	0.680814
		GENETIC_ASSOCIATION_DB_DISEASE	trypanosomiasis	7	0.642202	0.000441905	3458, 7124, 3565, 3552, 3586, 3569, 3576	627	7	3028	4.82935	0.717514	0.0130817	0.788541
		GENETIC_ASSOCIATION_DB_DISEASE	antibody formation Crohn's disease ulcerative colitis	7	0.642202	0.000441905	10333, 10392, 7099, 22900, 64127, 7096, 7097	627	7	3028	4.82935	0.717514	0.0130817	0.788541
		GENETIC_ASSOCIATION_DB_DISEASE	hepatitis C; longevity	7	0.642202	0.000441905	3458, 3565, 3553, 3586, 3569, 3557, 3558	627	7	3028	4.82935	0.717514	0.0130817	0.788541
		GENETIC_ASSOCIATION_DB_DISEASE	asthma; eczema; allergic disease	7	0.642202	0.000441905	4049, 7124, 3565, 3586, 3600, 3569, 3558	627	7	3028	4.82935	0.717514	0.0130817	0.788541
		GENETIC_ASSOCIATION_DB_DISEASE	rheumatic fever	7	0.642202	0.000441905	3126, 3117, 3119, 2215, 7097, 2212, 2214, 3123	627	7	3028	4.82935	0.717514	0.0130817	0.788541
		GENETIC_ASSOCIATION_DB_DISEASE	allergy	7	0.642202	0.000441905	3126, 3596, 3117, 3119, 3565, 3566, 3575, 3123	627	7	3028	4.82935	0.717514	0.0130817	0.788541
		GENETIC_ASSOCIATION_DB_DISEASE	allergies; common cold	7	0.642202	0.000441905	3458, 7124, 3566, 3586, 3569, 3383, 3558	627	7	3028	4.82935	0.717514	0.0130817	0.788541
		GENETIC_ASSOCIATION_DB_DISEASE	leukopenia neutropenia stomatitis thrombocytopenia	7	0.642202	0.000441905	4282, 3606, 7124, 3553, 3586, 3569, 3557	627	7	3028	4.82935	0.717514	0.0130817	0.788541
		GENETIC_ASSOCIATION_DB_DISEASE	rheumatoid arthritis; HIV; Rheiter's syndrome; urogenital disorders	7	0.642202	0.000441905	3126, 3304, 6891, 7124, 3565, 6890, 3586, 3123	627	7	3028	4.82935	0.717514	0.0130817	0.788541
		GENETIC_ASSOCIATION_DB_DISEASE	nephropathy, IgA	17	1.55963	0.0004785	3596, 6401, 7124, 6347, 5054, 6402, 6403, 7356, 3458, 3553, 3554, 2212, 3586, 4057, 3569, 2214, 4155	627	34	3028	2.41467	0.745598	0.0140126	0.853578
		GENETIC_ASSOCIATION_DB_DISEASE	cystic fibrosis	17	1.55963	0.0004785	1080, 6891, 7124, 55894, 6890, 7132, 929, 7099, 1672, 1673, 4153, 3586, 3569, 5265, 3558, 3576, 6435	627	34	3028	2.41467	0.745598	0.0140126	0.853578
		GENETIC_ASSOCIATION_DB_DISEASE	Total IgE	10	0.917431	0.000479678	3126, 1215, 929, 5048, 3565, 2206, 6778, 3554, 3552, 3123, 1493	627	14	3028	3.44953	0.746454	0.0139046	0.855671
		GENETIC_ASSOCIATION_DB_DISEASE	cirrhosis	10	0.917431	0.000479678	3126, 3162, 4049, 718, 4843, 4353, 3119, 7124, 3587, 3123, 7132	627	14	3028	3.44953	0.746454	0.0139046	0.855671
		GENETIC_ASSOCIATION_DB_DISEASE	cardiovascular disease; periodontal disease	10	0.917431	0.000479678	4312, 7124, 3553, 3554, 3552, 2212, 3586, 2214, 5265, 3557	627	14	3028	3.44953	0.746454	0.0139046	0.855671
		GENETIC_ASSOCIATION_DB_DISEASE	kidney cancer	15	1.37615	0.00078602	7517, 3126, 2067, 4314, 4312, 3117, 6774, 3119, 7515, 7124, 7508, 3458, 5591, 3586, 3569, 3123	627	29	3028	2.49794	0.894485	0.0224601	1.39851
		GENETIC_ASSOCIATION_DB_DISEASE	oral cancer	18	1.65138	0.000959291	7517, 2067, 4314, 4312, 4318, 7039, 7515, 7124, 2072, 7508, 7507, 5054, 2068, 4255, 3162, 4276, 4790, 3576	627	39	3028	2.22893	0.935745	0.0270756	1.70431
		GENETIC_ASSOCIATION_DB_DISEASE	spondyloarthropathies	8	0.733945	0.00104471	3304, 355, 4276, 3107, 3106, 5698, 3122, 5696, 1493	627	10	3028	3.86348	0.949684	0.0291647	1.85474
		GENETIC_ASSOCIATION_DB_DISEASE	retinopathy, diabetic	16	1.46789	0.00112773	5891, 3126, 3115, 4049, 3240, 3117, 5175, 4843, 3119, 7124, 6401, 5054, 3383, 1215, 3689, 7078, 3123	627	33	3028	2.3415	0.960328	0.0311432	2.00071
		GENETIC_ASSOCIATION_DB_DISEASE	vascular disease	12	1.10092	0.0012437	7412, 240, 5657, 4353, 4524, 2162, 1440, 3566, 4792, 3587, 2153, 3569	627	21	3028	2.75963	0.971539	0.0339652	2.20431
		GENETIC_ASSOCIATION_DB_DISEASE	Crohn's disease inflammatory bowel disease ulcerative colitis	7	0.642202	0.00145807	9231, 10392, 149233, 6583, 7124, 6584, 64127	627	8	3028	4.22568	0.984596	0.0393319	2.57959
		GENETIC_ASSOCIATION_DB_DISEASE	allograft rejection, heart	7	0.642202	0.00145807	7124, 3553, 3554, 2212, 3586, 3569, 3557	627	8	3028	4.22568	0.984596	0.0393319	2.57959
		GENETIC_ASSOCIATION_DB_DISEASE	leiomyoma	7	0.642202	0.00145807	3594, 3606, 3565, 3553, 3557, 3558, 3576	627	8	3028	4.22568	0.984596	0.0393319	2.57959
		GENETIC_ASSOCIATION_DB_DISEASE	panencephalitis, subacute sclerosing	7	0.642202	0.00145807	3594, 3458, 3459, 4599, 3565, 3566, 3586	627	8	3028	4.22568	0.984596	0.0393319	2.57959
		GENETIC_ASSOCIATION_DB_DISEASE	autoimmune thyroid disease; thyroid disease, autoimmune	7	0.642202	0.00145807	7253, 3126, 3117, 3119, 6401, 6400, 3123, 1493	627	8	3028	4.22568	0.984596	0.0393319	2.57959
		GENETIC_ASSOCIATION_DB_DISEASE	sarcoidosis tuberculosis	9	0.825688	0.00152749	3126, 3117, 4689, 50506, 3119, 54106, 7097, 1536, 5265, 3123	627	13	3028	3.34339	0.987374	0.0407828	2.70082
		GENETIC_ASSOCIATION_DB_DISEASE	leprosy	9	0.825688	0.00152749	3594, 3126, 4049, 3459, 4277, 4276, 6556, 7124, 7097, 3123	627	13	3028	3.34339	0.987374	0.0407828	2.70082
		GENETIC_ASSOCIATION_DB_DISEASE	heart transplant	9	0.825688	0.00152749	3458, 355, 5243, 356, 3002, 7124, 943, 3586, 3569	627	13	3028	3.34339	0.987374	0.0407828	2.70082
		GENETIC_ASSOCIATION_DB_DISEASE	subarachnoid hemorrhage	10	0.917431	0.00183524	4314, 3162, 4312, 4318, 7124, 3553, 3552, 4321, 3569, 12	627	16	3028	3.01834	0.994771	0.0483541	3.23656
		GENETIC_ASSOCIATION_DB_DISEASE	cirrhosis, primary biliary	6	0.550459	0.0018543	3126, 3115, 3117, 3119, 3553, 3557, 3123	627	6	3028	4.82935	0.995049	0.0483991	3.26966
		GENETIC_ASSOCIATION_DB_DISEASE	arthritis, psoriatic	6	0.550459	0.0018543	3126, 4277, 4276, 3107, 7124, 3106, 4790, 3123	627	6	3028	4.82935	0.995049	0.0483991	3.26966
		GENETIC_ASSOCIATION_DB_DISEASE	aneurysm	6	0.550459	0.0018543	4314, 4313, 4318, 7076, 4321, 5054	627	6	3028	4.82935	0.995049	0.0483991	3.26966
		GENETIC_ASSOCIATION_DB_DISEASE	bacterial vaginosis	6	0.550459	0.0018543	7099, 7124, 3553, 3586, 3569, 3576	627	6	3028	4.82935	0.995049	0.0483991	3.26966
		GENETIC_ASSOCIATION_DB_DISEASE	myelopathy, HTLV-1 associated	6	0.550459	0.0018543	3126, 4049, 7124, 176, 7133, 3123, 7132	627	6	3028	4.82935	0.995049	0.0483991	3.26966
		GENETIC_ASSOCIATION_DB_DISEASE	diabetes, latent autoimmune	6	0.550459	0.0018543	3126, 3117, 3119, 4276, 3107, 3106, 3123, 1493	627	6	3028	4.82935	0.995049	0.0483991	3.26966
		GENETIC_ASSOCIATION_DB_DISEASE	Crohn's disease; ulcerative colitis; inflammatory bowel disease	6	0.550459	0.0018543	9231, 929, 6583, 6584, 64127, 4790	627	6	3028	4.82935	0.995049	0.0483991	3.26966
		GENETIC_ASSOCIATION_DB_DISEASE	leishmaniasis	6	0.550459	0.0018543	3113, 3458, 3115, 3117, 3119, 3560	627	6	3028	4.82935	0.995049	0.0483991	3.26966
		GENETIC_ASSOCIATION_DB_DISEASE	SARS (severe acute respiratory syndrome)	6	0.550459	0.0018543	3458, 4599, 7124, 4153, 2212, 3586	627	6	3028	4.82935	0.995049	0.0483991	3.26966
		GENETIC_ASSOCIATION_DB_DISEASE	Chlamydia	6	0.550459	0.0018543	3126, 929, 7099, 3119, 7097, 3586, 3123	627	6	3028	4.82935	0.995049	0.0483991	3.26966
		GENETIC_ASSOCIATION_DB_DISEASE	recurrent pregnancy loss	6	0.550459	0.0018543	3458, 7124, 3553, 3586, 3133, 3569	627	6	3028	4.82935	0.995049	0.0483991	3.26966
		GENETIC_ASSOCIATION_DB_DISEASE	polyangiitis	6	0.550459	0.0018543	3126, 3802, 3811, 3119, 3107, 3106, 3806, 3123	627	6	3028	4.82935	0.995049	0.0483991	3.26966
		GENETIC_ASSOCIATION_DB_DISEASE	vaccine response	6	0.550459	0.0018543	3126, 3115, 3596, 3119, 3565, 3566, 3123	627	6	3028	4.82935	0.995049	0.0483991	3.26966
		GENETIC_ASSOCIATION_DB_DISEASE	lupus erythematosus periodontitis	6	0.550459	0.0018543	9103, 2215, 3553, 3552, 2212, 2214, 2213	627	6	3028	4.82935	0.995049	0.0483991	3.26966
		GENETIC_ASSOCIATION_DB_DISEASE	urinary tract infection	6	0.550459	0.0018543	3304, 4049, 7124, 2215, 7096, 2214	627	6	3028	4.82935	0.995049	0.0483991	3.26966
		GENETIC_ASSOCIATION_DB_DISEASE	DNA repair capacity	6	0.550459	0.0018543	2068, 2067, 7515, 2073, 7508, 7507	627	6	3028	4.82935	0.995049	0.0483991	3.26966
		GENETIC_ASSOCIATION_DB_DISEASE	bronchiectasis	6	0.550459	0.0018543	3458, 1080, 6891, 7097, 6890, 3577	627	6	3028	4.82935	0.995049	0.0483991	3.26966
		GENETIC_ASSOCIATION_DB_DISEASE	rheumatic heart disease	8	0.733945	0.002363	3126, 3127, 3117, 7099, 3119, 3107, 4153, 3106, 7097, 3123	627	11	3028	3.51225	0.998848	0.0607276	4.14883
		GENETIC_ASSOCIATION_DB_DISEASE	HIV infection	9	0.825688	0.00292457	3126, 6387, 6352, 1234, 1524, 5243, 3119, 3107, 3106, 3123, 3122	627	14	3028	3.10458	0.99977	0.0739702	5.11062
		GENETIC_ASSOCIATION_DB_DISEASE	non-Hodgkin's lymphoma	12	1.10092	0.00317622	4049, 4524, 7124, 3553, 64127, 6573, 3552, 3586, 3569, 2214, 3557, 3558	627	23	3028	2.51966	0.999888	0.0793847	5.53865
		GENETIC_ASSOCIATION_DB_DISEASE	celiac disease; Wegener's granulomatosis; cervical cancer	7	0.642202	0.00361154	3126, 3802, 3117, 3811, 3119, 3107, 3106, 3123, 3804	627	9	3028	3.75616	0.999968	0.0890093	6.2748
		GENETIC_ASSOCIATION_DB_DISEASE	infection, post allograft	7	0.642202	0.00361154	3126, 3113, 3127, 3115, 3117, 3119, 3107, 3106, 3123	627	9	3028	3.75616	0.999968	0.0890093	6.2748
		GENETIC_ASSOCIATION_DB_DISEASE	thrombosis, venous	7	0.642202	0.00361154	7035, 2157, 4524, 2162, 10544, 2153, 3383	627	9	3028	3.75616	0.999968	0.0890093	6.2748
		GENETIC_ASSOCIATION_DB_DISEASE	H. pylori infection stomach cancer	7	0.642202	0.00361154	4313, 4318, 4843, 3119, 4317, 4316, 7076	627	9	3028	3.75616	0.999968	0.0890093	6.2748
		GENETIC_ASSOCIATION_DB_DISEASE	skin cancer, non-melanoma	14	1.2844	0.00403196	7517, 2067, 4683, 5743, 7515, 2908, 5468, 7508, 2068, 4524, 3553, 3586, 3569, 3576	627	30	3028	2.25369	0.99999	0.0980238	6.98059
		GENETIC_ASSOCIATION_DB_DISEASE	myocardial infarction	22	2.01835	0.00532752	7486, 4314, 4049, 2157, 1361, 5175, 5743, 1401, 5054, 6403, 4973, 929, 1234, 545, 4524, 2162, 7066, 2153, 3569, 3957, 3557, 7056	627	59	3028	1.80077	1	0.126458	9.12414
		GENETIC_ASSOCIATION_DB_DISEASE	hemophilia	6	0.550459	0.00538529	3126, 2157, 3119, 3565, 3553, 3586, 3123	627	7	3028	4.13944	1	0.126695	9.21863
		GENETIC_ASSOCIATION_DB_DISEASE	Severe Malaria	6	0.550459	0.00538529	3240, 1378, 3454, 3553, 3552, 2212	627	7	3028	4.13944	1	0.126695	9.21863
		GENETIC_ASSOCIATION_DB_DISEASE	liver transplantation, immunosuppression after	6	0.550459	0.00538529	6387, 1234, 3458, 7124, 3569, 1493	627	7	3028	4.13944	1	0.126695	9.21863
		GENETIC_ASSOCIATION_DB_DISEASE	candidiasis	6	0.550459	0.00538529	2215, 4153, 3565, 2212, 2214, 1118	627	7	3028	4.13944	1	0.126695	9.21863
		GENETIC_ASSOCIATION_DB_DISEASE	typhoid fever	6	0.550459	0.00538529	3126, 4049, 7100, 3119, 3107, 7124, 3106, 3123	627	7	3028	4.13944	1	0.126695	9.21863
		GENETIC_ASSOCIATION_DB_DISEASE	oral premalignant lesions	6	0.550459	0.00538529	2068, 2072, 2074, 2073, 7508, 7507	627	7	3028	4.13944	1	0.126695	9.21863
		GENETIC_ASSOCIATION_DB_DISEASE	Asthma. total IgE. SPT	6	0.550459	0.00538529	3596, 3454, 7124, 3565, 154, 1493	627	7	3028	4.13944	1	0.126695	9.21863
		GENETIC_ASSOCIATION_DB_DISEASE	benzene toxicity	15	1.37615	0.00683257	7486, 7517, 675, 4353, 4683, 7515, 3592, 7516, 7124, 3552, 2068, 7412, 1440, 3565, 3586	627	35	3028	2.06972	1	0.156762	11.5557
		GENETIC_ASSOCIATION_DB_DISEASE	hemochromatosis	7	0.642202	0.00746179	3126, 3272, 148738, 7124, 57817, 2153, 5265, 3123	627	10	3028	3.38054	1	0.168614	12.554
		GENETIC_ASSOCIATION_DB_DISEASE	aging	7	0.642202	0.00746179	4314, 4312, 3606, 7124, 3553, 3586, 3569	627	10	3028	3.38054	1	0.168614	12.554
		GENETIC_ASSOCIATION_DB_DISEASE	pulmonary disease, Mycobacterium malmoense	5	0.458716	0.00757277	909, 910, 911, 912, 913	627	5	3028	4.82935	1	0.169574	12.7289
		GENETIC_ASSOCIATION_DB_DISEASE	lupus erythematosus; nephrotic syndrome; agranulocytosis, drug induced	5	0.458716	0.00757277	2209, 9103, 2215, 2212, 2214, 2213	627	5	3028	4.82935	1	0.169574	12.7289
		GENETIC_ASSOCIATION_DB_DISEASE	Omenn syndrome severe combined immunideficiency	5	0.458716	0.00757277	3458, 3459, 7124, 3586, 3557	627	5	3028	4.82935	1	0.169574	12.7289
		GENETIC_ASSOCIATION_DB_DISEASE	allergies	5	0.458716	0.00757277	3126, 3115, 3119, 931, 52, 3123	627	5	3028	4.82935	1	0.169574	12.7289
		GENETIC_ASSOCIATION_DB_DISEASE	appendicitis	5	0.458716	0.00757277	929, 7099, 7124, 3553, 3569	627	5	3028	4.82935	1	0.169574	12.7289
		GENETIC_ASSOCIATION_DB_DISEASE	infection, postoperative	5	0.458716	0.00757277	7099, 7124, 3553, 3586, 3557	627	5	3028	4.82935	1	0.169574	12.7289
		GENETIC_ASSOCIATION_DB_DISEASE	premature rupture of membranes	5	0.458716	0.00757277	929, 7099, 4317, 64127, 871	627	5	3028	4.82935	1	0.169574	12.7289
		GENETIC_ASSOCIATION_DB_DISEASE	arthritis lymphopenia nephritis, lupus	5	0.458716	0.00757277	1401, 2215, 2212, 2214, 3557	627	5	3028	4.82935	1	0.169574	12.7289
		GENETIC_ASSOCIATION_DB_DISEASE	p53 alterations	5	0.458716	0.00757277	7517, 2068, 7515, 2073, 7508	627	5	3028	4.82935	1	0.169574	12.7289
		GENETIC_ASSOCIATION_DB_DISEASE	dengue hemorrhagic fever	5	0.458716	0.00757277	7421, 3565, 3554, 7850, 2212	627	5	3028	4.82935	1	0.169574	12.7289
		GENETIC_ASSOCIATION_DB_DISEASE	pouchitis	5	0.458716	0.00757277	929, 7099, 11213, 54106, 64127	627	5	3028	4.82935	1	0.169574	12.7289
		GENETIC_ASSOCIATION_DB_DISEASE	Lyme disease	5	0.458716	0.00757277	10333, 3126, 3119, 7096, 7097, 3123	627	5	3028	4.82935	1	0.169574	12.7289
		GENETIC_ASSOCIATION_DB_DISEASE	Asthma. atopy	5	0.458716	0.00757277	6352, 5048, 3565, 2206, 154	627	5	3028	4.82935	1	0.169574	12.7289
		GENETIC_ASSOCIATION_DB_DISEASE	noncardia gastric cancer	5	0.458716	0.00757277	7124, 3565, 3553, 3586, 3569	627	5	3028	4.82935	1	0.169574	12.7289
		GENETIC_ASSOCIATION_DB_DISEASE	renal transplantation, protein secretion in	5	0.458716	0.00757277	3458, 7124, 3565, 3586, 3569	627	5	3028	4.82935	1	0.169574	12.7289
		GENETIC_ASSOCIATION_DB_DISEASE	pneumonia	5	0.458716	0.00757277	3162, 7097, 2212, 3586, 5054	627	5	3028	4.82935	1	0.169574	12.7289
		GENETIC_ASSOCIATION_DB_DISEASE	diabetes, type 1; measles	5	0.458716	0.00757277	3126, 4049, 3119, 7124, 6890, 3123	627	5	3028	4.82935	1	0.169574	12.7289
		GENETIC_ASSOCIATION_DB_DISEASE	graves' ophthalmopathy	5	0.458716	0.00757277	7253, 3458, 7124, 3383, 1493	627	5	3028	4.82935	1	0.169574	12.7289
		GENETIC_ASSOCIATION_DB_DISEASE	cerebrovascular disease; sickle cell anemia	11	1.00917	0.00762402	6402, 6403, 7412, 2157, 4524, 6401, 7124, 2153, 5054, 3383, 7056	627	22	3028	2.41467	1	0.169306	12.8096
		GENETIC_ASSOCIATION_DB_DISEASE	diabetes, type 2; diabetes, type 1	10	0.917431	0.0081537	3126, 3938, 3117, 3119, 4276, 3606, 3107, 9370, 3106, 5468, 3123, 1493	627	19	3028	2.54176	1	0.178617	13.6394
		GENETIC_ASSOCIATION_DB_DISEASE	kidney failure, chronic	10	0.917431	0.0081537	6402, 4318, 4353, 6401, 10135, 7124, 9370, 3565, 3569, 3558	627	19	3028	2.54176	1	0.178617	13.6394
		GENETIC_ASSOCIATION_DB_DISEASE	osteoporosis, postmenopausal	8	0.733945	0.00833233	3126, 3117, 7421, 3119, 2908, 2638, 3107, 3106, 52, 3123	627	13	3028	2.97191	1	0.180794	13.9176
		GENETIC_ASSOCIATION_DB_DISEASE	arthritis; osteoarthritis	8	0.733945	0.00833233	4049, 3592, 7124, 3565, 3553, 3552, 3586, 3569	627	13	3028	2.97191	1	0.180794	13.9176
		GENETIC_ASSOCIATION_DB_DISEASE	arthritis, juvenile	9	0.825688	0.00845638	4282, 3126, 3117, 7421, 3119, 7124, 7133, 3123, 7132, 5696	627	16	3028	2.71651	1	0.181865	14.1102
		GENETIC_ASSOCIATION_DB_DISEASE	multiple myeloma	13	1.19266	0.00880127	7517, 2067, 4049, 5243, 7124, 2068, 5027, 4524, 3566, 2212, 3569, 4792, 1493	627	29	3028	2.16488	1	0.187174	14.6437
		GENETIC_ASSOCIATION_DB_DISEASE	myocardial infarct; atherosclerosis, coronary	13	1.19266	0.00880127	4314, 3593, 4312, 10544, 5054, 929, 4973, 1234, 3162, 4524, 2153, 5265, 7056	627	29	3028	2.16488	1	0.187174	14.6437
		GENETIC_ASSOCIATION_DB_DISEASE	bladder cancer; cytogenetic studies	6	0.550459	0.0119307	7517, 2068, 7515, 4683, 4524, 2073	627	8	3028	3.62201	1	0.243521	19.3437
		GENETIC_ASSOCIATION_DB_DISEASE	disc degeneration, intervertebral	6	0.550459	0.0119307	4314, 7421, 3553, 3552, 1302, 3569	627	8	3028	3.62201	1	0.243521	19.3437
		GENETIC_ASSOCIATION_DB_DISEASE	tooth loss	6	0.550459	0.0119307	4282, 4312, 7124, 3553, 3569, 3557	627	8	3028	3.62201	1	0.243521	19.3437
		GENETIC_ASSOCIATION_DB_DISEASE	cytogenetic studies	13	1.19266	0.0119808	7517, 2067, 4683, 7515, 7516, 2072, 2073, 7508, 7507, 2068, 4255, 5888, 7520	627	30	3028	2.09272	1	0.242703	19.417
		GENETIC_ASSOCIATION_DB_DISEASE	longevity	24	2.20183	0.0130383	3304, 3592, 7124, 3552, 5468, 5054, 3162, 355, 3458, 1234, 718, 356, 7099, 4524, 29949, 721, 3553, 2212, 3586, 2153, 3569, 3557, 3558, 3576	627	71	3028	1.63246	1	0.259388	20.948
		GENETIC_ASSOCIATION_DB_DISEASE	leukemia, acute myeloblastic	7	0.642202	0.0135803	2068, 2067, 5243, 7153, 2073, 8856, 7507	627	11	3028	3.07322	1	0.26682	21.7219
		GENETIC_ASSOCIATION_DB_DISEASE	coronary heart disease	19	1.74312	0.0161497	4312, 3240, 2149, 7124, 1401, 5048, 177, 5468, 5467, 5054, 154, 5465, 1234, 4524, 2162, 3553, 2153, 3569, 7056	627	53	3028	1.73128	1	0.306951	25.2945
		GENETIC_ASSOCIATION_DB_DISEASE	pancreatitis, chronic	10	0.917431	0.0174738	3458, 1080, 7124, 3553, 6347, 3586, 3569, 3383, 12, 3576	627	21	3028	2.29969	1	0.325566	27.0749
		GENETIC_ASSOCIATION_DB_DISEASE	bone density	32	2.93578	0.0183231	5144, 7124, 6347, 197, 3383, 3456, 7421, 8792, 6355, 3454, 3553, 1269, 3554, 3654, 246, 8600, 4312, 4318, 9370, 2638, 3552, 7133, 4982, 5054, 1232, 1513, 239, 929, 6696, 3565, 3586, 3569	627	105	3028	1.4718	1	0.33635	28.1958
		GENETIC_ASSOCIATION_DB_DISEASE	renal allograft outcome	5	0.458716	0.0190097	3458, 7124, 3566, 3586, 3569	627	6	3028	4.02446	1	0.344423	29.09
		GENETIC_ASSOCIATION_DB_DISEASE	cytokine resposne	5	0.458716	0.0190097	3126, 3113, 3117, 3119, 3107, 3106, 3123	627	6	3028	4.02446	1	0.344423	29.09
		GENETIC_ASSOCIATION_DB_DISEASE	Plasmodium falciparum infection	5	0.458716	0.0190097	3126, 3115, 3117, 3119, 3107, 3106, 3123	627	6	3028	4.02446	1	0.344423	29.09
		GENETIC_ASSOCIATION_DB_DISEASE	lymphoproliferative disorders, post-transplant	5	0.458716	0.0190097	3458, 7124, 3586, 3569, 3558	627	6	3028	4.02446	1	0.344423	29.09
		GENETIC_ASSOCIATION_DB_DISEASE	osteosarcoma	5	0.458716	0.0190097	4353, 5175, 7124, 3586, 3569	627	6	3028	4.02446	1	0.344423	29.09
		GENETIC_ASSOCIATION_DB_DISEASE	Familial Mediterranean Fever	5	0.458716	0.0190097	3126, 6288, 3119, 4210, 2153, 3123	627	6	3028	4.02446	1	0.344423	29.09
		GENETIC_ASSOCIATION_DB_DISEASE	HIV; cytomegalovirus retinitis	5	0.458716	0.0190097	3126, 3117, 3119, 4276, 3107, 3106, 3123	627	6	3028	4.02446	1	0.344423	29.09
		GENETIC_ASSOCIATION_DB_DISEASE	autoimmune thyroid disease	5	0.458716	0.0190097	7253, 7038, 26191, 3569, 1493	627	6	3028	4.02446	1	0.344423	29.09
		GENETIC_ASSOCIATION_DB_DISEASE	hepatitis, autoimmune	5	0.458716	0.0190097	3126, 115352, 9103, 7124, 2212, 3123, 2213	627	6	3028	4.02446	1	0.344423	29.09
		GENETIC_ASSOCIATION_DB_DISEASE	lymphoma, malignant	5	0.458716	0.0190097	4353, 4524, 3553, 3552, 3557	627	6	3028	4.02446	1	0.344423	29.09
		GENETIC_ASSOCIATION_DB_DISEASE	idiopathic pulmonary fibrosis	5	0.458716	0.0190097	4049, 1378, 7124, 7133, 3569	627	6	3028	4.02446	1	0.344423	29.09
		GENETIC_ASSOCIATION_DB_DISEASE	IgA, IgD, IgG, IgM	5	0.458716	0.0190097	3117, 3119, 3107, 7124, 3106, 3122	627	6	3028	4.02446	1	0.344423	29.09
		GENETIC_ASSOCIATION_DB_DISEASE	acute coronary syndrome	9	0.825688	0.0194545	4314, 1524, 4318, 7099, 3557, 154, 5698, 5696, 7056	627	18	3028	2.41467	1	0.348786	29.6636
		GENETIC_ASSOCIATION_DB_DISEASE	chronic fatigue syndrome	8	0.733945	0.0212601	3126, 3458, 3117, 3119, 2908, 7124, 3586, 3569, 3123	627	15	3028	2.57565	1	0.372243	31.9477
		GENETIC_ASSOCIATION_DB_DISEASE	cerebral infarct, atherothrombotic	8	0.733945	0.0212601	6352, 1361, 6356, 3689, 7292, 4524, 3569, 9388	627	15	3028	2.57565	1	0.372243	31.9477
		GENETIC_ASSOCIATION_DB_DISEASE	IgE	6	0.550459	0.0223296	50615, 929, 3596, 7421, 3553, 3566	627	9	3028	3.21956	1	0.384679	33.2673
		GENETIC_ASSOCIATION_DB_DISEASE	berylliosis	6	0.550459	0.0223296	3126, 3113, 3115, 3117, 3119, 7124, 3123	627	9	3028	3.21956	1	0.384679	33.2673
		GENETIC_ASSOCIATION_DB_DISEASE	chromosomal damage	6	0.550459	0.0223296	2068, 2067, 4524, 2072, 2074, 2073	627	9	3028	3.21956	1	0.384679	33.2673
		GENETIC_ASSOCIATION_DB_DISEASE	nephrotic syndrome	7	0.642202	0.0224925	3126, 3596, 5243, 3119, 2908, 3565, 6778, 3123	627	12	3028	2.81712	1	0.384638	33.4662
		GENETIC_ASSOCIATION_DB_DISEASE	liver disease	7	0.642202	0.0224925	3126, 4353, 3119, 6891, 3586, 5265, 3123, 5696	627	12	3028	2.81712	1	0.384638	33.4662
		GENETIC_ASSOCIATION_DB_DISEASE	lymphoma, non-Hodgkin	13	1.19266	0.0268539	7486, 4049, 4683, 5896, 940, 7124, 2073, 2068, 7099, 29851, 4524, 2212, 1493	627	33	3028	1.90247	1	0.438241	38.5873
		GENETIC_ASSOCIATION_DB_DISEASE	leukemia; lung cancer; oropharyngolaryngeal cancers; laryngeal cancer; bladder cancer	4	0.366972	0.0297711	7517, 2068, 2067, 7515	627	4	3028	4.82935	1	0.47037	41.8023
		GENETIC_ASSOCIATION_DB_DISEASE	HIV; sclerosis, systemic	4	0.366972	0.0297711	3126, 3127, 3117, 3119, 3123	627	4	3028	4.82935	1	0.47037	41.8023
		GENETIC_ASSOCIATION_DB_DISEASE	nasal polyposis	4	0.366972	0.0297711	3117, 1080, 3119, 7124	627	4	3028	4.82935	1	0.47037	41.8023
		GENETIC_ASSOCIATION_DB_DISEASE	diabetes, type 1 thyroid autoimmunity	4	0.366972	0.0297711	3126, 26191, 3119, 3123, 1493	627	4	3028	4.82935	1	0.47037	41.8023
		GENETIC_ASSOCIATION_DB_DISEASE	aseptic loosening post hip replacement osteolysis	4	0.366972	0.0297711	4313, 4312, 7421, 3569	627	4	3028	4.82935	1	0.47037	41.8023
		GENETIC_ASSOCIATION_DB_DISEASE	Autoimmune Hepatitis	4	0.366972	0.0297711	7421, 7124, 3586, 1493	627	4	3028	4.82935	1	0.47037	41.8023
		GENETIC_ASSOCIATION_DB_DISEASE	asthma; lipids; C-reactive protein; obesity; glucose; leptin; atopy	4	0.366972	0.0297711	7124, 3553, 3586, 3569	627	4	3028	4.82935	1	0.47037	41.8023
		GENETIC_ASSOCIATION_DB_DISEASE	gastric carcinoma	4	0.366972	0.0297711	7124, 3553, 3586, 3557	627	4	3028	4.82935	1	0.47037	41.8023
		GENETIC_ASSOCIATION_DB_DISEASE	cytomegalovirus	4	0.366972	0.0297711	3458, 7097, 3586, 3569	627	4	3028	4.82935	1	0.47037	41.8023
		GENETIC_ASSOCIATION_DB_DISEASE	cytokine lung function	4	0.366972	0.0297711	7124, 3586, 3557, 3576	627	4	3028	4.82935	1	0.47037	41.8023
		GENETIC_ASSOCIATION_DB_DISEASE	diabetes, type 1; thyroid disease, autoimmune	4	0.366972	0.0297711	3126, 6387, 3119, 3123, 1493	627	4	3028	4.82935	1	0.47037	41.8023
		GENETIC_ASSOCIATION_DB_DISEASE	leishmaniasis, cutaneous	4	0.366972	0.0297711	3458, 4049, 7124, 3565	627	4	3028	4.82935	1	0.47037	41.8023
		GENETIC_ASSOCIATION_DB_DISEASE	leukemia, acute myeloid; longevity; myelodysplasia	4	0.366972	0.0297711	3458, 7124, 3586, 3569	627	4	3028	4.82935	1	0.47037	41.8023
		GENETIC_ASSOCIATION_DB_DISEASE	amyloidosis; Familial Mediterranean Fever	4	0.366972	0.0297711	6289, 6288, 4276, 4210	627	4	3028	4.82935	1	0.47037	41.8023
		GENETIC_ASSOCIATION_DB_DISEASE	lupus erythematosus; agranulocytosis, drug induced	4	0.366972	0.0297711	9103, 2215, 2212, 2214, 2213	627	4	3028	4.82935	1	0.47037	41.8023
		GENETIC_ASSOCIATION_DB_DISEASE	Fuchs heterochromic cyclitis	4	0.366972	0.0297711	3126, 3119, 7124, 3123, 1493	627	4	3028	4.82935	1	0.47037	41.8023
		GENETIC_ASSOCIATION_DB_DISEASE	interferon response	4	0.366972	0.0297711	6891, 6890, 5698, 5696	627	4	3028	4.82935	1	0.47037	41.8023
		GENETIC_ASSOCIATION_DB_DISEASE	morbidity mortality	4	0.366972	0.0297711	1401, 1490, 3553, 3569	627	4	3028	4.82935	1	0.47037	41.8023
		GENETIC_ASSOCIATION_DB_DISEASE	hepatitis C; Schistosoma mansoni infection	4	0.366972	0.0297711	3458, 3606, 3565, 3586	627	4	3028	4.82935	1	0.47037	41.8023
		GENETIC_ASSOCIATION_DB_DISEASE	endometriosis; adenomyosis	4	0.366972	0.0297711	3126, 4314, 4312, 3117, 3123	627	4	3028	4.82935	1	0.47037	41.8023
		GENETIC_ASSOCIATION_DB_DISEASE	cedar pollinosis	4	0.366972	0.0297711	1232, 1234, 2829, 1230	627	4	3028	4.82935	1	0.47037	41.8023
		GENETIC_ASSOCIATION_DB_DISEASE	Juvenile Idiopathic arthritis	4	0.366972	0.0297711	4282, 355, 7421, 26191	627	4	3028	4.82935	1	0.47037	41.8023
		GENETIC_ASSOCIATION_DB_DISEASE	eczema food allergy IgE	4	0.366972	0.0297711	3565, 2206, 3566, 6778	627	4	3028	4.82935	1	0.47037	41.8023
		GENETIC_ASSOCIATION_DB_DISEASE	inflammatory response, trauma induced	4	0.366972	0.0297711	7124, 3552, 3569, 3576	627	4	3028	4.82935	1	0.47037	41.8023
		GENETIC_ASSOCIATION_DB_DISEASE	eosinophilia	4	0.366972	0.0297711	3562, 3567, 6778, 3586	627	4	3028	4.82935	1	0.47037	41.8023
		GENETIC_ASSOCIATION_DB_DISEASE	hepatosplenic schistosomiasis japonica	4	0.366972	0.0297711	3126, 3113, 3117, 3119, 3123	627	4	3028	4.82935	1	0.47037	41.8023
		GENETIC_ASSOCIATION_DB_DISEASE	perianal disease	4	0.366972	0.0297711	6583, 7124, 6584, 64127	627	4	3028	4.82935	1	0.47037	41.8023
		GENETIC_ASSOCIATION_DB_DISEASE	kidney disease; vascular disease	4	0.366972	0.0297711	7124, 3586, 3569, 3558	627	4	3028	4.82935	1	0.47037	41.8023
		GENETIC_ASSOCIATION_DB_DISEASE	nasal polyps	4	0.366972	0.0297711	3126, 6352, 3117, 3119, 3123	627	4	3028	4.82935	1	0.47037	41.8023
		GENETIC_ASSOCIATION_DB_DISEASE	pancreatitis, acute	4	0.366972	0.0297711	4282, 7099, 6347, 3576	627	4	3028	4.82935	1	0.47037	41.8023
		GENETIC_ASSOCIATION_DB_DISEASE	palmoplanta pustulosis	4	0.366972	0.0297711	50604, 29949, 3586, 11009	627	4	3028	4.82935	1	0.47037	41.8023
		GENETIC_ASSOCIATION_DB_DISEASE	Familial Mediterranean Fever; hyper-IgD syndrome	4	0.366972	0.0297711	4598, 4210, 7132, 114548	627	4	3028	4.82935	1	0.47037	41.8023
		GENETIC_ASSOCIATION_DB_DISEASE	Grave`s disease	4	0.366972	0.0297711	3458, 7421, 3565, 1493	627	4	3028	4.82935	1	0.47037	41.8023
		GENETIC_ASSOCIATION_DB_DISEASE	IgE, cord blood	4	0.366972	0.0297711	4049, 7124, 3565, 2206	627	4	3028	4.82935	1	0.47037	41.8023
		GENETIC_ASSOCIATION_DB_DISEASE	chronic periodontitis	4	0.366972	0.0297711	4049, 4312, 7421, 7124	627	4	3028	4.82935	1	0.47037	41.8023
		GENETIC_ASSOCIATION_DB_DISEASE	rheumatoid arthritis; Crohn's disease; diabetes, type 1; celiac disease	4	0.366972	0.0297711	26191, 6583, 23569, 5133	627	4	3028	4.82935	1	0.47037	41.8023
		GENETIC_ASSOCIATION_DB_DISEASE	Childhood atopic asthma	4	0.366972	0.0297711	3458, 117156, 3565, 2206	627	4	3028	4.82935	1	0.47037	41.8023
		GENETIC_ASSOCIATION_DB_DISEASE	head and neck cancer	18	1.65138	0.0335109	7517, 3126, 2067, 4314, 4313, 4312, 3119, 7515, 7124, 2073, 7508, 7507, 4255, 2068, 355, 356, 4524, 3107, 3106, 3123	627	53	3028	1.64016	1	0.509123	45.6919
		GENETIC_ASSOCIATION_DB_DISEASE	oral submucous fibrosis	7	0.642202	0.0346298	3126, 4049, 3119, 4317, 3107, 7124, 3106, 3123, 1493	627	13	3028	2.60042	1	0.518289	46.807
		GENETIC_ASSOCIATION_DB_DISEASE	Diabetic Nephropathy	11	1.00917	0.0368375	5891, 1234, 4049, 3240, 387082, 4524, 7124, 9370, 3553, 177, 5054	627	27	3028	1.96751	1	0.538035	48.9443
		GENETIC_ASSOCIATION_DB_DISEASE	lung transplant complications	5	0.458716	0.0371756	3458, 5243, 7124, 3586, 3569	627	7	3028	3.44953	1	0.538799	49.2643
		GENETIC_ASSOCIATION_DB_DISEASE	amyloidosis	5	0.458716	0.0371756	6288, 7124, 4210, 7132, 114548	627	7	3028	3.44953	1	0.538799	49.2643
		GENETIC_ASSOCIATION_DB_DISEASE	leukemia, chronic lymphocytic	5	0.458716	0.0371756	8797, 3126, 3115, 3119, 3107, 3106, 3123	627	7	3028	3.44953	1	0.538799	49.2643
		GENETIC_ASSOCIATION_DB_DISEASE	esophageal cancer; stomach cancer	5	0.458716	0.0371756	4312, 4524, 3579, 3577, 3576	627	7	3028	3.44953	1	0.538799	49.2643
		GENETIC_ASSOCIATION_DB_DISEASE	respiratory distress syndrome, neonatal	5	0.458716	0.0371756	6441, 7124, 3586, 6435, 3576	627	7	3028	3.44953	1	0.538799	49.2643
		GENETIC_ASSOCIATION_DB_DISEASE	Kaposi's sarcoma	5	0.458716	0.0371756	3126, 3127, 3119, 3107, 3106, 2214, 3123	627	7	3028	3.44953	1	0.538799	49.2643
		GENETIC_ASSOCIATION_DB_DISEASE	atherothrombosis	5	0.458716	0.0371756	3126, 3117, 7099, 3119, 2212, 3123	627	7	3028	3.44953	1	0.538799	49.2643
		GENETIC_ASSOCIATION_DB_DISEASE	copd	6	0.550459	0.0371973	1080, 1672, 2638, 7124, 5265, 12	627	10	3028	2.89761	1	0.536473	49.2848
		GENETIC_ASSOCIATION_DB_DISEASE	hypothyroidism	6	0.550459	0.0371973	7253, 3304, 4049, 3107, 7124, 3106, 7173	627	10	3028	2.89761	1	0.536473	49.2848
		GENETIC_ASSOCIATION_DB_DISEASE	pneumoconiosis, coal workers'	6	0.550459	0.0371973	1234, 1524, 3553, 6347, 3552, 3557	627	10	3028	2.89761	1	0.536473	49.2848
		GENETIC_ASSOCIATION_DB_DISEASE	Alzheimer's disease; Parkinson's disease	6	0.550459	0.0371973	4314, 6352, 1234, 4312, 6347, 3383	627	10	3028	2.89761	1	0.536473	49.2848
		GENETIC_ASSOCIATION_DB_DISEASE	pancreatic cancer	15	1.37615	0.037424	7517, 675, 1080, 7515, 7516, 7124, 324, 7508, 4255, 6352, 3458, 1234, 4524, 472, 2176	627	42	3028	1.72477	1	0.536161	49.4982
		GENETIC_ASSOCIATION_DB_DISEASE	esophageal cancer	18	1.65138	0.0398548	7517, 3661, 4313, 675, 5243, 4353, 5743, 7515, 6556, 6891, 7508, 3383, 2068, 4255, 239, 355, 356, 4524	627	54	3028	1.60978	1	0.556658	51.7343
		GENETIC_ASSOCIATION_DB_DISEASE	testicular cancer	8	0.733945	0.0438775	2068, 3126, 2067, 4049, 3119, 5970, 7124, 3586, 3123	627	17	3028	2.27263	1	0.589818	55.2308
		GENETIC_ASSOCIATION_DB_DISEASE	chronic obstructive pulmonary disease	8	0.733945	0.0438775	3162, 1080, 6649, 7099, 1672, 7124, 5265, 12	627	17	3028	2.27263	1	0.589818	55.2308
		GENETIC_ASSOCIATION_DB_DISEASE	heart disease, ischemic	15	1.37615	0.0453426	5891, 4314, 5175, 6401, 5468, 5054, 6402, 5465, 4282, 3162, 6404, 4524, 3075, 3569, 2153	627	43	3028	1.68466	1	0.599585	56.4436
		GENETIC_ASSOCIATION_DB_DISEASE	narcolepsy	7	0.642202	0.050297	3126, 3127, 3117, 3119, 7124, 7133, 3123, 7132	627	14	3028	2.41467	1	0.636113	60.3195
		GENETIC_ASSOCIATION_DB_DISEASE	bone mineral density	9	0.825688	0.0506533	4312, 4318, 7421, 2638, 7124, 7133, 5468, 3569, 3557	627	21	3028	2.06972	1	0.636267	60.5853
		GENETIC_ASSOCIATION_DB_DISEASE	atherosclerosis	13	1.19266	0.0519973	240, 4353, 6401, 7124, 5054, 6387, 929, 1215, 7099, 4524, 2212, 3569, 4322	627	36	3028	1.74393	1	0.643663	61.5728
		GENETIC_ASSOCIATION_DB_DISEASE	cerebral infarct	6	0.550459	0.0568782	4353, 2908, 5048, 2153, 5054, 7056	627	11	3028	2.63419	1	0.675034	64.9663
		GENETIC_ASSOCIATION_DB_DISEASE	Hodgkin's disease	5	0.458716	0.0624205	3458, 3115, 472, 3586, 4792	627	8	3028	3.01834	1	0.707391	68.4761
		GENETIC_ASSOCIATION_DB_DISEASE	cirrhosis; pancreatitis	5	0.458716	0.0624205	7124, 3553, 3552, 3569, 3576	627	8	3028	3.01834	1	0.707391	68.4761
		GENETIC_ASSOCIATION_DB_DISEASE	liver disease, chronic	5	0.458716	0.0624205	4314, 4313, 4312, 1080, 3856	627	8	3028	3.01834	1	0.707391	68.4761
		GENETIC_ASSOCIATION_DB_DISEASE	limb deficiency anomalies	5	0.458716	0.0624205	4049, 6401, 7124, 5054, 154	627	8	3028	3.01834	1	0.707391	68.4761
		GENETIC_ASSOCIATION_DB_DISEASE	asthma asthma, aspirin-intolerant	5	0.458716	0.0624205	5729, 5734, 5733, 6915, 5739	627	8	3028	3.01834	1	0.707391	68.4761
		GENETIC_ASSOCIATION_DB_DISEASE	multiple sclerosis; IgA nephropathy	4	0.366972	0.0630685	6891, 6890, 3108, 5698	627	5	3028	3.86348	1	0.708838	68.8641
		GENETIC_ASSOCIATION_DB_DISEASE	jaundice	4	0.366972	0.0630685	3126, 3127, 3117, 3119, 3123	627	5	3028	3.86348	1	0.708838	68.8641
		GENETIC_ASSOCIATION_DB_DISEASE	lupus nephritis	4	0.366972	0.0630685	2212, 2214, 5054, 5133	627	5	3028	3.86348	1	0.708838	68.8641
		GENETIC_ASSOCIATION_DB_DISEASE	multiple sclerosis; diabetes, gestational; insulin; diabetes, type 1; rhinitis	4	0.366972	0.0630685	3126, 3127, 3117, 3119, 3123	627	5	3028	3.86348	1	0.708838	68.8641
		GENETIC_ASSOCIATION_DB_DISEASE	pancreatitis, autoimmune; pancreatitis, chronic calcifying	4	0.366972	0.0630685	3126, 3115, 3119, 3107, 3106, 3123	627	5	3028	3.86348	1	0.708838	68.8641
		GENETIC_ASSOCIATION_DB_DISEASE	parvovirus B19 infection	4	0.366972	0.0630685	3458, 7124, 3586, 3569	627	5	3028	3.86348	1	0.708838	68.8641
		GENETIC_ASSOCIATION_DB_DISEASE	multiple sclerosis; optic neuritis	4	0.366972	0.0630685	3126, 3117, 3119, 3107, 3106, 3123	627	5	3028	3.86348	1	0.708838	68.8641
		GENETIC_ASSOCIATION_DB_DISEASE	bronchiolitis obliterans syndrome	4	0.366972	0.0630685	3458, 7124, 3586, 3569	627	5	3028	3.86348	1	0.708838	68.8641
		GENETIC_ASSOCIATION_DB_DISEASE	cell-surface B7 expression; cytokine production	4	0.366972	0.0630685	3458, 7124, 3586, 3569	627	5	3028	3.86348	1	0.708838	68.8641
		GENETIC_ASSOCIATION_DB_DISEASE	nut allergy	4	0.366972	0.0630685	3126, 3119, 3107, 3106, 6778, 3123	627	5	3028	3.86348	1	0.708838	68.8641
		GENETIC_ASSOCIATION_DB_DISEASE	Asthma severity	4	0.366972	0.0630685	1234, 3565, 3566, 154	627	5	3028	3.86348	1	0.708838	68.8641
		GENETIC_ASSOCIATION_DB_DISEASE	graft-vs-host disease	4	0.366972	0.0630685	3458, 7124, 3586, 3569	627	5	3028	3.86348	1	0.708838	68.8641
		GENETIC_ASSOCIATION_DB_DISEASE	graft-versus-host disease; psoriasis; celiac disease	4	0.366972	0.0630685	3126, 3115, 3119, 3107, 3106, 3123	627	5	3028	3.86348	1	0.708838	68.8641
		GENETIC_ASSOCIATION_DB_DISEASE	Rubella vaccine, cytokine response to	4	0.366972	0.0630685	3126, 3458, 3107, 3106, 3586, 3123	627	5	3028	3.86348	1	0.708838	68.8641
		GENETIC_ASSOCIATION_DB_DISEASE	vulvar cancer	4	0.366972	0.0630685	3553, 3552, 3569, 3557	627	5	3028	3.86348	1	0.708838	68.8641
		GENETIC_ASSOCIATION_DB_DISEASE	kidney graft survival	4	0.366972	0.0630685	3458, 7124, 3586, 3569	627	5	3028	3.86348	1	0.708838	68.8641
		GENETIC_ASSOCIATION_DB_DISEASE	drug hypersensitivity leukemia	4	0.366972	0.0630685	7517, 2068, 2067, 7515	627	5	3028	3.86348	1	0.708838	68.8641
		GENETIC_ASSOCIATION_DB_DISEASE	hepatitis C infection	4	0.366972	0.0630685	3458, 7124, 3586, 3569	627	5	3028	3.86348	1	0.708838	68.8641
		GENETIC_ASSOCIATION_DB_DISEASE	aortic stenosis	4	0.366972	0.0630685	4314, 1234, 1490, 3586	627	5	3028	3.86348	1	0.708838	68.8641
		GENETIC_ASSOCIATION_DB_DISEASE	scleroderma; jaundice	4	0.366972	0.0630685	3126, 3115, 3117, 3119, 3123	627	5	3028	3.86348	1	0.708838	68.8641
		GENETIC_ASSOCIATION_DB_DISEASE	necrotizing enterocolitis	4	0.366972	0.0630685	929, 7099, 3565, 64127	627	5	3028	3.86348	1	0.708838	68.8641
		GENETIC_ASSOCIATION_DB_DISEASE	allograft outcome	4	0.366972	0.0630685	3458, 7124, 3586, 3569	627	5	3028	3.86348	1	0.708838	68.8641
		GENETIC_ASSOCIATION_DB_DISEASE	stroke; sickle cell anemia	4	0.366972	0.0630685	7412, 7124, 3566, 154	627	5	3028	3.86348	1	0.708838	68.8641
		GENETIC_ASSOCIATION_DB_DISEASE	inflammatory markers	4	0.366972	0.0630685	1401, 7124, 9370, 3569	627	5	3028	3.86348	1	0.708838	68.8641
		GENETIC_ASSOCIATION_DB_DISEASE	parvovirus	4	0.366972	0.0630685	3458, 7124, 3586, 3569	627	5	3028	3.86348	1	0.708838	68.8641
		GENETIC_ASSOCIATION_DB_DISEASE	cardiovascular disease	17	1.55963	0.0644504	3240, 6774, 5243, 6649, 4353, 5743, 2908, 6401, 9370, 177, 7941, 5054, 154, 4524, 2162, 5265, 7056	627	53	3028	1.54904	1	0.714504	69.6764
		GENETIC_ASSOCIATION_DB_DISEASE	liver cancer	15	1.37615	0.0645457	5243, 7515, 3592, 4353, 3606, 7124, 2068, 3458, 1524, 4524, 3553, 3586, 4792, 3569, 3557	627	45	3028	1.60978	1	0.712704	69.7317
		GENETIC_ASSOCIATION_DB_DISEASE	thrombosis, deep vein	9	0.825688	0.0657165	2157, 1361, 4524, 5627, 2162, 10544, 2153, 5054, 7056	627	22	3028	1.97564	1	0.717026	70.403
		GENETIC_ASSOCIATION_DB_DISEASE	pancreatitis	9	0.825688	0.0657165	929, 3304, 3458, 1080, 7124, 3586, 4257, 3856, 29919	627	22	3028	1.97564	1	0.717026	70.403
		GENETIC_ASSOCIATION_DB_DISEASE	non-Hodgkin lymphoma	7	0.642202	0.069655	4843, 4353, 3565, 3567, 3586, 5468, 3569	627	15	3028	2.25369	1	0.736104	72.5598
		GENETIC_ASSOCIATION_DB_DISEASE	atherosclerosis, carotid	7	0.642202	0.069655	929, 4318, 26191, 197, 6347, 3569, 3557	627	15	3028	2.25369	1	0.736104	72.5598
		GENETIC_ASSOCIATION_DB_DISEASE	cerebrovascular disease, ischemic	7	0.642202	0.069655	3162, 1524, 4524, 6401, 9370, 10544, 2153	627	15	3028	2.25369	1	0.736104	72.5598
		GENETIC_ASSOCIATION_DB_DISEASE	fetal loss, late	7	0.642202	0.0927168	4524, 2162, 10544, 285, 2153, 5054, 7056	627	16	3028	2.11284	1	0.832009	82.496
		GENETIC_ASSOCIATION_DB_DISEASE	Malaria infection	5	0.458716	0.0944932	3240, 4843, 5175, 2212, 2532	627	9	3028	2.68297	1	0.836049	83.0998
		GENETIC_ASSOCIATION_DB_DISEASE	vitiligo	5	0.458716	0.0944932	3126, 3117, 26191, 3119, 3107, 3106, 3123	627	9	3028	2.68297	1	0.836049	83.0998
		GENETIC_ASSOCIATION_DB_DISEASE	rheumatoid arthritis; preeclampsia; psoriasis; celiac disease; cervical cancer; psoriatic arthritis	5	0.458716	0.0944932	3802, 3811, 3805, 3806, 3804	627	9	3028	2.68297	1	0.836049	83.0998
		GENETIC_ASSOCIATION_DB_DISEASE	thrombosis	8	0.733945	0.0994361	7035, 2157, 5243, 4524, 2162, 10544, 2153, 5054	627	20	3028	1.93174	1	0.849805	84.678
		GENETIC_ASSOCIATION_DB_DISEASE	leukemia, lymphoid	8	0.733945	0.0994361	5027, 4049, 5243, 2908, 4524, 7124, 2212, 2214	627	20	3028	1.93174	1	0.849805	84.678

## Sheet: cluster 5
Copub disease terms		David disease terms
brain ischemia		Category	Term	Count	%	PValue	Genes	List Total	Pop Hits	Pop Total	Fold Enrichment	Bonferroni	Benjamini	FDR
Oxygen deficiency		GENETIC_ASSOCIATION_DB_DISEASE	hypertension	73	7.35146	3.79245e-12	2006, 4306, 6557, 4852, 3082, 10203, 846, 155, 948, 154, 488, 153, 150, 5327, 1188, 4846, 6648, 6546, 6296, 4842, 3816, 3552, 1906, 1585, 1907, 1909, 1234, 10911, 5973, 6696, 55328, 472, 6446, 2022, 6550, 134, 135, 1910, 133, 5972, 4879, 6288, 4878, 6340, 2784, 3356, 5465, 7040, 7421, 3553, 4882, 4883, 3557, 100, 4880, 114548, 7827, 7043, 4881, 59272, 147, 4868, 9370, 5468, 5054, 3162, 5997, 2492…	561	181	3028	2.17689	1.07098e-08	1.07098e-08	6.78291e-09
kidney disease		GENETIC_ASSOCIATION_DB_DISEASE	periodontitis	35	3.52467	2.82943e-07	5891, 2357, 3339, 3383, 6352, 7040, 3458, 7421, 5327, 3553, 3554, 3557, 5265, 3596, 3570, 4313, 4312, 3572, 4318, 6279, 3119, 799, 3552, 1906, 4982, 5054, 1234, 5730, 356, 6696, 1672, 1636, 1277, 7077, 2215	561	79	3028	2.3913	0.000798712	0.000399436	0.000506056
fibrosis		GENETIC_ASSOCIATION_DB_DISEASE	left ventricular hypertrophy	19	1.91339	4.70585e-07	4846, 59272, 1374, 4878, 2784, 5468, 4982, 1585, 1906, 5465, 153, 1215, 7139, 1234, 7040, 183, 185, 1636, 6584	561	30	3028	3.41842	0.00132805	0.000442879	0.00084166
whooping cough		GENETIC_ASSOCIATION_DB_DISEASE	chronic obstructive pulmonary disease/COPD	27	2.71903	5.28028e-07	2729, 6346, 155, 154, 7356, 6352, 1628, 7040, 6356, 3553, 6439, 5265, 3557, 3576, 3596, 4846, 4312, 4318, 3303, 2638, 5054, 3162, 1672, 185, 1636, 7077, 4321	561	54	3028	2.69875	0.00149004	0.000372718	0.0009444
proteinuria		GENETIC_ASSOCIATION_DB_DISEASE	restenosis	30	3.02115	8.78028e-07	4878, 2784, 155, 154, 3383, 7356, 1524, 6356, 3553, 3554, 4018, 3578, 3557, 4846, 4318, 3303, 3552, 5468, 345, 1906, 5054, 1585, 1909, 3162, 1234, 183, 3689, 185, 1636, 7076	561	65	3028	2.49116	0.00247648	0.000495787	0.00157038
pulmonary fibrosis		GENETIC_ASSOCIATION_DB_DISEASE	glaucoma; glaucoma, primary open-angle	11	1.10775	2.01381e-06	1909, 1215, 1910, 4846, 183, 5972, 185, 1636, 186, 1906, 1585	561	12	3028	4.94771	0.00567087	0.000947386	0.00360174
Enlarged heart		GENETIC_ASSOCIATION_DB_DISEASE	atherosclerosis, coronary	53	5.33736	3.07062e-06	5891, 2053, 4852, 6347, 3383, 6352, 1524, 5327, 3156, 4313, 4846, 4312, 6648, 4318, 4843, 4035, 3552, 345, 6098, 1585, 1906, 4982, 6402, 1234, 5973, 2162, 2215, 9365, 2784, 5465, 3458, 7422, 7421, 3553, 3075, 100, 7015, 3119, 9370, 1401, 5468, 5467, 5724, 5054, 1215, 6387, 3162, 183, 185, 1636, 186, 1471, 3931	561	155	3028	1.8456	0.00863395	0.00123801	0.00549181
		GENETIC_ASSOCIATION_DB_DISEASE	retinopathy, diabetic	19	1.91339	3.22832e-06	5891, 4846, 3119, 4852, 4843, 2784, 155, 5054, 1906, 3383, 1215, 7422, 183, 3689, 186, 1636, 231, 3077, 7078	561	33	3028	3.10765	0.00907535	0.00113895	0.00577384
		GENETIC_ASSOCIATION_DB_DISEASE	nephropathy, diabetic	19	1.91339	3.22832e-06	4846, 5167, 59272, 5972, 5579, 4843, 9370, 3827, 345, 1585, 6513, 1215, 6352, 1234, 183, 185, 1636, 1490, 231	561	33	3028	3.10765	0.00907535	0.00113895	0.00577384
		GENETIC_ASSOCIATION_DB_DISEASE	bone density	40	4.0282	3.56127e-06	9365, 5167, 4879, 4852, 197, 6347, 846, 5351, 155, 6678, 3383, 1728, 7040, 1628, 7421, 6355, 7048, 3553, 5741, 3554, 1269, 4846, 4312, 5745, 4318, 9370, 799, 2638, 3552, 5054, 4982, 654, 1232, 6696, 4088, 1277, 4089, 1278, 2353, 4087	561	105	3028	2.05619	0.0100066	0.00111682	0.00636931
		GENETIC_ASSOCIATION_DB_DISEASE	abdominal aortic aneurysm	16	1.61128	8.73693e-06	4313, 1281, 2006, 4846, 4312, 4318, 3119, 5054, 3162, 7040, 6696, 7077, 7076, 7078, 4321, 4322	561	26	3028	3.32154	0.0243713	0.00246428	0.0156253
		GENETIC_ASSOCIATION_DB_DISEASE	H. pylori infection stomach cancer	9	0.906344	9.90161e-06	4313, 4318, 4843, 3119, 4317, 4316, 6391, 7077, 7076	561	9	3028	5.3975	0.027575	0.0025388	0.017708
		GENETIC_ASSOCIATION_DB_DISEASE	kidney failure, chronic	13	1.30916	2.03367e-05	4846, 4318, 4353, 9370, 1585, 6402, 4256, 183, 185, 1636, 10135, 6446, 7827	561	19	3028	3.69303	0.0558134	0.00477452	0.036367
		GENETIC_ASSOCIATION_DB_DISEASE	heart failure	13	1.30916	2.03367e-05	4313, 1585, 1906, 154, 136319, 1909, 153, 3458, 7040, 183, 7422, 185, 1636	561	19	3028	3.69303	0.0558134	0.00477452	0.036367
		GENETIC_ASSOCIATION_DB_DISEASE	diabetes, type 2	81	8.1571	3.55614e-05	2053, 116, 842, 5167, 688, 2642, 5579, 4852, 5539, 1395, 197, 6347, 4899, 6517, 155, 6513, 3383, 948, 154, 6928, 6927, 3480, 6352, 1628, 10135, 79602, 1622, 3099, 6647, 4846, 6648, 1080, 6649, 4318, 4843, 345, 6833, 207, 5697, 6402, 1594, 10911, 7840, 231, 5313, 7078, 6690, 133, 4879, 4878, 177, 2784, 5465, 3458, 7040, 4988, 7422, 7421, 22926, 3077, 100, 2395, 3570, 2308, 3119, 1401, 9370, 3375, …	561	289	3028	1.5128	0.0955489	0.0076954	0.0635841
		GENETIC_ASSOCIATION_DB_DISEASE	cardiomyopathy	19	1.91339	6.36949e-05	6648, 4776, 4879, 3119, 7137, 6262, 1585, 5350, 7139, 4633, 7168, 1674, 183, 4625, 4624, 1636, 70, 3077, 4607	561	39	3028	2.62955	0.16463	0.0127664	0.11386
		GENETIC_ASSOCIATION_DB_DISEASE	polycystic kidney disease	10	1.00705	8.39216e-05	5311, 7040, 4846, 5310, 183, 185, 1636, 5314, 5313, 1906	561	13	3028	4.15193	0.211012	0.0156761	0.149992
		GENETIC_ASSOCIATION_DB_DISEASE	asthma	59	5.94159	0.000101358	2053, 6774, 4353, 6347, 154, 6352, 7356, 1728, 1524, 6356, 6354, 7852, 3579, 2204, 3578, 112744, 5265, 3596, 4846, 1080, 6648, 4318, 4843, 3303, 4842, 3791, 26762, 1906, 1232, 1909, 1234, 7076, 1179, 1910, 6441, 1129, 728, 7040, 3458, 4586, 1131, 7421, 627, 3553, 10800, 3557, 100, 2833, 5154, 3119, 2638, 3371, 5054, 1215, 57105, 5730, 1672, 1636, 6915	561	199	3028	1.60027	0.248925	0.0177315	0.181129
		GENETIC_ASSOCIATION_DB_DISEASE	Alzheimer's Disease	67	6.74723	0.000200279	4353, 3339, 642, 197, 6347, 7490, 3383, 7392, 1728, 150, 6351, 5327, 3156, 7019, 3576, 6646, 831, 4846, 2904, 6648, 4318, 3303, 4842, 4035, 55851, 3552, 345, 1234, 2162, 7076, 56681, 23411, 58, 5972, 213, 8038, 5465, 3356, 4987, 3458, 7422, 7421, 3658, 627, 3553, 3077, 3554, 9479, 4018, 3557, 818, 1401, 5468, 5467, 23621, 5054, 351, 80114, 3162, 183, 356, 1636, 6720, 2534, 1471, 2353, 142	561	239	3028	1.51311	0.432006	0.0327258	0.357604
		GENETIC_ASSOCIATION_DB_DISEASE	nephropathy in other diseases	16	1.61128	0.000211961	5891, 4846, 5167, 5579, 4878, 3119, 4868, 6347, 5054, 6513, 6352, 1234, 183, 185, 1636, 231	561	32	3028	2.69875	0.450442	0.0327109	0.378425
		GENETIC_ASSOCIATION_DB_DISEASE	colorectal cancer; Tourette syndrome; bone density; pregnancy loss, recurrent; cleft lip without cleft palate; juvenile polyposis; cleft palate	7	0.704935	0.000230957	7040, 4088, 4089, 7048, 7046, 4092, 4087	561	7	3028	5.3975	0.479153	0.0337488	0.412274
		GENETIC_ASSOCIATION_DB_DISEASE	Diabetic Nephropathy	14	1.40987	0.000406488	5891, 4846, 6648, 9370, 177, 345, 5054, 1906, 1234, 7040, 183, 185, 1636, 3553	561	27	3028	2.79871	0.682779	0.0557911	0.724534
		GENETIC_ASSOCIATION_DB_DISEASE	hypertension, pregnancy induced	10	1.00705	0.00041162	1215, 4846, 183, 4306, 185, 6296, 1636, 5054, 1585, 154	561	15	3028	3.59834	0.687345	0.0538597	0.733649
		GENETIC_ASSOCIATION_DB_DISEASE	sclerosis, systemic	17	1.71198	0.000412993	3598, 1910, 3596, 4846, 3119, 6347, 3552, 1906, 1909, 6352, 7422, 199, 7076, 3553, 3557, 2200, 3576	561	37	3028	2.47993	0.688555	0.051643	0.736088
		GENETIC_ASSOCIATION_DB_DISEASE	osteoporosis	13	1.30916	0.000439949	1080, 5745, 799, 197, 846, 4982, 7040, 7421, 1277, 5741, 1269, 1278, 1268	561	24	3028	2.92365	0.711393	0.0525963	0.783955
		GENETIC_ASSOCIATION_DB_DISEASE	pancreatitis, chronic	12	1.20846	0.000459134	3458, 7040, 6648, 7422, 1080, 5645, 3553, 5644, 6347, 3383, 6690, 3576	561	21	3028	3.08429	0.72662	0.0526031	0.818008
		GENETIC_ASSOCIATION_DB_DISEASE	nephropathy, IgA	16	1.61128	0.000481822	3596, 4846, 5155, 6347, 5054, 1906, 6402, 7356, 3458, 7040, 7422, 1636, 3553, 3554, 2204, 4155	561	34	3028	2.54	0.743594	0.0529844	0.858266
		GENETIC_ASSOCIATION_DB_DISEASE	heart rate	8	0.805639	0.000510897	153, 4846, 4843, 185, 1129, 155, 1585, 154	561	10	3028	4.318	0.763816	0.0539932	0.909834
		GENETIC_ASSOCIATION_DB_DISEASE	left ventricular remodeling	8	0.805639	0.000510897	153, 4313, 4312, 183, 4318, 1636, 1585, 154	561	10	3028	4.318	0.763816	0.0539932	0.909834
		GENETIC_ASSOCIATION_DB_DISEASE	coronary artery disease	26	2.61833	0.000542868	4353, 6347, 2784, 6352, 7040, 1524, 5327, 3553, 3554, 3077, 4018, 4313, 1281, 4846, 4318, 4843, 345, 1906, 5054, 1234, 3162, 183, 185, 1636, 2162, 4321	561	71	3028	1.97655	0.784216	0.0552127	0.966509
		GENETIC_ASSOCIATION_DB_DISEASE	kidney disease	9	0.906344	0.000699682	6927, 4846, 7422, 183, 185, 1636, 186, 5054, 261734	561	13	3028	3.73673	0.86146	0.0681586	1.24405
		GENETIC_ASSOCIATION_DB_DISEASE	hypertension; left ventricular hypertrophy	7	0.704935	0.000779187	1215, 153, 183, 185, 1636, 186, 1585	561	8	3028	4.72282	0.889339	0.0730969	1.38448
		GENETIC_ASSOCIATION_DB_DISEASE	Idiopathic Dilated Cardiomyopathy	7	0.704935	0.000779187	7040, 4846, 183, 4879, 185, 1636, 1585	561	8	3028	4.72282	0.889339	0.0730969	1.38448
		GENETIC_ASSOCIATION_DB_DISEASE	rheumatoid arthritis	44	4.43102	0.001034	6288, 10673, 7297, 3356, 6352, 3458, 7040, 1524, 7422, 7421, 5327, 6584, 3553, 3579, 3077, 5777, 3577, 3557, 5265, 2833, 4313, 4846, 4312, 4318, 3119, 4843, 7036, 4316, 2638, 1585, 5054, 1232, 4543, 1233, 4544, 1234, 6696, 471, 3040, 2215, 4790, 4321, 4322, 142	561	149	3028	1.59389	0.946149	0.092793	1.83331
		GENETIC_ASSOCIATION_DB_DISEASE	diabetes, type 1 diabetic nephropathy	6	0.60423	0.00108357	7040, 7422, 9370, 7048, 7046, 3383	561	6	3028	5.3975	0.95319	0.0940429	1.92039
		GENETIC_ASSOCIATION_DB_DISEASE	aortic stiffness	6	0.60423	0.00108357	183, 185, 1636, 1277, 1585, 2200	561	6	3028	5.3975	0.95319	0.0940429	1.92039
		GENETIC_ASSOCIATION_DB_DISEASE	essential hypertension	8	0.805639	0.00118185	4846, 183, 5972, 4843, 185, 1636, 5468, 1585	561	11	3028	3.92546	0.964546	0.0990992	2.09284
		GENETIC_ASSOCIATION_DB_DISEASE	lung function	12	1.20846	0.00122851	3162, 3458, 3596, 6647, 4312, 6648, 4318, 6649, 2638, 4321, 5265, 3576	561	23	3028	2.81609	0.968927	0.0998509	2.1746
		GENETIC_ASSOCIATION_DB_DISEASE	hematology indices	9	0.906344	0.00137038	5028, 4846, 596, 64805, 581, 3579, 3577, 3383, 3576	561	14	3028	3.46982	0.979196	0.107653	2.42284
		GENETIC_ASSOCIATION_DB_DISEASE	systemic sclerosis	9	0.906344	0.00137038	7040, 4846, 4312, 5155, 1636, 2335, 1278, 3552, 2200	561	14	3028	3.46982	0.979196	0.107653	2.42284
		GENETIC_ASSOCIATION_DB_DISEASE	kidney transplant	14	1.40987	0.00140741	4846, 3303, 6347, 5054, 6352, 3458, 1234, 7040, 3162, 183, 7422, 185, 186, 1636	561	30	3028	2.51884	0.981264	0.107419	2.48754
		GENETIC_ASSOCIATION_DB_DISEASE	preeclampsia	25	2.51762	0.00168749	5167, 4306, 5972, 4353, 155, 23576, 7040, 3458, 7422, 3557, 4846, 6648, 4318, 3303, 3119, 9370, 3552, 5054, 1909, 183, 185, 186, 1636, 1277, 2162	561	72	3028	1.87413	0.991515	0.124085	2.97554
		GENETIC_ASSOCIATION_DB_DISEASE	multiple sclerosis	46	4.63243	0.00189083	116, 1410, 3627, 1270, 4353, 5578, 1230, 5354, 6347, 6348, 3383, 154, 6352, 3676, 3458, 7040, 1628, 6356, 7421, 6354, 627, 3579, 3553, 4210, 3557, 3576, 4155, 4846, 596, 4318, 3119, 4340, 4843, 3303, 4842, 581, 4035, 2638, 5724, 1234, 3976, 5335, 6696, 356, 7432, 2215	561	162	3028	1.53262	0.995227	0.134504	3.32838
		GENETIC_ASSOCIATION_DB_DISEASE	pulmonary fibrosis	12	1.20846	0.00189575	3458, 6648, 6440, 6441, 3119, 3553, 6439, 3554, 3552, 3557, 6436, 6435	561	24	3028	2.69875	0.995293	0.131526	3.33691
		GENETIC_ASSOCIATION_DB_DISEASE	coronary heart disease	20	2.0141	0.00195346	4846, 4312, 2149, 1401, 177, 5468, 5467, 155, 1585, 5054, 154, 5465, 153, 1234, 183, 185, 1636, 2162, 3553, 3077	561	53	3028	2.03679	0.996002	0.132022	3.43682
		GENETIC_ASSOCIATION_DB_DISEASE	cardiovascular disease	20	2.0141	0.00195346	4846, 6774, 6649, 4353, 9370, 177, 2784, 345, 1585, 5054, 154, 153, 183, 185, 1636, 5327, 2162, 3077, 5265, 2200	561	53	3028	2.03679	0.996002	0.132022	3.43682
		GENETIC_ASSOCIATION_DB_DISEASE	dementia, vascular	7	0.704935	0.00197295	6721, 7422, 183, 185, 1636, 5054, 3383	561	9	3028	4.19806	0.996217	0.130144	3.47055
		GENETIC_ASSOCIATION_DB_DISEASE	metabolic syndrome	14	1.40987	0.0020223	4846, 5167, 9370, 2784, 345, 5468, 5467, 1585, 5054, 154, 5465, 5997, 183, 1636	561	31	3028	2.43758	0.99671	0.130149	3.55587
		GENETIC_ASSOCIATION_DB_DISEASE	cardiovascular	17	1.71198	0.00213434	4846, 4878, 2784, 5468, 1585, 154, 5465, 1215, 7040, 7168, 183, 185, 1636, 3553, 3077, 3557, 2200	561	42	3028	2.1847	0.997604	0.13382	3.74935
		GENETIC_ASSOCIATION_DB_DISEASE	longevity	24	2.41692	0.00318577	9365, 6648, 2308, 3303, 3552, 5468, 345, 5054, 5291, 3162, 7040, 1234, 3458, 7422, 183, 356, 1636, 3553, 3077, 5294, 23411, 3557, 142, 3576	561	71	3028	1.82451	0.999878	0.189057	5.5472
		GENETIC_ASSOCIATION_DB_DISEASE	hepatitis C, chronic	16	1.61128	0.00349003	1374, 3119, 4843, 6347, 1232, 6352, 3458, 1234, 7040, 6696, 6355, 2215, 3553, 3077, 2204, 100	561	40	3028	2.159	0.999948	0.200995	6.06152
		GENETIC_ASSOCIATION_DB_DISEASE	body mass	16	1.61128	0.00349003	5167, 1270, 2308, 2309, 4852, 2784, 5467, 5367, 155, 154, 5465, 153, 150, 56729, 627, 4828	561	40	3028	2.159	0.999948	0.200995	6.06152
		GENETIC_ASSOCIATION_DB_DISEASE	stroke, ischemic	20	2.0141	0.00401038	9365, 2053, 4846, 6548, 3119, 3303, 1401, 3091, 6347, 5054, 3383, 3676, 1636, 5327, 2162, 3553, 11093, 4883, 5265, 3557	561	56	3028	1.92768	0.999988	0.222895	6.93499
		GENETIC_ASSOCIATION_DB_DISEASE	subarachnoid hemorrhage	9	0.906344	0.0041442	3162, 2006, 4846, 4312, 4318, 3553, 2022, 3552, 4321	561	16	3028	3.0361	0.999992	0.225042	7.15837
		GENETIC_ASSOCIATION_DB_DISEASE	pneumoconiosis, coal workers'	7	0.704935	0.00416603	1234, 1524, 6648, 3553, 6347, 3552, 3557	561	10	3028	3.77825	0.999992	0.221852	7.19476
		GENETIC_ASSOCIATION_DB_DISEASE	renal disease, end stage	7	0.704935	0.00416603	6928, 4846, 183, 3119, 1636, 846, 1585	561	10	3028	3.77825	0.999992	0.221852	7.19476
		GENETIC_ASSOCIATION_DB_DISEASE	posttransplantation erythrocytosis	5	0.503525	0.00494538	4846, 183, 185, 1636, 186	561	5	3028	5.3975	0.999999	0.252989	8.48525
		GENETIC_ASSOCIATION_DB_DISEASE	cysclosporine toxicity	5	0.503525	0.00494538	4846, 183, 185, 1636, 186	561	5	3028	5.3975	0.999999	0.252989	8.48525
		GENETIC_ASSOCIATION_DB_DISEASE	systemic lupus erythematosus	31	3.12185	0.00503083	10673, 6347, 1843, 7042, 7040, 3458, 7421, 3553, 3579, 3577, 5777, 3557, 4155, 2833, 3576, 596, 6648, 3119, 4843, 6737, 1773, 3552, 5054, 1232, 1233, 6361, 1234, 356, 6696, 1636, 2215	561	103	3028	1.62449	0.999999	0.252239	8.62571
		GENETIC_ASSOCIATION_DB_DISEASE	cystic fibrosis	14	1.40987	0.00529274	1080, 1181, 4842, 2729, 6340, 5029, 1672, 1636, 1673, 3077, 5265, 6436, 3576, 6435	561	34	3028	2.2225	1	0.25898	9.05495
		GENETIC_ASSOCIATION_DB_DISEASE	nephropathy	13	1.30916	0.00650753	5891, 4846, 328, 4318, 4868, 1286, 1585, 6513, 3458, 7040, 183, 1636, 3557	561	31	3028	2.26347	1	0.303381	11.0211
		GENETIC_ASSOCIATION_DB_DISEASE	meningococcal disease	9	0.906344	0.00658074	6441, 2215, 3553, 3552, 5199, 5054, 3557, 6436, 6435	561	17	3028	2.8575	1	0.301323	11.1383
		GENETIC_ASSOCIATION_DB_DISEASE	vesicoureteral reflux	6	0.60423	0.00727497	7040, 185, 1636, 186, 3816, 3576	561	8	3028	4.04813	1	0.322299	12.2424
		GENETIC_ASSOCIATION_DB_DISEASE	asthma asthma, aspirin-intolerant	6	0.60423	0.00727497	5737, 5731, 5734, 5733, 6915, 5739	561	8	3028	4.04813	1	0.322299	12.2424
		GENETIC_ASSOCIATION_DB_DISEASE	arthritis	19	1.91339	0.00771176	4313, 4312, 6648, 3119, 4843, 6347, 3552, 3383, 3458, 7421, 1636, 2215, 7076, 3553, 3554, 3077, 3557, 142, 4155	561	55	3028	1.86459	1	0.33293	12.9305
		GENETIC_ASSOCIATION_DB_DISEASE	bone mineral density	10	1.00705	0.00839872	7040, 4312, 4318, 7421, 2638, 799, 1277, 5468, 846, 3557	561	21	3028	2.57024	1	0.351477	14.0023
		GENETIC_ASSOCIATION_DB_DISEASE	blood pressure, arterial	19	1.91339	0.00946504	4846, 59272, 4878, 196, 6340, 2784, 345, 1585, 1906, 154, 153, 3480, 150, 1234, 183, 7421, 185, 1636, 6446	561	56	3028	1.8313	1	0.380958	15.6414
		GENETIC_ASSOCIATION_DB_DISEASE	myocardial infarct	34	3.42397	0.0113307	5167, 6347, 2784, 3383, 154, 5465, 3356, 153, 7422, 6356, 7421, 5327, 2204, 4018, 3075, 4881, 4846, 7015, 4312, 671, 4035, 1401, 9370, 1773, 5468, 345, 6098, 1585, 5054, 10911, 185, 1636, 2162, 7057	561	122	3028	1.50422	1	0.431397	18.4385
		GENETIC_ASSOCIATION_DB_DISEASE	giant cell arteritis	8	0.805639	0.0116091	6352, 3458, 4846, 7422, 4843, 4790, 3552, 3383	561	15	3028	2.87867	1	0.433655	18.8483
		GENETIC_ASSOCIATION_DB_DISEASE	Atopic asthma	10	1.00705	0.0119362	3458, 3596, 7040, 1080, 6356, 3553, 6347, 26762, 3578, 154	561	22	3028	2.45341	1	0.437158	19.3272
		GENETIC_ASSOCIATION_DB_DISEASE	left ventricular wall thickness	5	0.503525	0.012669	7139, 4625, 7137, 2717, 4607	561	6	3028	4.49792	1	0.451242	20.3907
		GENETIC_ASSOCIATION_DB_DISEASE	myocardial infarct stroke	5	0.503525	0.012669	183, 185, 1636, 186, 2784	561	6	3028	4.49792	1	0.451242	20.3907
		GENETIC_ASSOCIATION_DB_DISEASE	aneurysm	5	0.503525	0.012669	4313, 4318, 7076, 4321, 5054	561	6	3028	4.49792	1	0.451242	20.3907
		GENETIC_ASSOCIATION_DB_DISEASE	obesity	34	3.42397	0.0128492	5167, 1270, 1374, 4852, 5539, 1395, 197, 6517, 155, 51083, 154, 5465, 3356, 153, 150, 1628, 7421, 4828, 1268, 3570, 3303, 9370, 5468, 345, 5467, 5054, 5697, 56729, 8195, 2847, 2587, 1636, 6720, 8431	561	123	3028	1.49199	1	0.450479	20.6501
		GENETIC_ASSOCIATION_DB_DISEASE	heart transplant complications	7	0.704935	0.0131067	6352, 1234, 3162, 3458, 7040, 1524, 7422	561	12	3028	3.14854	1	0.451701	21.0195
		GENETIC_ASSOCIATION_DB_DISEASE	stroke	17	1.71198	0.0146986	2006, 4846, 4312, 4318, 3303, 4878, 1401, 2784, 5054, 183, 3689, 185, 1636, 5327, 2215, 2162, 2022	561	50	3028	1.83515	1	0.485088	23.2673
		GENETIC_ASSOCIATION_DB_DISEASE	tuberculosis	19	1.91339	0.016695	3119, 4843, 6772, 2638, 6347, 3552, 5027, 3458, 7040, 7421, 3579, 3553, 3577, 3557, 6436, 5265, 4155, 3576, 6435	561	59	3028	1.73818	1	0.52426	26.001
		GENETIC_ASSOCIATION_DB_DISEASE	blood pressure, arterial hypertension	11	1.10775	0.0177643	153, 4846, 5029, 831, 2534, 1278, 857, 1269, 1188, 3075, 1585	561	27	3028	2.19898	1	0.541011	27.4272
		GENETIC_ASSOCIATION_DB_DISEASE	oral submucous fibrosis	7	0.704935	0.0206069	7040, 3119, 4317, 1277, 1278, 1471, 4015	561	13	3028	2.90635	1	0.58973	31.0932
		GENETIC_ASSOCIATION_DB_DISEASE	esophageal varices	4	0.40282	0.0217127	4846, 183, 185, 1636	561	4	3028	5.3975	1	0.60357	32.4715
		GENETIC_ASSOCIATION_DB_DISEASE	cerebral white matter lesions	4	0.40282	0.0217127	4846, 183, 185, 1636	561	4	3028	5.3975	1	0.60357	32.4715
		GENETIC_ASSOCIATION_DB_DISEASE	renal allograft function	4	0.40282	0.0217127	183, 185, 1636, 1585	561	4	3028	5.3975	1	0.60357	32.4715
		GENETIC_ASSOCIATION_DB_DISEASE	blood pressure; heart rate	4	0.40282	0.0217127	153, 150, 147, 154	561	4	3028	5.3975	1	0.60357	32.4715
		GENETIC_ASSOCIATION_DB_DISEASE	atherosclerosis, generalized blood pressure, arterial cardiovascular disease	4	0.40282	0.0217127	4846, 183, 185, 1636	561	4	3028	5.3975	1	0.60357	32.4715
		GENETIC_ASSOCIATION_DB_DISEASE	atherosclerosis, coronary cardiovascular disease diabetes, type 2 hypercholesterolemia hypertension hypertriglyceridemia obesity stroke	4	0.40282	0.0217127	4846, 4878, 1636, 154	561	4	3028	5.3975	1	0.60357	32.4715
		GENETIC_ASSOCIATION_DB_DISEASE	intracranial aneurysms	4	0.40282	0.0217127	4846, 7077, 7076, 1278	561	4	3028	5.3975	1	0.60357	32.4715
		GENETIC_ASSOCIATION_DB_DISEASE	cirrhosis hepatitis B, chronic	4	0.40282	0.0217127	1234, 7852, 6347, 3577	561	4	3028	5.3975	1	0.60357	32.4715
		GENETIC_ASSOCIATION_DB_DISEASE	peritoneal transport	4	0.40282	0.0217127	4846, 183, 185, 1636	561	4	3028	5.3975	1	0.60357	32.4715
		GENETIC_ASSOCIATION_DB_DISEASE	arterial disease	4	0.40282	0.0217127	4846, 183, 185, 1636	561	4	3028	5.3975	1	0.60357	32.4715
		GENETIC_ASSOCIATION_DB_DISEASE	respiratory distress syndrome	4	0.40282	0.0217127	7422, 6439, 6436, 6435	561	4	3028	5.3975	1	0.60357	32.4715
		GENETIC_ASSOCIATION_DB_DISEASE	renal function	4	0.40282	0.0217127	4846, 183, 1636, 186	561	4	3028	5.3975	1	0.60357	32.4715
		GENETIC_ASSOCIATION_DB_DISEASE	renal disease	4	0.40282	0.0217127	4846, 5310, 1636, 1634	561	4	3028	5.3975	1	0.60357	32.4715
		GENETIC_ASSOCIATION_DB_DISEASE	duodenal ulcer	4	0.40282	0.0217127	4846, 4353, 3119, 3576	561	4	3028	5.3975	1	0.60357	32.4715
		GENETIC_ASSOCIATION_DB_DISEASE	pancreatitis, acute pancreatitis, chronic	4	0.40282	0.0217127	1080, 5644, 5265, 6690	561	4	3028	5.3975	1	0.60357	32.4715
		GENETIC_ASSOCIATION_DB_DISEASE	hypertension; cardiovascular disease	4	0.40282	0.0217127	183, 1636, 4883, 4881	561	4	3028	5.3975	1	0.60357	32.4715
		GENETIC_ASSOCIATION_DB_DISEASE	sarcoidosis	15	1.51057	0.0229227	1080, 3119, 6347, 3552, 6348, 1116, 1215, 7356, 6352, 3458, 7040, 7422, 1636, 3553, 4790	561	44	3028	1.84006	1	0.618271	33.9498
		GENETIC_ASSOCIATION_DB_DISEASE	copd	6	0.60423	0.023639	7422, 1080, 1672, 1636, 2638, 5265	561	10	3028	3.2385	1	0.624352	34.8105
		GENETIC_ASSOCIATION_DB_DISEASE	gastric ulcer	6	0.60423	0.023639	4312, 4318, 4316, 5327, 3684, 5054	561	10	3028	3.2385	1	0.624352	34.8105
		GENETIC_ASSOCIATION_DB_DISEASE	paratyphoid feber typhoid fever	6	0.60423	0.023639	3458, 1401, 3553, 3554, 3552, 834	561	10	3028	3.2385	1	0.624352	34.8105
		GENETIC_ASSOCIATION_DB_DISEASE	brain aneurysm	8	0.805639	0.0249993	2006, 4846, 4318, 7077, 7076, 1278, 7078, 4015	561	17	3028	2.54	1	0.639897	36.416
		GENETIC_ASSOCIATION_DB_DISEASE	Q fever	8	0.805639	0.0249993	6402, 3458, 7040, 7421, 3553, 3554, 3557, 3383	561	17	3028	2.54	1	0.639897	36.416
		GENETIC_ASSOCIATION_DB_DISEASE	chronic obstructive pulmonary disease	8	0.805639	0.0249993	3162, 7040, 1080, 6649, 1672, 1636, 7077, 5265	561	17	3028	2.54	1	0.639897	36.416
		GENETIC_ASSOCIATION_DB_DISEASE	respiratory syncytial virus	8	0.805639	0.0249993	3458, 3596, 7040, 1524, 6441, 3578, 3383, 3576	561	17	3028	2.54	1	0.639897	36.416
		GENETIC_ASSOCIATION_DB_DISEASE	respiratory distress syndrome, neonatal	5	0.503525	0.0252742	6441, 6439, 6436, 6435, 3576	561	7	3028	3.85536	1	0.638753	36.7359
		GENETIC_ASSOCIATION_DB_DISEASE	renin activity; aldosterone	5	0.503525	0.0252742	183, 4878, 1636, 2784, 1585	561	7	3028	3.85536	1	0.638753	36.7359
		GENETIC_ASSOCIATION_DB_DISEASE	autonomic nervous system function	5	0.503525	0.0252742	150, 183, 185, 1636, 186	561	7	3028	3.85536	1	0.638753	36.7359
		GENETIC_ASSOCIATION_DB_DISEASE	high-altitude tolerance	5	0.503525	0.0252742	183, 185, 1636, 1585, 154	561	7	3028	3.85536	1	0.638753	36.7359
		GENETIC_ASSOCIATION_DB_DISEASE	diabetes, type 1	48	4.83384	0.0281992	132, 9368, 3339, 6347, 2784, 51083, 3383, 6928, 6927, 3458, 1728, 7040, 1628, 199, 7421, 6584, 3553, 3554, 3075, 3557, 5134, 100, 8718, 3596, 4846, 596, 6648, 3119, 4340, 4843, 6548, 3303, 9370, 3552, 345, 6402, 6387, 1594, 1234, 7070, 183, 356, 1636, 1634, 231, 567, 4790, 142	561	196	3028	1.32184	1	0.674349	40.0467
		GENETIC_ASSOCIATION_DB_DISEASE	myocardial infarct; atherosclerosis, coronary	11	1.10775	0.0297322	1234, 3162, 4846, 4312, 185, 4878, 1636, 3077, 5054, 5265, 7057	561	29	3028	2.04733	1	0.688898	41.7159
		GENETIC_ASSOCIATION_DB_DISEASE	cirrhosis	7	0.704935	0.0305553	3162, 7040, 6648, 4843, 4353, 3119, 3077	561	14	3028	2.69875	1	0.694023	42.594
		GENETIC_ASSOCIATION_DB_DISEASE	kawasaki disease	8	0.805639	0.0345676	3162, 4846, 7422, 4843, 2215, 3791, 3553, 3557	561	18	3028	2.39889	1	0.734094	46.698
		GENETIC_ASSOCIATION_DB_DISEASE	preterm delivery	13	1.30916	0.03596	3570, 4846, 4318, 4843, 3552, 3308, 154, 5055, 1728, 3458, 7040, 7422, 3553	561	38	3028	1.84651	1	0.743548	48.0564
		GENETIC_ASSOCIATION_DB_DISEASE	normal variation	9	0.906344	0.0366591	4312, 7421, 6696, 1277, 1278, 2353, 2784, 6678, 5265	561	22	3028	2.20807	1	0.745829	48.726
		GENETIC_ASSOCIATION_DB_DISEASE	Wegener's granulomatosis	6	0.60423	0.0368823	6352, 1234, 3458, 7040, 5657, 3119	561	11	3028	2.94409	1	0.743487	48.938
		GENETIC_ASSOCIATION_DB_DISEASE	sepsis	11	1.10775	0.0374721	3458, 6648, 1672, 3303, 671, 2920, 3553, 3554, 3552, 5054, 3557	561	30	3028	1.97908	1	0.744683	49.4944
		GENETIC_ASSOCIATION_DB_DISEASE	atopy	14	1.40987	0.0417469	5891, 3596, 4843, 3119, 4842, 3552, 1906, 3458, 57105, 183, 6356, 1636, 3553, 3557	561	43	3028	1.75733	1	0.778051	53.3593
		GENETIC_ASSOCIATION_DB_DISEASE	macular degeneration	14	1.40987	0.0417469	6648, 4318, 4852, 3119, 1401, 196, 7439, 1524, 7422, 3350, 3078, 1471, 3075, 142	561	43	3028	1.75733	1	0.778051	53.3593
		GENETIC_ASSOCIATION_DB_DISEASE	atherosclerosis, carotid	7	0.704935	0.0431862	4846, 4318, 197, 6347, 345, 3931, 3557	561	15	3028	2.51884	1	0.785432	54.5965
		GENETIC_ASSOCIATION_DB_DISEASE	glomerulonephritis	5	0.503525	0.0432734	183, 185, 1636, 3075, 142	561	8	3028	3.37344	1	0.782053	54.6705
		GENETIC_ASSOCIATION_DB_DISEASE	bronchopulmonary dysplasia	5	0.503525	0.0432734	6440, 6441, 6439, 6436, 6435	561	8	3028	3.37344	1	0.782053	54.6705
		GENETIC_ASSOCIATION_DB_DISEASE	priapism	5	0.503525	0.0432734	9365, 4846, 4843, 358, 2162	561	8	3028	3.37344	1	0.782053	54.6705
		GENETIC_ASSOCIATION_DB_DISEASE	liver disease, chronic	5	0.503525	0.0432734	4313, 4312, 1080, 3875, 3077	561	8	3028	3.37344	1	0.782053	54.6705
		GENETIC_ASSOCIATION_DB_DISEASE	depression	13	1.30916	0.0435473	1270, 4852, 1395, 2784, 1129, 3356, 183, 1387, 3350, 185, 186, 1636, 627	561	39	3028	1.79917	1	0.780167	54.902
		GENETIC_ASSOCIATION_DB_DISEASE	diabetes, type 2; obesity	8	0.805639	0.0462831	3480, 56729, 5167, 3303, 9370, 5468, 5697, 155	561	19	3028	2.27263	1	0.796716	57.1543
		GENETIC_ASSOCIATION_DB_DISEASE	suicide	11	1.10775	0.0465005	3356, 150, 4846, 183, 4843, 185, 3350, 4842, 1636, 1395, 2784	561	31	3028	1.91524	1	0.794433	57.3286
		GENETIC_ASSOCIATION_DB_DISEASE	pheochromocytoma	4	0.40282	0.0468637	6392, 8453, 6390, 7428	561	5	3028	4.318	1	0.79322	57.6184
		GENETIC_ASSOCIATION_DB_DISEASE	albuminuria	4	0.40282	0.0468637	183, 4878, 1636, 186	561	5	3028	4.318	1	0.79322	57.6184
		GENETIC_ASSOCIATION_DB_DISEASE	hypertension; blood pressure, arterial	4	0.40282	0.0468637	4846, 183, 1636, 10699	561	5	3028	4.318	1	0.79322	57.6184
		GENETIC_ASSOCIATION_DB_DISEASE	hypertrophic cardiomyopathy	4	0.40282	0.0468637	7168, 4625, 5350, 1585	561	5	3028	4.318	1	0.79322	57.6184
		GENETIC_ASSOCIATION_DB_DISEASE	blood pressure, arterial; atherosclerosis	4	0.40282	0.0468637	183, 185, 1636, 1585	561	5	3028	4.318	1	0.79322	57.6184
		GENETIC_ASSOCIATION_DB_DISEASE	spinal ossification	4	0.40282	0.0468637	7421, 3553, 5741, 3552	561	5	3028	4.318	1	0.79322	57.6184
		GENETIC_ASSOCIATION_DB_DISEASE	vulvar cancer	4	0.40282	0.0468637	4846, 3553, 3552, 3557	561	5	3028	4.318	1	0.79322	57.6184
		GENETIC_ASSOCIATION_DB_DISEASE	kidney stone disease	4	0.40282	0.0468637	4256, 7421, 799, 846	561	5	3028	4.318	1	0.79322	57.6184
		GENETIC_ASSOCIATION_DB_DISEASE	pregnancy loss, recurrent	17	1.71198	0.0489271	4846, 3119, 285, 5054, 3162, 3458, 7040, 405, 183, 7422, 7421, 185, 1636, 1277, 2162, 3553, 3077	561	57	3028	1.60978	1	0.803743	59.2297
		GENETIC_ASSOCIATION_DB_DISEASE	atherosclerosis	12	1.20846	0.0546293	1215, 6387, 4846, 185, 4353, 1636, 4035, 6720, 345, 4322, 5054, 1585	561	36	3028	1.79917	1	0.835165	63.3873
		GENETIC_ASSOCIATION_DB_DISEASE	Behcet's disease	12	1.20846	0.0546293	4846, 6648, 7422, 6649, 4843, 1636, 4210, 3579, 6347, 3552, 3576, 114548	561	36	3028	1.79917	1	0.835165	63.3873
		GENETIC_ASSOCIATION_DB_DISEASE	HIV	21	2.1148	0.0560202	3596, 4846, 3119, 1230, 6347, 3552, 6348, 6387, 6352, 6351, 3458, 1234, 1524, 6356, 356, 1672, 6354, 7852, 3579, 3577, 5265	561	76	3028	1.49142	1	0.839469	64.3388
		GENETIC_ASSOCIATION_DB_DISEASE	periodontal disease	7	0.704935	0.0586487	4846, 1672, 4353, 671, 2215, 3553, 3552	561	16	3028	2.36141	1	0.849898	66.0737
		GENETIC_ASSOCIATION_DB_DISEASE	endometriosis	16	1.61128	0.0602366	4312, 4353, 3119, 197, 196, 5054, 3383, 6352, 3458, 1234, 405, 7422, 356, 80781, 3553, 3557	561	54	3028	1.59926	1	0.85456	67.0828
		GENETIC_ASSOCIATION_DB_DISEASE	herpesvirus, Kaposi sarcoma-associated	5	0.503525	0.0667702	3596, 3553, 3579, 3552, 3576	561	9	3028	2.99861	1	0.880111	70.9443
		GENETIC_ASSOCIATION_DB_DISEASE	peripheral vascular disease	5	0.503525	0.0667702	4846, 64805, 1524, 1636, 3553	561	9	3028	2.99861	1	0.880111	70.9443
		GENETIC_ASSOCIATION_DB_DISEASE	inflammatory bowel disease	14	1.40987	0.0683769	3119, 5054, 3383, 3458, 1234, 7040, 7422, 1636, 2162, 3553, 3554, 4790, 8856, 3557	561	46	3028	1.64272	1	0.883597	71.8261
		GENETIC_ASSOCIATION_DB_DISEASE	graft-versus-host disease	14	1.40987	0.0683769	3119, 6347, 7042, 5027, 3458, 7040, 183, 7421, 185, 186, 1636, 3553, 3554, 3557	561	46	3028	1.64272	1	0.883597	71.8261
		GENETIC_ASSOCIATION_DB_DISEASE	panic disorder	10	1.00705	0.0718589	134, 3356, 135, 5997, 3939, 3350, 627, 1395, 3945, 51083	561	29	3028	1.86121	1	0.893575	73.6512
		GENETIC_ASSOCIATION_DB_DISEASE	celiac disease	17	1.71198	0.0739279	3596, 4312, 3119, 6347, 3552, 25976, 3383, 6402, 7042, 6352, 3458, 7040, 3553, 4790, 3578, 3557, 6690	561	60	3028	1.52929	1	0.89803	74.6822
		GENETIC_ASSOCIATION_DB_DISEASE	bullous pemphigoid	6	0.60423	0.074651	3458, 3596, 3553, 3552, 3557, 3576	561	13	3028	2.49116	1	0.897948	75.0334
		GENETIC_ASSOCIATION_DB_DISEASE	blood pressure	8	0.805639	0.076554	150, 7040, 4846, 183, 4878, 1636, 1906, 1585	561	21	3028	2.05619	1	0.901596	75.936
		GENETIC_ASSOCIATION_DB_DISEASE	arthritis, rheumatoid	7	0.704935	0.0770029	5891, 3458, 4312, 3119, 2215, 3554, 3383	561	17	3028	2.2225	1	0.900642	76.1444
		GENETIC_ASSOCIATION_DB_DISEASE	lymphoma, malignant	4	0.40282	0.0810584	4353, 3553, 3552, 3557	561	6	3028	3.59834	1	0.910303	77.9511
		GENETIC_ASSOCIATION_DB_DISEASE	IgA nephropathy	4	0.40282	0.0810584	7356, 1728, 1636, 3557	561	6	3028	3.59834	1	0.910303	77.9511
		GENETIC_ASSOCIATION_DB_DISEASE	radiotherapy response	4	0.40282	0.0810584	7040, 6648, 328, 472	561	6	3028	3.59834	1	0.910303	77.9511
		GENETIC_ASSOCIATION_DB_DISEASE	pheochtomocytomas	4	0.40282	0.0810584	6392, 6390, 6391, 7428	561	6	3028	3.59834	1	0.910303	77.9511
		GENETIC_ASSOCIATION_DB_DISEASE	diabetes, type 2; hypertriglyceridemic waist	4	0.40282	0.0810584	6927, 183, 345, 2784	561	6	3028	3.59834	1	0.910303	77.9511
		GENETIC_ASSOCIATION_DB_DISEASE	keloid disease	4	0.40282	0.0810584	7042, 7040, 7048, 7046	561	6	3028	3.59834	1	0.910303	77.9511
		GENETIC_ASSOCIATION_DB_DISEASE	subcutaneous fibrosis	4	0.40282	0.0810584	7040, 6648, 328, 472	561	6	3028	3.59834	1	0.910303	77.9511
		GENETIC_ASSOCIATION_DB_DISEASE	retinopathy of prematurity	4	0.40282	0.0810584	3480, 7040, 7422, 285	561	6	3028	3.59834	1	0.910303	77.9511
		GENETIC_ASSOCIATION_DB_DISEASE	radiotherapy	4	0.40282	0.0810584	7040, 6648, 328, 472	561	6	3028	3.59834	1	0.910303	77.9511
		GENETIC_ASSOCIATION_DB_DISEASE	bone density; fractures	4	0.40282	0.0810584	7421, 799, 1277, 4982	561	6	3028	3.59834	1	0.910303	77.9511
		GENETIC_ASSOCIATION_DB_DISEASE	ankylosing spondylitis	10	1.00705	0.0865961	7040, 6648, 7422, 3119, 3303, 3553, 4790, 3554, 3552, 3557	561	30	3028	1.79917	1	0.922532	80.2104
		GENETIC_ASSOCIATION_DB_DISEASE	plasminogen activator inhibitor-1	3	0.302115	0.0898638	185, 1636, 5054	561	3	3028	5.3975	1	0.928122	81.4391
		GENETIC_ASSOCIATION_DB_DISEASE	erectile dysfunction	3	0.302115	0.0898638	4846, 1636, 2784	561	3	3028	5.3975	1	0.928122	81.4391
		GENETIC_ASSOCIATION_DB_DISEASE	coronary artery thrombosis	3	0.302115	0.0898638	183, 185, 1636	561	3	3028	5.3975	1	0.928122	81.4391
		GENETIC_ASSOCIATION_DB_DISEASE	hypertension; renal dysfunction, posttransplantation	3	0.302115	0.0898638	183, 1636, 186	561	3	3028	5.3975	1	0.928122	81.4391
		GENETIC_ASSOCIATION_DB_DISEASE	dysthymia	3	0.302115	0.0898638	3553, 3552, 3557	561	3	3028	5.3975	1	0.928122	81.4391
		GENETIC_ASSOCIATION_DB_DISEASE	paragangliomas, head and neck	3	0.302115	0.0898638	6392, 6390, 6391	561	3	3028	5.3975	1	0.928122	81.4391
		GENETIC_ASSOCIATION_DB_DISEASE	body mass; obesity, localized	3	0.302115	0.0898638	153, 155, 154	561	3	3028	5.3975	1	0.928122	81.4391
		GENETIC_ASSOCIATION_DB_DISEASE	PAI-1 levels	3	0.302115	0.0898638	1636, 5054, 5265	561	3	3028	5.3975	1	0.928122	81.4391
		GENETIC_ASSOCIATION_DB_DISEASE	asthma respiratory syncytial virus	3	0.302115	0.0898638	6440, 6439, 3576	561	3	3028	5.3975	1	0.928122	81.4391
		GENETIC_ASSOCIATION_DB_DISEASE	hyperuicemia	3	0.302115	0.0898638	150, 155, 154	561	3	3028	5.3975	1	0.928122	81.4391
		GENETIC_ASSOCIATION_DB_DISEASE	lung disease	3	0.302115	0.0898638	21, 6440, 1080	561	3	3028	5.3975	1	0.928122	81.4391
		GENETIC_ASSOCIATION_DB_DISEASE	purpura, Henoch-Schonlein	3	0.302115	0.0898638	7356, 4846, 4843	561	3	3028	5.3975	1	0.928122	81.4391
		GENETIC_ASSOCIATION_DB_DISEASE	coronary vasculopathy	3	0.302115	0.0898638	3458, 4846, 4353	561	3	3028	5.3975	1	0.928122	81.4391
		GENETIC_ASSOCIATION_DB_DISEASE	Chronic Glomerulonephritis	3	0.302115	0.0898638	183, 185, 1636	561	3	3028	5.3975	1	0.928122	81.4391
		GENETIC_ASSOCIATION_DB_DISEASE	body mass hypertension	3	0.302115	0.0898638	4846, 6296, 1906	561	3	3028	5.3975	1	0.928122	81.4391
		GENETIC_ASSOCIATION_DB_DISEASE	HIV/SIV infection	3	0.302115	0.0898638	6352, 1524, 7852	561	3	3028	5.3975	1	0.928122	81.4391
		GENETIC_ASSOCIATION_DB_DISEASE	achalasia	3	0.302115	0.0898638	4846, 4843, 4842	561	3	3028	5.3975	1	0.928122	81.4391
		GENETIC_ASSOCIATION_DB_DISEASE	cardiomyopathy; heart failure	3	0.302115	0.0898638	153, 155, 154	561	3	3028	5.3975	1	0.928122	81.4391
		GENETIC_ASSOCIATION_DB_DISEASE	pancreatitis, recurrent	3	0.302115	0.0898638	1080, 5644, 6690	561	3	3028	5.3975	1	0.928122	81.4391
		GENETIC_ASSOCIATION_DB_DISEASE	ARDS	3	0.302115	0.0898638	7422, 1636, 6439	561	3	3028	5.3975	1	0.928122	81.4391
		GENETIC_ASSOCIATION_DB_DISEASE	Body Weight	3	0.302115	0.0898638	7421, 5468, 154	561	3	3028	5.3975	1	0.928122	81.4391
		GENETIC_ASSOCIATION_DB_DISEASE	hyperglycemia insulin	3	0.302115	0.0898638	9370, 6833, 5468	561	3	3028	5.3975	1	0.928122	81.4391
		GENETIC_ASSOCIATION_DB_DISEASE	liver cancer liver disease	3	0.302115	0.0898638	6387, 6352, 1234	561	3	3028	5.3975	1	0.928122	81.4391
		GENETIC_ASSOCIATION_DB_DISEASE	osteomyelitis	3	0.302115	0.0898638	4846, 4843, 581	561	3	3028	5.3975	1	0.928122	81.4391
		GENETIC_ASSOCIATION_DB_DISEASE	ossification of spine	3	0.302115	0.0898638	7040, 5167, 1302	561	3	3028	5.3975	1	0.928122	81.4391
		GENETIC_ASSOCIATION_DB_DISEASE	coronary atherosclerosis.	3	0.302115	0.0898638	183, 185, 1636	561	3	3028	5.3975	1	0.928122	81.4391
		GENETIC_ASSOCIATION_DB_DISEASE	pancreatitis, chronic pancreatitis, recurrent	3	0.302115	0.0898638	1080, 5644, 6690	561	3	3028	5.3975	1	0.928122	81.4391
		GENETIC_ASSOCIATION_DB_DISEASE	End- Stage Renal Disease (ESRD)	3	0.302115	0.0898638	183, 1636, 1585	561	3	3028	5.3975	1	0.928122	81.4391
		GENETIC_ASSOCIATION_DB_DISEASE	hypertension; nephrotic syndrome	3	0.302115	0.0898638	4846, 1636, 1585	561	3	3028	5.3975	1	0.928122	81.4391
		GENETIC_ASSOCIATION_DB_DISEASE	diabetes, type 2 retinopathy, diabetic	3	0.302115	0.0898638	5891, 4846, 7422	561	3	3028	5.3975	1	0.928122	81.4391
		GENETIC_ASSOCIATION_DB_DISEASE	left ventricular ejection fraction troponin, cardiac	3	0.302115	0.0898638	153, 150, 154	561	3	3028	5.3975	1	0.928122	81.4391
		GENETIC_ASSOCIATION_DB_DISEASE	left ventricular mass ventricular remodeling	3	0.302115	0.0898638	4879, 4878, 4881	561	3	3028	5.3975	1	0.928122	81.4391
		GENETIC_ASSOCIATION_DB_DISEASE	asthma; dermatitis and eczema	3	0.302115	0.0898638	7356, 1215, 3596	561	3	3028	5.3975	1	0.928122	81.4391
		GENETIC_ASSOCIATION_DB_DISEASE	nephropathy, diabetic; blood pressure, arterial; proteinuria	3	0.302115	0.0898638	183, 185, 1636	561	3	3028	5.3975	1	0.928122	81.4391
		GENETIC_ASSOCIATION_DB_DISEASE	stroke, lacunar; small-vessel disease	3	0.302115	0.0898638	1909, 1910, 1906	561	3	3028	5.3975	1	0.928122	81.4391
		GENETIC_ASSOCIATION_DB_DISEASE	pulmonary edema	3	0.302115	0.0898638	4846, 6436, 6435	561	3	3028	5.3975	1	0.928122	81.4391
		GENETIC_ASSOCIATION_DB_DISEASE	pulmonary fibrosis sarcoidosis	3	0.302115	0.0898638	7042, 7040, 7043	561	3	3028	5.3975	1	0.928122	81.4391
		GENETIC_ASSOCIATION_DB_DISEASE	early onset periodontitis	3	0.302115	0.0898638	3553, 3552, 3557	561	3	3028	5.3975	1	0.928122	81.4391
		GENETIC_ASSOCIATION_DB_DISEASE	cerebral infarct, atherosclerotic	3	0.302115	0.0898638	6915, 2162, 3931	561	3	3028	5.3975	1	0.928122	81.4391
		GENETIC_ASSOCIATION_DB_DISEASE	left ventricular mass	3	0.302115	0.0898638	1636, 186, 9370	561	3	3028	5.3975	1	0.928122	81.4391
		GENETIC_ASSOCIATION_DB_DISEASE	nephropathy, congenital obstructive	3	0.302115	0.0898638	183, 1636, 186	561	3	3028	5.3975	1	0.928122	81.4391
		GENETIC_ASSOCIATION_DB_DISEASE	triglycerides; atherosclerosis, coronary; lipoprotein	3	0.302115	0.0898638	5465, 5468, 5467	561	3	3028	5.3975	1	0.928122	81.4391
		GENETIC_ASSOCIATION_DB_DISEASE	heart rate, resting	3	0.302115	0.0898638	153, 155, 154	561	3	3028	5.3975	1	0.928122	81.4391
		GENETIC_ASSOCIATION_DB_DISEASE	left ventricular hypertrophy; blood flow; left ventricular function	3	0.302115	0.0898638	4846, 1636, 1906	561	3	3028	5.3975	1	0.928122	81.4391
		GENETIC_ASSOCIATION_DB_DISEASE	HIV leukoencephalopathy	3	0.302115	0.0898638	6387, 6352, 1234	561	3	3028	5.3975	1	0.928122	81.4391
		GENETIC_ASSOCIATION_DB_DISEASE	bone density osteoporosis	3	0.302115	0.0898638	7042, 1277, 5054	561	3	3028	5.3975	1	0.928122	81.4391
		GENETIC_ASSOCIATION_DB_DISEASE	melanoma	16	1.61128	0.0901211	1910, 4318, 328, 4843, 3119, 317, 4842, 2911, 3162, 3458, 7040, 356, 7421, 3553, 4790, 3576	561	57	3028	1.51509	1	0.926817	81.5328
		GENETIC_ASSOCIATION_DB_DISEASE	intima-media thickness	8	0.805639	0.0951716	1524, 183, 6696, 185, 1636, 6347, 345, 1585	561	22	3028	1.96273	1	0.93556	83.2827
		GENETIC_ASSOCIATION_DB_DISEASE	brain hemorrhage	8	0.805639	0.0951716	2006, 4313, 4846, 59272, 4318, 4843, 2162, 5054	561	22	3028	1.96273	1	0.93556	83.2827
		GENETIC_ASSOCIATION_DB_DISEASE	Alzheimer's disease; Parkinson's disease	5	0.503525	0.0955243	6352, 1234, 4312, 6347, 3383	561	10	3028	2.69875	1	0.934535	83.3989
		GENETIC_ASSOCIATION_DB_DISEASE	hypertension, pregnancy induced preeclampsia	5	0.503525	0.0955243	4846, 183, 185, 1636, 345	561	10	3028	2.69875	1	0.934535	83.3989
		GENETIC_ASSOCIATION_DB_DISEASE	arthritis; diabetes, type 1; pregnancy loss, recurrent; juvenile arthritis; pemphigus; IL-1RI	5	0.503525	0.0955243	3458, 7040, 3553, 3554, 3552	561	10	3028	2.69875	1	0.934535	83.3989
		GENETIC_ASSOCIATION_DB_DISEASE	allergic rhinitis	7	0.704935	0.0982206	6352, 3458, 3596, 7040, 183, 3119, 1636	561	18	3028	2.09903	1	0.937997	84.2621
		GENETIC_ASSOCIATION_DB_DISEASE	psoriasis	18	1.81269	0.0985842	5891, 4313, 54535, 9368, 3119, 5468, 1906, 5465, 1728, 3458, 1524, 6376, 7422, 7421, 6584, 5265, 3557, 5266	561	67	3028	1.45008	1	0.937029	84.3752
		GENETIC_ASSOCIATION_DB_DISEASE	diabetes, type 2 insulin	6	0.60423	0.0991486	5950, 1131, 5563, 22926, 6833, 948	561	14	3028	2.31322	1	0.93644	84.5492
		GENETIC_ASSOCIATION_DB_DISEASE	cardiovascular disease; periodontal disease	6	0.60423	0.0991486	4312, 3553, 3554, 3552, 5265, 3557	561	14	3028	2.31322	1	0.93644	84.5492
		GENETIC_ASSOCIATION_DB_DISEASE	uveitis	6	0.60423	0.0991486	6352, 1234, 3458, 3119, 6347, 3577	561	14	3028	2.31322	1	0.93644	84.5492
		GENETIC_ASSOCIATION_DB_DISEASE	psoriasis psoriatic arthritis	6	0.60423	0.0991486	3458, 3596, 3553, 3552, 3557, 3576	561	14	3028	2.31322	1	0.93644	84.5492
		GENETIC_ASSOCIATION_DB_DISEASE	HIV infection	6	0.60423	0.0991486	6387, 6352, 1234, 1524, 3119, 7852	561	14	3028	2.31322	1	0.93644	84.5492

## Sheet: cluster 6
Copub disease terms		David disease terms
cardiovascular disease		Category	Term	Count	%	PValue	Genes	List Total	Pop Hits	Pop Total	Fold Enrichment	Bonferroni	Benjamini	FDR
diabetes mellitus		GENETIC_ASSOCIATION_DB_DISEASE	diabetes, type 2	146	26.8877	6.9339e-64	2645, 338, 5166, 5167, 10891, 2642, 2641, 685, 3479, 6347, 4899, 2740, 337, 155, 948, 335, 3480, 3481, 1628, 7352, 10135, 79602, 7350, 5444, 2155, 3099, 5445, 3551, 51094, 345, 207, 4887, 348, 6402, 10911, 10724, 6690, 1493, 3126, 50674, 4023, 19, 2169, 81031, 177, 2784, 1071, 3949, 3033, 3416, 2170, 11132, 5967, 3117, 2308, 3119, 2303, 9370, 8660, 5054, 183, 6383, 185, 1636, 5770, 3123, 2820, 11…	379	289	3028	4.03619	2.08225e-60	2.08225e-60	1.24871e-60
hyperinsulinemia		GENETIC_ASSOCIATION_DB_DISEASE	obesity	76	13.9963	3.35131e-39	2646, 1149, 338, 5167, 10891, 4852, 7124, 10580, 197, 6517, 949, 337, 51083, 155, 6492, 1628, 3481, 7352, 886, 3630, 84539, 7350, 4828, 4157, 2155, 4159, 84649, 3290, 582, 116519, 2572, 5360, 7133, 345, 5697, 348, 4887, 3953, 8195, 1375, 2847, 3952, 4160, 9607, 2166, 5122, 8694, 4049, 4023, 1374, 10874, 2169, 3991, 1071, 3990, 5465, 3949, 5346, 9021, 1268, 11132, 9370, 8660, 80339, 5468, 5467, 50…	379	123	3028	4.93657	1.0064e-35	5.032e-36	6.03529e-36
insulin resistance		GENETIC_ASSOCIATION_DB_DISEASE	atherosclerosis, coronary	73	13.4438	2.90604e-27	5891, 2053, 338, 241, 4852, 7124, 7450, 6347, 949, 337, 4000, 335, 1524, 2244, 5327, 3156, 5444, 2155, 5445, 5446, 4846, 4843, 635, 116519, 51094, 7133, 345, 7941, 1586, 6098, 1906, 4982, 1585, 4552, 348, 7132, 6402, 4973, 6403, 875, 3643, 9365, 3126, 4049, 4023, 1889, 19, 2169, 3606, 1071, 2784, 3990, 5465, 3949, 3458, 2876, 3553, 3119, 1401, 9370, 5468, 5467, 5054, 1215, 183, 185, 186, 4524, 16…	379	155	3028	3.76277	8.72684e-24	2.90895e-24	5.23341e-24
obesity		GENETIC_ASSOCIATION_DB_DISEASE	insulin	35	6.44567	3.59306e-23	5891, 5167, 10891, 2169, 7124, 81031, 197, 3479, 949, 155, 3990, 3481, 2244, 5346, 3416, 3630, 79602, 11132, 4846, 1734, 9370, 8660, 6833, 5468, 51094, 5054, 5291, 3953, 56729, 3767, 3952, 2864, 3667, 3643, 5122, 6934	379	44	3028	6.35524	1.079e-19	2.69749e-20	6.47066e-20
Diabetes mellitus&&insulin-dependent		GENETIC_ASSOCIATION_DB_DISEASE	diabetes, gestational	22	4.05157	1.26127e-17	3126, 3127, 2645, 3117, 10891, 3119, 3651, 2303, 9370, 6833, 5468, 5054, 155, 6927, 3481, 3172, 10911, 3767, 3667, 3630, 3133, 11132, 3123, 6934	379	23	3028	7.64208	3.78761e-14	7.57521e-15	2.2714e-14
Diabetes mellitus&&type 2		GENETIC_ASSOCIATION_DB_DISEASE	coronary artery disease	39	7.18232	2.87544e-17	4023, 338, 19, 2169, 7124, 6347, 6890, 2784, 949, 1071, 335, 3990, 3949, 1524, 5327, 3553, 5444, 4018, 2155, 5445, 4846, 4843, 345, 7133, 7941, 5054, 1906, 7132, 348, 4973, 6403, 183, 185, 1636, 4524, 3667, 875, 3569, 7056	379	71	3028	4.38857	8.63494e-14	1.43916e-14	5.1783e-14
Insuloma		GENETIC_ASSOCIATION_DB_DISEASE	coronary heart disease	33	6.07735	8.85004e-17	4023, 338, 19, 2169, 7450, 7124, 177, 337, 155, 335, 3990, 5465, 3949, 2244, 3553, 5444, 2155, 4846, 116519, 1401, 5468, 5467, 1585, 5054, 348, 183, 3767, 185, 4524, 1636, 3667, 3569, 7056	379	53	3028	4.97456	3.334e-13	4.76286e-14	1.9984e-13
		GENETIC_ASSOCIATION_DB_DISEASE	insulin resistance	20	3.68324	2.47415e-14	2645, 10999, 4023, 4846, 1734, 10891, 2308, 2169, 2303, 155, 3953, 6927, 56729, 3952, 1636, 3667, 3643, 5444, 2997, 5122	379	23	3028	6.94734	7.43482e-11	9.29357e-12	4.45866e-11
		GENETIC_ASSOCIATION_DB_DISEASE	restenosis	34	6.26151	3.42442e-14	4023, 338, 4049, 7124, 1071, 2784, 337, 155, 118, 3990, 3949, 1524, 2244, 3553, 5444, 4018, 2155, 5445, 7035, 4846, 5468, 345, 1585, 5054, 1906, 7132, 348, 1909, 183, 185, 1636, 4524, 875, 3569	379	65	3028	4.17909	1.02687e-10	1.14097e-11	6.15841e-11
		GENETIC_ASSOCIATION_DB_DISEASE	hypertension	61	11.2339	4.5236e-14	338, 2645, 4306, 10891, 4852, 7124, 3479, 10203, 846, 118, 155, 335, 948, 2244, 5327, 5740, 3636, 5444, 4846, 3291, 3290, 6296, 7133, 477, 1906, 1585, 348, 1909, 3953, 10911, 3952, 3643, 3126, 4049, 4023, 133, 5972, 6288, 4879, 1071, 2784, 3990, 5465, 3949, 2876, 3553, 6582, 4880, 59272, 1734, 9370, 2778, 796, 5468, 5054, 183, 185, 186, 1636, 5770, 3569, 3123	379	181	3028	2.69258	1.35694e-10	1.35694e-11	8.13793e-11
		GENETIC_ASSOCIATION_DB_DISEASE	diabetes, type 1	64	11.7864	4.92296e-14	2645, 685, 7124, 6347, 51083, 6928, 6927, 3481, 1628, 3485, 4760, 3630, 5444, 3105, 4846, 2571, 3291, 5078, 3651, 4843, 2572, 345, 7133, 348, 7132, 6402, 231, 6932, 3643, 4792, 5122, 1493, 3126, 3127, 4049, 4023, 2169, 3606, 6891, 8651, 6890, 2784, 3458, 3172, 4276, 3553, 9021, 5798, 5967, 8718, 5698, 3113, 3115, 387082, 3117, 3119, 9370, 326, 183, 3767, 1636, 3667, 52, 567, 3569, 3123	379	196	3028	2.6088	1.47696e-10	1.34269e-11	8.85736e-11
		GENETIC_ASSOCIATION_DB_DISEASE	metabolic syndrome	23	4.23573	5.21069e-14	4846, 5167, 10891, 3290, 116519, 2169, 7124, 9370, 2690, 2784, 345, 5468, 5467, 1585, 5054, 5465, 51738, 376497, 183, 7352, 3952, 1636, 11132	379	31	3028	5.92765	1.56365e-10	1.30304e-11	9.37694e-11
		GENETIC_ASSOCIATION_DB_DISEASE	myocardial infarction	32	5.89319	6.26024e-14	4023, 338, 4049, 7450, 2266, 1071, 337, 335, 3949, 2244, 5327, 5740, 5444, 4018, 2155, 5445, 4846, 1361, 1401, 345, 5054, 2243, 348, 4973, 6403, 183, 185, 186, 4524, 1636, 3569, 7056	379	59	3028	4.33326	1.88038e-10	1.44644e-11	1.12765e-10
		GENETIC_ASSOCIATION_DB_DISEASE	preeclampsia	35	6.44567	2.1319e-13	3126, 4023, 5167, 4306, 5972, 7124, 6891, 3479, 6890, 155, 23576, 3458, 2244, 5444, 3105, 2155, 4846, 1361, 3117, 3119, 9370, 308, 5054, 348, 1909, 3953, 183, 3952, 185, 1636, 186, 4524, 3569, 3123, 1493, 7056	379	72	3028	3.88376	6.40128e-10	4.57234e-11	3.83882e-10
		GENETIC_ASSOCIATION_DB_DISEASE	myocardial infarct	47	8.65562	2.95699e-13	4049, 4023, 5167, 240, 241, 19, 2169, 2266, 6347, 1027, 2784, 1071, 337, 9388, 118, 9415, 335, 5465, 2244, 5327, 5444, 4018, 2155, 5445, 4846, 1401, 9370, 345, 5468, 7941, 6098, 1585, 5054, 2243, 348, 7412, 4973, 6403, 10911, 3767, 185, 1636, 4524, 875, 3643, 3569, 7056	379	122	3028	3.0779	8.87844e-10	5.91897e-11	5.3243e-10
		GENETIC_ASSOCIATION_DB_DISEASE	retinopathy, diabetic	23	4.23573	3.92828e-13	5891, 3126, 3115, 4049, 4846, 3117, 3119, 4852, 4843, 7124, 7450, 3479, 2784, 1906, 5054, 155, 348, 1215, 183, 186, 1636, 231, 5444, 3123	379	33	3028	5.5684	1.17957e-09	7.3723e-11	7.07379e-10
		GENETIC_ASSOCIATION_DB_DISEASE	nephropathy in other diseases	22	4.05157	2.20507e-12	5891, 5445, 3126, 3115, 338, 4846, 5167, 3117, 5579, 3119, 6347, 118, 5054, 6513, 348, 183, 185, 2673, 1636, 231, 7350, 5444, 3123	379	32	3028	5.49274	6.62166e-09	3.89509e-10	3.97096e-09
		GENETIC_ASSOCIATION_DB_DISEASE	triglycerides	16	2.94659	2.33e-12	4023, 19, 116519, 2169, 3479, 1071, 345, 949, 5468, 337, 9388, 3990, 348, 335, 5465, 4160	379	17	3028	7.51948	6.99707e-09	3.88726e-10	4.19608e-09
		GENETIC_ASSOCIATION_DB_DISEASE	hypercholesterolemia	19	3.49908	2.47272e-12	6721, 5445, 338, 4023, 19, 116519, 2169, 255738, 1071, 345, 949, 337, 3990, 348, 3949, 6720, 64240, 64241, 5444	379	24	3028	6.32498	7.42548e-09	3.90815e-10	4.453e-09
		GENETIC_ASSOCIATION_DB_DISEASE	atherosclerosis	23	4.23573	5.37103e-12	5445, 338, 4846, 240, 5105, 7124, 1071, 345, 337, 1585, 5054, 335, 348, 1215, 3481, 185, 2244, 4524, 1636, 6720, 875, 3630, 5444, 3569	379	36	3028	5.10437	1.61292e-08	8.06461e-10	9.67256e-09
		GENETIC_ASSOCIATION_DB_DISEASE	nephropathy, diabetic	22	4.05157	5.37648e-12	5445, 4023, 4846, 5167, 59272, 5972, 5579, 4843, 9370, 345, 6514, 1585, 6513, 348, 51738, 1215, 183, 185, 1636, 231, 5444, 5122	379	33	3028	5.3263	1.61456e-08	7.68836e-10	9.68235e-09
		GENETIC_ASSOCIATION_DB_DISEASE	body mass	24	4.41989	1.03718e-11	5167, 4852, 3479, 2784, 336, 155, 5465, 3481, 7352, 3630, 7350, 4828, 2308, 5467, 7941, 5367, 51738, 3953, 56729, 181, 3952, 4524, 4692, 3569, 51141	379	40	3028	4.79367	3.11462e-08	1.41574e-09	1.86781e-08
		GENETIC_ASSOCIATION_DB_DISEASE	diabetes, type 2; diabetes, type 1	16	2.94659	5.22585e-11	5445, 3126, 50674, 3117, 5078, 3119, 3606, 9370, 5468, 6927, 3767, 4276, 4760, 3667, 3105, 3123, 1493	379	19	3028	6.72795	1.56932e-07	6.82315e-09	9.4111e-08
		GENETIC_ASSOCIATION_DB_DISEASE	left ventricular hypertrophy	20	3.68324	6.5763e-11	5445, 4846, 59272, 1374, 2784, 5468, 1906, 1585, 4982, 2693, 5465, 1215, 7139, 183, 1376, 1375, 185, 4524, 1636, 5444	379	30	3028	5.3263	1.97486e-07	8.2286e-09	1.18431e-07
		GENETIC_ASSOCIATION_DB_DISEASE	intima-media thickness	17	3.13076	9.5269e-11	5445, 4049, 338, 4023, 6347, 1071, 345, 118, 1585, 3990, 1524, 183, 185, 4524, 1636, 875, 5444	379	22	3028	6.17366	2.86093e-07	1.14437e-08	1.71567e-07
		GENETIC_ASSOCIATION_DB_DISEASE	longevity	31	5.70902	1.95574e-10	9365, 4023, 338, 10891, 7124, 337, 335, 3481, 3458, 2244, 721, 3630, 3553, 5444, 2155, 2308, 5468, 345, 5054, 348, 5291, 718, 4547, 183, 4524, 1636, 3667, 875, 3643, 5294, 3569, 23411	379	71	3028	3.48835	5.87308e-07	2.25888e-08	3.52204e-07
		GENETIC_ASSOCIATION_DB_DISEASE	cardiovascular disease	26	4.78821	3.93022e-10	4023, 338, 6774, 177, 1071, 2784, 118, 335, 5327, 5444, 5445, 4846, 6649, 116519, 9370, 345, 7941, 5054, 1585, 348, 183, 185, 4524, 1636, 3667, 7056	379	53	3028	3.91935	1.18024e-06	4.37128e-08	7.07783e-07
		GENETIC_ASSOCIATION_DB_DISEASE	Diabetic Nephropathy	18	3.31492	8.00136e-10	5891, 4049, 4846, 387082, 7124, 9370, 177, 345, 5054, 1906, 3990, 348, 183, 3484, 185, 4524, 1636, 3553	379	27	3028	5.3263	2.4028e-06	8.58146e-08	1.44094e-06
		GENETIC_ASSOCIATION_DB_DISEASE	cholesterol, HDL cholesterol, LDL	12	2.20994	1.07558e-09	3949, 4023, 19, 255738, 5360, 9607, 949, 3931, 1071, 335, 348, 3990	379	12	3028	7.98945	3.22997e-06	1.11378e-07	1.93699e-06
		GENETIC_ASSOCIATION_DB_DISEASE	diabetes, type 2; obesity	15	2.76243	1.15323e-09	5167, 2169, 7124, 9370, 10580, 3479, 5468, 155, 5697, 335, 51738, 3480, 56729, 3481, 7352, 3630	379	19	3028	6.30746	3.46313e-06	1.15438e-07	2.07681e-06
		GENETIC_ASSOCIATION_DB_DISEASE	stroke, ischemic	26	4.78821	1.68936e-09	3126, 2053, 9365, 241, 7124, 6347, 2244, 5327, 3553, 5444, 11132, 2155, 5445, 5446, 4846, 3119, 116519, 1401, 5054, 2243, 348, 4973, 6403, 4524, 1636, 3569, 3123	379	56	3028	3.70939	5.07314e-06	1.6365e-07	3.04233e-06
		GENETIC_ASSOCIATION_DB_DISEASE	pregnancy loss, recurrent	26	4.78821	2.66801e-09	3126, 4049, 3606, 7124, 3458, 2244, 4276, 3553, 3133, 3105, 2155, 4846, 3117, 3119, 308, 3487, 1586, 5054, 348, 183, 185, 4524, 1636, 3569, 3123, 7056, 1493	379	57	3028	3.64431	8.01202e-06	2.50376e-07	4.80476e-06
		GENETIC_ASSOCIATION_DB_DISEASE	cardiovascular	22	4.05157	2.76152e-09	5445, 338, 4023, 4846, 2169, 5468, 1071, 2784, 337, 1585, 335, 348, 5465, 1215, 183, 185, 4524, 1636, 3553, 5740, 5444, 3569	379	42	3028	4.18495	8.29281e-06	2.51298e-07	4.97315e-06
		GENETIC_ASSOCIATION_DB_DISEASE	stroke	24	4.41989	3.79082e-09	5445, 7035, 4023, 4846, 240, 241, 2169, 7450, 1401, 2784, 118, 5054, 335, 348, 7412, 183, 185, 2244, 4524, 1636, 5327, 875, 5444, 3569	379	50	3028	3.83493	1.13838e-05	3.34818e-07	6.82678e-06
		GENETIC_ASSOCIATION_DB_DISEASE	diabetes, type 2; liver disease	21	3.8674	6.70352e-09	4023, 4846, 213, 4843, 7124, 3479, 8660, 5468, 345, 155, 335, 948, 3953, 3481, 2876, 3952, 3667, 3643, 3630, 7350, 2997, 1493	379	40	3028	4.19446	2.01305e-05	5.75162e-07	1.20722e-05
		GENETIC_ASSOCIATION_DB_DISEASE	polycystic ovary syndrome	17	3.13076	9.14159e-09	6462, 5167, 10891, 3290, 2932, 9370, 7124, 9563, 5468, 1586, 1585, 5054, 3481, 3667, 3643, 3630, 11132, 3569	379	27	3028	5.03039	2.74518e-05	7.6256e-07	1.64628e-05
		GENETIC_ASSOCIATION_DB_DISEASE	hyperlipidemia	12	2.20994	2.57612e-08	6721, 5465, 3949, 4023, 338, 116519, 3643, 345, 1071, 39, 335, 348	379	14	3028	6.8481	7.7358e-05	2.09084e-06	4.63927e-05
		GENETIC_ASSOCIATION_DB_DISEASE	heart disease, ischemic	21	3.8674	3.25642e-08	5891, 5445, 5446, 338, 4023, 4846, 19, 116519, 5468, 1071, 337, 5054, 348, 3990, 5465, 6402, 2244, 4524, 5444, 3569, 2155	379	43	3028	3.90182	9.77854e-05	2.57342e-06	5.86439e-05
		GENETIC_ASSOCIATION_DB_DISEASE	lipids	13	2.39411	4.1949e-08	338, 4023, 2169, 116519, 1071, 345, 336, 337, 3990, 348, 335, 4524, 5444	379	17	3028	6.10958	0.000125965	3.23007e-06	7.55449e-05
		GENETIC_ASSOCIATION_DB_DISEASE	Alzheimer's Disease	60	11.0497	4.63196e-08	240, 7124, 197, 6347, 949, 337, 335, 3481, 5327, 3156, 7019, 3630, 5444, 3105, 5445, 5446, 4846, 3290, 116519, 345, 1586, 348, 5506, 4973, 875, 23411, 3126, 4049, 4023, 5972, 19, 213, 5105, 3606, 2932, 6891, 1071, 5465, 3949, 3458, 3416, 3553, 4018, 5698, 5728, 9619, 818, 1401, 5468, 5467, 5054, 183, 1636, 4524, 6720, 64240, 1471, 5295, 3569, 4914, 3123, 55964	379	239	3028	2.00572	0.000139088	3.47744e-06	8.34158e-05
		GENETIC_ASSOCIATION_DB_DISEASE	blood pressure, arterial	24	4.41989	5.39725e-08	4023, 338, 1889, 2784, 1071, 118, 3480, 2771, 3481, 2244, 3630, 5444, 2155, 59272, 4846, 1734, 345, 1585, 1906, 348, 4547, 183, 185, 1636, 4524	379	56	3028	3.42405	0.000162066	3.95315e-06	9.71976e-05
		GENETIC_ASSOCIATION_DB_DISEASE	hypertension, pregnancy induced preeclampsia	10	1.84162	6.02428e-08	4023, 4846, 183, 185, 1636, 3991, 345, 1071, 348, 3990	379	10	3028	7.98945	0.000180893	4.30735e-06	0.00010849
		GENETIC_ASSOCIATION_DB_DISEASE	renal disease, end stage	10	1.84162	6.02428e-08	6928, 3126, 4846, 3117, 183, 3119, 1636, 846, 118, 3123, 1585	379	10	3028	7.98945	0.000180893	4.30735e-06	0.00010849
		GENETIC_ASSOCIATION_DB_DISEASE	cholesterol, HDL	14	2.57827	1.16879e-07	4023, 19, 1071, 345, 949, 9388, 3990, 348, 335, 6927, 7352, 4524, 3931, 5444	379	21	3028	5.3263	0.000350926	8.16246e-06	0.000210484
		GENETIC_ASSOCIATION_DB_DISEASE	carotid atherosclerosis	14	2.57827	1.16879e-07	338, 4846, 2169, 1071, 345, 5468, 337, 7941, 348, 335, 4524, 1636, 5444, 3569	379	21	3028	5.3263	0.000350926	8.16246e-06	0.000210484
		GENETIC_ASSOCIATION_DB_DISEASE	cholesterol	14	2.57827	1.16879e-07	338, 19, 4852, 255738, 116519, 345, 337, 7941, 348, 335, 3949, 3156, 64240, 64241	379	21	3028	5.3263	0.000350926	8.16246e-06	0.000210484
		GENETIC_ASSOCIATION_DB_DISEASE	lipid metabolism	11	2.02578	1.66376e-07	4023, 338, 183, 2244, 1636, 4524, 345, 5444, 1071, 3569, 348	379	13	3028	6.7603	0.000499504	1.13551e-05	0.000299623
		GENETIC_ASSOCIATION_DB_DISEASE	atherosclerosis, generalized	13	2.39411	2.69522e-07	116519, 1071, 2784, 5468, 7941, 5054, 1906, 3990, 1909, 4256, 2244, 5444, 2155	379	19	3028	5.46646	0.000809046	1.79859e-05	0.000485373
		GENETIC_ASSOCIATION_DB_DISEASE	glucose tolerance	9	1.65746	4.43087e-07	6927, 50674, 3481, 3767, 4760, 3630, 6833, 345, 11132, 3990	379	9	3028	7.98945	0.00132971	2.89255e-05	0.000797941
		GENETIC_ASSOCIATION_DB_DISEASE	thromboembolism, venous	19	3.49908	4.81864e-07	7035, 4049, 4846, 1361, 7124, 7450, 1401, 2243, 5054, 4552, 3717, 6403, 2244, 4524, 5327, 3553, 3569, 2155, 7056	379	41	3028	3.70243	0.00144599	3.07876e-05	0.000867773
		GENETIC_ASSOCIATION_DB_DISEASE	glaucoma; glaucoma, primary open-angle	10	1.84162	1.05017e-06	1909, 1215, 4846, 183, 5972, 185, 1636, 186, 1906, 1585	379	12	3028	6.65787	0.00314869	6.5699e-05	0.0018912
		GENETIC_ASSOCIATION_DB_DISEASE	atherosclerosis, carotid	11	2.02578	1.38204e-06	4023, 4846, 19, 116519, 197, 6347, 345, 3931, 1071, 3569, 335	379	15	3028	5.85893	0.00414167	8.46958e-05	0.00248885
		GENETIC_ASSOCIATION_DB_DISEASE	myocardial infarct; cholesterol, HDL; triglycerides; atherosclerosis, coronary; macular degeneration; colorectal cancer	11	2.02578	1.38204e-06	4023, 338, 183, 185, 1636, 4524, 875, 345, 5444, 1071, 348	379	15	3028	5.85893	0.00414167	8.46958e-05	0.00248885
		GENETIC_ASSOCIATION_DB_DISEASE	bone density	32	5.89319	1.79866e-06	9365, 5167, 4879, 10891, 4852, 7124, 3479, 197, 6347, 846, 155, 3990, 1628, 5346, 2101, 3553, 1269, 5444, 5445, 4846, 2303, 9370, 634, 796, 7133, 1586, 4982, 5054, 348, 3953, 4547, 3569	379	105	3028	2.43488	0.00538681	0.000108022	0.0032391
		GENETIC_ASSOCIATION_DB_DISEASE	cerebrovascular disease; sickle cell anemia	13	2.39411	2.42546e-06	7124, 2243, 5054, 348, 335, 6402, 7412, 6403, 2244, 4524, 1636, 2155, 7056	379	22	3028	4.72104	0.00725719	0.000142807	0.00436785
		GENETIC_ASSOCIATION_DB_DISEASE	sclerosis, systemic	17	3.13076	2.72786e-06	3126, 3127, 3115, 4049, 4846, 3119, 6891, 7124, 6347, 6890, 326, 7133, 1906, 1909, 3553, 3569, 3123, 1493	379	37	3028	3.67083	0.00815831	0.000157522	0.00491241
		GENETIC_ASSOCIATION_DB_DISEASE	lipoproteins	10	1.84162	3.0387e-06	3949, 4023, 4547, 345, 5444, 1071, 4018, 5406, 335, 3990	379	13	3028	6.14573	0.00908372	0.000172159	0.00547217
		GENETIC_ASSOCIATION_DB_DISEASE	diabetes, type 2; hypertension	8	1.4733	3.21232e-06	51738, 56729, 10891, 185, 1636, 2784, 5122, 5295	379	8	3028	7.98945	0.00960022	0.000178625	0.00578482
		GENETIC_ASSOCIATION_DB_DISEASE	cholesterol, HDL triglycerides	8	1.4733	3.21232e-06	4023, 116519, 64240, 64241, 345, 337, 335, 348	379	8	3028	7.98945	0.00960022	0.000178625	0.00578482
		GENETIC_ASSOCIATION_DB_DISEASE	essential hypertension	9	1.65746	6.45324e-06	4846, 183, 5972, 4843, 185, 1636, 5468, 118, 1585	379	11	3028	6.53682	0.0191926	0.000352286	0.0116208
		GENETIC_ASSOCIATION_DB_DISEASE	Hypertriglyceridemia	8	1.4733	1.29046e-05	5465, 4023, 116519, 336, 345, 5468, 337, 348	379	9	3028	7.10173	0.0380115	0.000691775	0.023237
		GENETIC_ASSOCIATION_DB_DISEASE	body mass; triglycerides; cholesterol, total; blood pressure; leptin; apoA1; apoA2; fasting blood sugar; fasting blood sugar	8	1.4733	1.29046e-05	4547, 336, 345, 1071, 337, 335, 348, 3990	379	9	3028	7.10173	0.0380115	0.000691775	0.023237
		GENETIC_ASSOCIATION_DB_DISEASE	cholesterol cholesterol, HDL cholesterol, LDL lipoprotein triglycerides	10	1.84162	1.68672e-05	6721, 5465, 4023, 19, 116519, 345, 1071, 337, 335, 348	379	15	3028	5.3263	0.0493912	0.000888249	0.0303714
		GENETIC_ASSOCIATION_DB_DISEASE	hypertension, pregnancy induced	10	1.84162	1.68672e-05	1215, 4846, 183, 4306, 185, 6296, 1636, 4524, 5054, 1585	379	15	3028	5.3263	0.0493912	0.000888249	0.0303714
		GENETIC_ASSOCIATION_DB_DISEASE	graft-versus-host disease	18	3.31492	1.70288e-05	3126, 3115, 4049, 3117, 3119, 7124, 6347, 3458, 183, 185, 4524, 186, 1636, 3553, 3133, 3569, 3105, 3123, 1493	379	46	3028	3.1263	0.0498525	0.000881302	0.0306624
		GENETIC_ASSOCIATION_DB_DISEASE	diabetes mellitus	9	1.65746	1.72594e-05	3126, 3949, 2645, 3115, 3481, 4524, 7124, 3630, 1071, 3123, 1493	379	12	3028	5.99208	0.0505101	0.000878096	0.0310774
		GENETIC_ASSOCIATION_DB_DISEASE	cholesterol, HDL; triglycerides	7	1.28913	2.28835e-05	4023, 19, 345, 5444, 1071, 335, 3990	379	7	3028	7.98945	0.0664119	0.00114468	0.0412023
		GENETIC_ASSOCIATION_DB_DISEASE	cholesterol; apoA-IV; apoE; triacylglycerols	7	1.28913	2.28835e-05	338, 4547, 2169, 345, 337, 348, 3990	379	7	3028	7.98945	0.0664119	0.00114468	0.0412023
		GENETIC_ASSOCIATION_DB_DISEASE	HDL Cholesterol	7	1.28913	2.28835e-05	1215, 3949, 4023, 3931, 1071, 348, 3990	379	7	3028	7.98945	0.0664119	0.00114468	0.0412023
		GENETIC_ASSOCIATION_DB_DISEASE	kidney transplant complications	15	2.76243	2.31271e-05	3126, 4846, 3119, 7124, 2784, 345, 337, 4552, 335, 3458, 4524, 1636, 3569, 3105, 3123, 1493	379	34	3028	3.52476	0.0670945	0.0011379	0.0416407
		GENETIC_ASSOCIATION_DB_DISEASE	lipoprotein	11	2.02578	2.66412e-05	4023, 338, 64241, 345, 5444, 1071, 4018, 337, 335, 348, 3990	379	19	3028	4.62547	0.076888	0.00128957	0.0479666
		GENETIC_ASSOCIATION_DB_DISEASE	kidney failure, chronic	11	2.02578	2.66412e-05	6402, 4256, 4846, 183, 185, 1636, 10135, 7124, 9370, 3569, 1585	379	19	3028	4.62547	0.076888	0.00128957	0.0479666
		GENETIC_ASSOCIATION_DB_DISEASE	atopy	17	3.13076	2.7444e-05	5891, 3126, 3115, 4049, 3119, 4843, 3606, 7124, 6890, 1906, 3458, 57105, 183, 1636, 3553, 3569, 3123, 1493	379	43	3028	3.15862	0.0791106	0.00130732	0.0494116
		GENETIC_ASSOCIATION_DB_DISEASE	height	10	1.84162	3.43384e-05	51738, 3483, 3486, 116519, 6777, 2690, 3479, 5467, 2691, 3717	379	16	3028	4.9934	0.0979814	0.00160995	0.0618211
		GENETIC_ASSOCIATION_DB_DISEASE	blood pressure, arterial hypertension	13	2.39411	3.61417e-05	5445, 338, 4023, 4846, 7450, 2690, 1113, 1585, 3990, 2876, 3767, 1269, 2997	379	27	3028	3.84677	0.102853	0.00166839	0.0650667
		GENETIC_ASSOCIATION_DB_DISEASE	diabetes, type 2; insulin	8	1.4733	3.84083e-05	4846, 5167, 3767, 1401, 8660, 5444, 11132, 2997	379	10	3028	6.39156	0.108939	0.00174609	0.0691459
		GENETIC_ASSOCIATION_DB_DISEASE	kidney disease	9	1.65746	4.00125e-05	6927, 4846, 183, 116085, 185, 1636, 186, 118, 5054	379	13	3028	5.53115	0.113221	0.00179182	0.0720329
		GENETIC_ASSOCIATION_DB_DISEASE	Idiopathic Dilated Cardiomyopathy	7	1.28913	8.18971e-05	4846, 183, 4879, 185, 1636, 7124, 1585	379	8	3028	6.99077	0.218036	0.00361034	0.147384
		GENETIC_ASSOCIATION_DB_DISEASE	uveitis	9	1.65746	8.3261e-05	3126, 3458, 4049, 3119, 7124, 6347, 7133, 3105, 3123, 7132	379	14	3028	5.13607	0.221233	0.00361726	0.149836
		GENETIC_ASSOCIATION_DB_DISEASE	hypertension, gestational	8	1.4733	9.43297e-05	4023, 183, 185, 1636, 4524, 7124, 155, 5054	379	11	3028	5.81051	0.246695	0.00403876	0.16974
		GENETIC_ASSOCIATION_DB_DISEASE	allergic rhinitis	10	1.84162	0.000115819	3458, 3117, 183, 3119, 3606, 1636, 6891, 7124, 6890, 3569	379	18	3028	4.43858	0.293777	0.00488695	0.20837
		GENETIC_ASSOCIATION_DB_DISEASE	kidney transplant	13	2.39411	0.00012633	4049, 4846, 7124, 6347, 5054, 3458, 183, 185, 186, 1636, 4276, 3569, 1493	379	30	3028	3.46209	0.315723	0.00525548	0.22726
		GENETIC_ASSOCIATION_DB_DISEASE	thrombosis, deep vein	11	2.02578	0.000131501	1361, 2244, 4524, 5327, 875, 2266, 2243, 5054, 2155, 3717, 7056	379	22	3028	3.99472	0.326268	0.00539529	0.236551
		GENETIC_ASSOCIATION_DB_DISEASE	insulin; glucose; polycystic ovary syndrome	6	1.10497	0.000159444	2303, 3667, 9370, 8660, 5468, 11132	379	6	3028	7.98945	0.380504	0.00645005	0.28675
		GENETIC_ASSOCIATION_DB_DISEASE	diabetes, type 2; hypertriglyceridemic waist	6	1.10497	0.000159444	5506, 6927, 183, 2169, 345, 2784	379	6	3028	7.98945	0.380504	0.00645005	0.28675
		GENETIC_ASSOCIATION_DB_DISEASE	atherosclerosis, coronary; diabetes, type 2; lipids; stroke, ischemic	6	1.10497	0.000159444	5445, 5506, 345, 5444, 348, 3990	379	6	3028	7.98945	0.380504	0.00645005	0.28675
		GENETIC_ASSOCIATION_DB_DISEASE	myocardial infarct stroke	6	1.10497	0.000159444	183, 185, 1636, 186, 2784, 118	379	6	3028	7.98945	0.380504	0.00645005	0.28675
		GENETIC_ASSOCIATION_DB_DISEASE	hepatitis C, chronic	15	2.76243	0.000189323	3126, 4049, 1374, 3117, 3119, 4843, 6891, 7124, 6347, 6890, 3458, 3553, 5444, 3569, 3105, 3123	379	40	3028	2.99604	0.433677	0.00755253	0.340398
		GENETIC_ASSOCIATION_DB_DISEASE	diabetes, type 2; nephropathy in other diseases	8	1.4733	0.000202228	6927, 3481, 133, 6383, 2673, 3630, 5444, 7133, 7132	379	12	3028	5.3263	0.455209	0.00795963	0.363561
		GENETIC_ASSOCIATION_DB_DISEASE	infection, post allograft	7	1.28913	0.000219882	3126, 3113, 3127, 3115, 3117, 3119, 3105, 3123	379	9	3028	6.21401	0.483344	0.00853967	0.39524
		GENETIC_ASSOCIATION_DB_DISEASE	gallstones	7	1.28913	0.000219882	3949, 4023, 345, 1071, 337, 335, 348	379	9	3028	6.21401	0.483344	0.00853967	0.39524
		GENETIC_ASSOCIATION_DB_DISEASE	juvenile arthritis	12	2.20994	0.000420885	3126, 3115, 3117, 3119, 7124, 6891, 6347, 6890, 3458, 3553, 3569, 3123, 5698	379	29	3028	3.30598	0.71753	0.0160769	0.755254
		GENETIC_ASSOCIATION_DB_DISEASE	malaria, plasmodium falciparum	11	2.02578	0.00046924	3126, 3039, 3115, 3119, 4843, 7124, 948, 3458, 4524, 3040, 3553, 3123, 3105	379	25	3028	3.51536	0.755725	0.017683	0.841678
		GENETIC_ASSOCIATION_DB_DISEASE	coronary atherosclerosis	7	1.28913	0.000492093	183, 1636, 7124, 5444, 3569, 5054, 335	379	10	3028	5.59261	0.771934	0.0183068	0.882498
		GENETIC_ASSOCIATION_DB_DISEASE	endometriosis	17	3.13076	0.000589484	3126, 3115, 4049, 5728, 3117, 3119, 7124, 197, 7133, 1586, 8204, 5054, 3458, 3553, 3569, 3105, 3123, 1493	379	54	3028	2.5152	0.829793	0.0216238	1.05628
		GENETIC_ASSOCIATION_DB_DISEASE	Graves' disease	13	2.39411	0.000677857	3126, 4049, 387082, 3117, 3119, 6891, 7124, 6890, 6402, 3458, 1628, 3569, 3123, 1493	379	35	3028	2.96751	0.869489	0.0245271	1.21372
		GENETIC_ASSOCIATION_DB_DISEASE	narcolepsy	8	1.4733	0.000699698	3126, 3127, 3060, 3117, 3119, 7124, 7133, 3123, 7132	379	14	3028	4.5654	0.877779	0.0250065	1.2526
		GENETIC_ASSOCIATION_DB_DISEASE	diabetes, type 2 insulin	8	1.4733	0.000699698	5950, 3481, 3767, 685, 5563, 3630, 7350, 6833, 948	379	14	3028	4.5654	0.877779	0.0250065	1.2526
		GENETIC_ASSOCIATION_DB_DISEASE	breast cancer	55	10.1289	0.000717486	6462, 10891, 7124, 3479, 3480, 3481, 3483, 3484, 3486, 3630, 5444, 5445, 4846, 7133, 1586, 1585, 348, 4552, 3953, 3952, 31, 875, 3643, 4792, 1493, 6752, 3126, 4023, 6750, 4049, 6751, 1027, 2784, 8797, 3458, 2876, 3553, 5728, 3115, 3117, 3119, 7428, 2690, 2778, 8660, 5468, 2691, 5054, 2693, 51738, 5290, 1636, 4524, 3667, 6755, 3569, 3123	379	286	3028	1.53643	0.884141	0.0253329	1.28425
		GENETIC_ASSOCIATION_DB_DISEASE	lymphoma	15	2.76243	0.000753963	3126, 3115, 3117, 3119, 7124, 7133, 1906, 7132, 3953, 3952, 4524, 1636, 3553, 3105, 3123, 1493	379	45	3028	2.66315	0.89617	0.0262952	1.34912
		GENETIC_ASSOCIATION_DB_DISEASE	weight gain	9	1.65746	0.000768743	3953, 3952, 5346, 3479, 886, 7350, 5468, 2784, 155	379	18	3028	3.99472	0.900682	0.0264964	1.3754
		GENETIC_ASSOCIATION_DB_DISEASE	nephropathy	12	2.20994	0.000815902	5891, 5445, 4023, 3458, 4846, 183, 1636, 7450, 1071, 118, 1585, 6513	379	31	3028	3.09269	0.913806	0.027781	1.45919
		GENETIC_ASSOCIATION_DB_DISEASE	Behcet's disease	13	2.39411	0.000904478	4846, 6649, 4843, 3606, 6891, 6347, 6890, 3952, 1636, 4276, 3133, 3105, 1493	379	36	3028	2.88508	0.933952	0.0304074	1.61638
		GENETIC_ASSOCIATION_DB_DISEASE	HTLV-1 infection	7	1.28913	0.000969409	4049, 7124, 3553, 6347, 7133, 3569, 7132	379	11	3028	5.08419	0.945663	0.0321956	1.73146
		GENETIC_ASSOCIATION_DB_DISEASE	cerebral infarct	7	1.28913	0.000969409	185, 2244, 1636, 5444, 5054, 2155, 7056	379	11	3028	5.08419	0.945663	0.0321956	1.73146
		GENETIC_ASSOCIATION_DB_DISEASE	insulin sensitivity	5	0.92081	0.00107898	5506, 1636, 2169, 345, 3569	379	5	3028	7.98945	0.960911	0.0353803	1.92538
		GENETIC_ASSOCIATION_DB_DISEASE	inflammatory markers	5	0.92081	0.00107898	4846, 1401, 7124, 9370, 3569	379	5	3028	7.98945	0.960911	0.0353803	1.92538
		GENETIC_ASSOCIATION_DB_DISEASE	cholesterol cholesterol, LDL lipoprotein	5	0.92081	0.00107898	5445, 4023, 4846, 2244, 5054	379	5	3028	7.98945	0.960911	0.0353803	1.92538
		GENETIC_ASSOCIATION_DB_DISEASE	cysclosporine toxicity	5	0.92081	0.00107898	4846, 183, 185, 1636, 186	379	5	3028	7.98945	0.960911	0.0353803	1.92538
		GENETIC_ASSOCIATION_DB_DISEASE	diabetes, type 1; measles	5	0.92081	0.00107898	3126, 4049, 3119, 7124, 6890, 3123	379	5	3028	7.98945	0.960911	0.0353803	1.92538
		GENETIC_ASSOCIATION_DB_DISEASE	cholesterol, HDL; triglycerides; atherosclerosis, coronary	5	0.92081	0.00107898	4023, 19, 1071, 3105, 5054	379	5	3028	7.98945	0.960911	0.0353803	1.92538
		GENETIC_ASSOCIATION_DB_DISEASE	ischemia	5	0.92081	0.00107898	4023, 338, 1636, 345, 348	379	5	3028	7.98945	0.960911	0.0353803	1.92538
		GENETIC_ASSOCIATION_DB_DISEASE	fibrinogen heart disease, ischemic tissue plasminogen activator level	5	0.92081	0.00107898	2244, 5327, 2266, 2243, 2155	379	5	3028	7.98945	0.960911	0.0353803	1.92538
		GENETIC_ASSOCIATION_DB_DISEASE	Plasma Lipid Levels	5	0.92081	0.00107898	5465, 338, 345, 348, 3990	379	5	3028	7.98945	0.960911	0.0353803	1.92538
		GENETIC_ASSOCIATION_DB_DISEASE	posttransplantation erythrocytosis	5	0.92081	0.00107898	4846, 183, 185, 1636, 186	379	5	3028	7.98945	0.960911	0.0353803	1.92538
		GENETIC_ASSOCIATION_DB_DISEASE	scleroderma; jaundice	5	0.92081	0.00107898	3126, 3115, 3117, 3119, 3105, 3123	379	5	3028	7.98945	0.960911	0.0353803	1.92538
		GENETIC_ASSOCIATION_DB_DISEASE	cerebral infarct, atherothrombotic	8	1.4733	0.00117269	1909, 1361, 2244, 4524, 3569, 9388, 1906, 348	379	15	3028	4.26104	0.970508	0.0379813	2.09093
		GENETIC_ASSOCIATION_DB_DISEASE	heart failure	9	1.65746	0.00118523	1909, 3458, 183, 185, 1636, 7124, 3569, 1906, 1585	379	19	3028	3.78447	0.971599	0.0379706	2.11307
		GENETIC_ASSOCIATION_DB_DISEASE	periodontitis	21	3.8674	0.00119766	5891, 3126, 3127, 4049, 3119, 3606, 7124, 7133, 4982, 1906, 5054, 3458, 1803, 2244, 1636, 5327, 3553, 5295, 3569, 3105, 3123, 1493	379	79	3028	2.12378	0.972641	0.0379569	2.13501
		GENETIC_ASSOCIATION_DB_DISEASE	hypertension; left ventricular hypertrophy	6	1.10497	0.00119909	1215, 183, 185, 1636, 186, 1585	379	8	3028	5.99208	0.972759	0.0376049	2.13754
		GENETIC_ASSOCIATION_DB_DISEASE	cardiac death	6	1.10497	0.00119909	4846, 1636, 5444, 2997, 118, 3990	379	8	3028	5.99208	0.972759	0.0376049	2.13754
		GENETIC_ASSOCIATION_DB_DISEASE	insulin; obesity	6	1.10497	0.00119909	3481, 2673, 2169, 3667, 3630, 5468, 3569	379	8	3028	5.99208	0.972759	0.0376049	2.13754
		GENETIC_ASSOCIATION_DB_DISEASE	preterm delivery	13	2.39411	0.00154861	5445, 4049, 4846, 4843, 7124, 7133, 118, 7132, 5055, 3458, 3553, 5444, 3569	379	38	3028	2.73323	0.990477	0.0478096	2.75242
		GENETIC_ASSOCIATION_DB_DISEASE	tuberculosis	17	3.13076	0.00169453	3126, 3127, 3115, 3117, 3119, 4843, 6891, 7124, 6347, 6890, 2739, 3458, 718, 52, 3553, 5806, 3569, 3123	379	59	3028	2.30204	0.99386	0.0516693	3.00805
		GENETIC_ASSOCIATION_DB_DISEASE	cirrhosis, biliary primary	9	1.65746	0.00176357	3126, 4846, 3117, 3119, 7124, 3553, 3569, 3105, 3123, 1493	379	20	3028	3.59525	0.995012	0.0531799	3.12878
		GENETIC_ASSOCIATION_DB_DISEASE	cerebrovascular disease	8	1.4733	0.00186393	183, 1636, 4524, 2169, 875, 721, 5444, 348	379	16	3028	3.99472	0.996312	0.0555661	3.30402
		GENETIC_ASSOCIATION_DB_DISEASE	nephropathy, IgA	12	2.20994	0.00194517	6402, 6403, 3458, 4846, 1636, 7124, 3553, 6347, 5444, 3569, 1906, 5054	379	34	3028	2.8198	0.997112	0.0573507	3.44565
		GENETIC_ASSOCIATION_DB_DISEASE	sarcoidosis	14	2.57827	0.00197016	3126, 3127, 3115, 3119, 3606, 6347, 1116, 1215, 3458, 1636, 3553, 3569, 3105, 3123, 1493	379	44	3028	2.5421	0.997321	0.0575029	3.48919
		GENETIC_ASSOCIATION_DB_DISEASE	cardiomyopathy	13	2.39411	0.00199043	3126, 3113, 3115, 3117, 4879, 3119, 4000, 1585, 7139, 183, 1636, 4276, 3123, 1493	379	39	3028	2.66315	0.997479	0.0575193	3.52448
		GENETIC_ASSOCIATION_DB_DISEASE	arthritis	16	2.94659	0.00220981	3126, 3117, 3119, 4843, 6891, 7124, 6347, 6890, 7133, 7132, 3458, 4276, 1636, 3553, 3569, 3123, 1493	379	55	3028	2.3242	0.998697	0.0630557	3.90568
		GENETIC_ASSOCIATION_DB_DISEASE	berylliosis	6	1.10497	0.00242311	3126, 3113, 3115, 3117, 3119, 7124, 3123	379	9	3028	5.3263	0.999315	0.0682888	4.27494
		GENETIC_ASSOCIATION_DB_DISEASE	measles	6	1.10497	0.00242311	3126, 3113, 3115, 3117, 6891, 6890, 3123	379	9	3028	5.3263	0.999315	0.0682888	4.27494
		GENETIC_ASSOCIATION_DB_DISEASE	peripheral vascular disease	6	1.10497	0.00242311	4846, 64805, 1524, 1636, 3553, 949	379	9	3028	5.3263	0.999315	0.0682888	4.27494
		GENETIC_ASSOCIATION_DB_DISEASE	dementia, vascular	6	1.10497	0.00242311	6721, 183, 185, 1636, 5054, 348	379	9	3028	5.3263	0.999315	0.0682888	4.27494
		GENETIC_ASSOCIATION_DB_DISEASE	vitiligo	6	1.10497	0.00242311	3126, 3117, 3119, 4157, 3105, 1906, 3123	379	9	3028	5.3263	0.999315	0.0682888	4.27494
		GENETIC_ASSOCIATION_DB_DISEASE	vascular disease	9	1.65746	0.00254389	7412, 4846, 240, 2244, 1636, 4524, 5444, 4792, 3569	379	21	3028	3.42405	0.999523	0.0709088	4.48344
		GENETIC_ASSOCIATION_DB_DISEASE	bone mineral density	9	1.65746	0.00254389	7124, 3479, 796, 7133, 5468, 1586, 846, 3569, 348	379	21	3028	3.42405	0.999523	0.0709088	4.48344
		GENETIC_ASSOCIATION_DB_DISEASE	psoriasis	18	3.31492	0.00269	5891, 3126, 4049, 3117, 3119, 6891, 7124, 6890, 5468, 1906, 5465, 3458, 1524, 4276, 3105, 3123, 5698, 1493, 5266	379	67	3028	2.14642	0.999693	0.0741449	4.7351
		GENETIC_ASSOCIATION_DB_DISEASE	oral submucous fibrosis	7	1.28913	0.00288954	3126, 4049, 3119, 7124, 1471, 3105, 3123, 1493	379	13	3028	4.30201	0.999832	0.0787094	5.07777
		GENETIC_ASSOCIATION_DB_DISEASE	polycystic kidney disease	7	1.28913	0.00288954	4846, 183, 1889, 185, 1636, 118, 1906	379	13	3028	4.30201	0.999832	0.0787094	5.07777
		GENETIC_ASSOCIATION_DB_DISEASE	cholesterol, LDL	7	1.28913	0.00288954	3949, 338, 255738, 64240, 64241, 949, 348	379	13	3028	4.30201	0.999832	0.0787094	5.07777
		GENETIC_ASSOCIATION_DB_DISEASE	HIV; cytomegalovirus retinitis	5	0.92081	0.00291804	3126, 3117, 3119, 4276, 3105, 3123	379	6	3028	6.65787	0.999846	0.0787427	5.12663
		GENETIC_ASSOCIATION_DB_DISEASE	recurrent pregnancy loss	5	0.92081	0.00291804	3458, 7124, 3553, 3133, 3569	379	6	3028	6.65787	0.999846	0.0787427	5.12663
		GENETIC_ASSOCIATION_DB_DISEASE	atherosclerosis, coronary hyperlipidemia	5	0.92081	0.00291804	5465, 9971, 5468, 5467, 10062	379	6	3028	6.65787	0.999846	0.0787427	5.12663
		GENETIC_ASSOCIATION_DB_DISEASE	colon cancer rectal cancer	5	0.92081	0.00291804	3486, 3667, 3479, 8660, 5468	379	6	3028	6.65787	0.999846	0.0787427	5.12663
		GENETIC_ASSOCIATION_DB_DISEASE	diabetes, latent autoimmune	5	0.92081	0.00291804	3126, 3117, 3119, 4276, 3123, 1493	379	6	3028	6.65787	0.999846	0.0787427	5.12663
		GENETIC_ASSOCIATION_DB_DISEASE	myocardial infarct; diabetes, type 2	5	0.92081	0.00291804	1636, 4524, 345, 1071, 335	379	6	3028	6.65787	0.999846	0.0787427	5.12663
		GENETIC_ASSOCIATION_DB_DISEASE	cytokine resposne	5	0.92081	0.00291804	3126, 3113, 3117, 3119, 3105, 3123	379	6	3028	6.65787	0.999846	0.0787427	5.12663
		GENETIC_ASSOCIATION_DB_DISEASE	myelopathy, HTLV-1 associated	5	0.92081	0.00291804	3126, 4049, 7124, 7133, 3123, 7132	379	6	3028	6.65787	0.999846	0.0787427	5.12663
		GENETIC_ASSOCIATION_DB_DISEASE	cirrhosis, primary biliary	5	0.92081	0.00291804	3126, 3115, 3117, 3119, 3553, 3123	379	6	3028	6.65787	0.999846	0.0787427	5.12663
		GENETIC_ASSOCIATION_DB_DISEASE	Plasmodium falciparum infection	5	0.92081	0.00291804	3126, 3115, 3117, 3119, 3105, 3123	379	6	3028	6.65787	0.999846	0.0787427	5.12663
		GENETIC_ASSOCIATION_DB_DISEASE	leishmaniasis	5	0.92081	0.00291804	3113, 3115, 3458, 3117, 3119	379	6	3028	6.65787	0.999846	0.0787427	5.12663
		GENETIC_ASSOCIATION_DB_DISEASE	inflammatory bowel disease	14	2.57827	0.00305555	3113, 3126, 338, 3119, 7124, 5054, 348, 3458, 718, 2244, 4524, 1636, 3553, 3123, 1493	379	46	3028	2.43157	0.999898	0.0815717	5.36198
		GENETIC_ASSOCIATION_DB_DISEASE	hepatitis B, chronic	8	1.4733	0.00414776	3126, 3117, 183, 3119, 3606, 3553, 6347, 3123, 1493	379	18	3028	3.55086	0.999996	0.108197	7.21185
		GENETIC_ASSOCIATION_DB_DISEASE	human longevity	6	1.10497	0.00435413	3480, 5291, 2308, 7124, 3667, 3569	379	10	3028	4.79367	0.999998	0.112305	7.55752
		GENETIC_ASSOCIATION_DB_DISEASE	silicosis	6	1.10497	0.00435413	3126, 3115, 3119, 7124, 3553, 7133, 3123	379	10	3028	4.79367	0.999998	0.112305	7.55752
		GENETIC_ASSOCIATION_DB_DISEASE	polycystic ovarian syndrome	7	1.28913	0.00453192	3667, 9370, 3643, 8660, 1586, 11132, 5054	379	14	3028	3.99472	0.999999	0.115635	7.85435
		GENETIC_ASSOCIATION_DB_DISEASE	pemphigus	7	1.28913	0.00453192	3126, 3119, 6891, 3553, 3569, 3105, 3123, 1493	379	14	3028	3.99472	0.999999	0.115635	7.85435
		GENETIC_ASSOCIATION_DB_DISEASE	alopecia areata	7	1.28913	0.00453192	3126, 3117, 3119, 3553, 6347, 326, 3105, 3123	379	14	3028	3.99472	0.999999	0.115635	7.85435
		GENETIC_ASSOCIATION_DB_DISEASE	cirrhosis	7	1.28913	0.00453192	3126, 4049, 718, 4843, 3119, 7124, 3123, 7132	379	14	3028	3.99472	0.999999	0.115635	7.85435
		GENETIC_ASSOCIATION_DB_DISEASE	bone marrow transplantation	9	1.65746	0.0048905	3126, 3113, 3458, 3117, 3606, 7124, 3133, 3569, 3105, 3123	379	23	3028	3.1263	1	0.123175	8.45027
		GENETIC_ASSOCIATION_DB_DISEASE	hepatitis B	13	2.39411	0.0048998	3126, 4049, 3115, 3117, 3119, 3606, 6891, 7124, 6890, 3458, 3569, 3105, 3123, 5698	379	43	3028	2.41541	1	0.122373	8.46567
		GENETIC_ASSOCIATION_DB_DISEASE	celiac disease	16	2.94659	0.00548138	3126, 3127, 3115, 3117, 3119, 3606, 7124, 6347, 6402, 3458, 4276, 3553, 3569, 3105, 3123, 6690, 1493	379	60	3028	2.13052	1	0.134795	9.42431
		GENETIC_ASSOCIATION_DB_DISEASE	renin activity; aldosterone	5	0.92081	0.00614098	183, 1636, 2784, 118, 1585	379	7	3028	5.70675	1	0.148584	10.5001
		GENETIC_ASSOCIATION_DB_DISEASE	typhoid fever	5	0.92081	0.00614098	3126, 4049, 3119, 7124, 3105, 3123	379	7	3028	5.70675	1	0.148584	10.5001
		GENETIC_ASSOCIATION_DB_DISEASE	physical activity	5	0.92081	0.00614098	4159, 181, 4852, 4160, 9607	379	7	3028	5.70675	1	0.148584	10.5001
		GENETIC_ASSOCIATION_DB_DISEASE	systemic lupus erythematosus	23	4.23573	0.00689346	3126, 3127, 4049, 3117, 3119, 4843, 6891, 7124, 6347, 6890, 7133, 1586, 5054, 7132, 3458, 718, 4276, 4524, 1636, 721, 3553, 3569, 3123, 1493	379	103	3028	1.78405	1	0.163957	11.7126
		GENETIC_ASSOCIATION_DB_DISEASE	body mass; insulin	4	0.736648	0.00700911	2167, 2169, 9370, 5468	379	4	3028	7.98945	1	0.165176	11.8975
		GENETIC_ASSOCIATION_DB_DISEASE	diabetes, type 2 obesity	4	0.736648	0.00700911	364, 5167, 5770, 2101	379	4	3028	7.98945	1	0.165176	11.8975
		GENETIC_ASSOCIATION_DB_DISEASE	atherosclerosis, coronary cholesterol, HDL triglycerides	4	0.736648	0.00700911	4023, 5444, 1071, 3990	379	4	3028	7.98945	1	0.165176	11.8975
		GENETIC_ASSOCIATION_DB_DISEASE	anemia C-reactive protein	4	0.736648	0.00700911	3458, 1636, 7124, 3569	379	4	3028	7.98945	1	0.165176	11.8975
		GENETIC_ASSOCIATION_DB_DISEASE	Fuchs heterochromic cyclitis	4	0.736648	0.00700911	3126, 3119, 7124, 3123, 1493	379	4	3028	7.98945	1	0.165176	11.8975
		GENETIC_ASSOCIATION_DB_DISEASE	hepatosplenic schistosomiasis japonica	4	0.736648	0.00700911	3126, 3113, 3117, 3119, 3123	379	4	3028	7.98945	1	0.165176	11.8975
		GENETIC_ASSOCIATION_DB_DISEASE	lipid levels	4	0.736648	0.00700911	4023, 338, 345, 335	379	4	3028	7.98945	1	0.165176	11.8975
		GENETIC_ASSOCIATION_DB_DISEASE	cholesterol cholesterol, HDL triglycerides	4	0.736648	0.00700911	116519, 345, 337, 335	379	4	3028	7.98945	1	0.165176	11.8975
		GENETIC_ASSOCIATION_DB_DISEASE	blood pressure, arterial cholesterol cholesterol, HDL cholesterol, LDL dyslipidemia retinopathy, diabetic triglycerides	4	0.736648	0.00700911	9370, 7350, 5468, 5054	379	4	3028	7.98945	1	0.165176	11.8975
		GENETIC_ASSOCIATION_DB_DISEASE	atherosclerosis, generalized blood pressure, arterial cardiovascular disease	4	0.736648	0.00700911	4846, 183, 185, 1636	379	4	3028	7.98945	1	0.165176	11.8975
		GENETIC_ASSOCIATION_DB_DISEASE	body mass insulin	4	0.736648	0.00700911	79602, 51094, 11132, 6934	379	4	3028	7.98945	1	0.165176	11.8975
		GENETIC_ASSOCIATION_DB_DISEASE	renal function	4	0.736648	0.00700911	4846, 183, 1636, 186	379	4	3028	7.98945	1	0.165176	11.8975
		GENETIC_ASSOCIATION_DB_DISEASE	HIV; sclerosis, systemic	4	0.736648	0.00700911	3126, 3127, 3117, 3119, 3123	379	4	3028	7.98945	1	0.165176	11.8975
		GENETIC_ASSOCIATION_DB_DISEASE	beta cell autoimmunity	4	0.736648	0.00700911	3126, 3481, 3119, 3630, 3123, 1493	379	4	3028	7.98945	1	0.165176	11.8975
		GENETIC_ASSOCIATION_DB_DISEASE	Alzheimer's disease; vascular dementia	4	0.736648	0.00700911	1636, 4524, 5444, 348	379	4	3028	7.98945	1	0.165176	11.8975
		GENETIC_ASSOCIATION_DB_DISEASE	diabetes, type 2; glucose tolerance	4	0.736648	0.00700911	4846, 4852, 5770, 11132	379	4	3028	7.98945	1	0.165176	11.8975
		GENETIC_ASSOCIATION_DB_DISEASE	cerebral white matter lesions	4	0.736648	0.00700911	4846, 183, 185, 1636	379	4	3028	7.98945	1	0.165176	11.8975
		GENETIC_ASSOCIATION_DB_DISEASE	renal allograft function	4	0.736648	0.00700911	183, 185, 1636, 1585	379	4	3028	7.98945	1	0.165176	11.8975
		GENETIC_ASSOCIATION_DB_DISEASE	atherosclerosis, coronary; lipoprotein	4	0.736648	0.00700911	116519, 345, 337, 348	379	4	3028	7.98945	1	0.165176	11.8975
		GENETIC_ASSOCIATION_DB_DISEASE	insulin; blood pressure, arterial	4	0.736648	0.00700911	5465, 3667, 8660, 5468	379	4	3028	7.98945	1	0.165176	11.8975
		GENETIC_ASSOCIATION_DB_DISEASE	Alzheimer's disease; triglycerides; atherosclerosis, coronary	4	0.736648	0.00700911	338, 345, 335, 348	379	4	3028	7.98945	1	0.165176	11.8975
		GENETIC_ASSOCIATION_DB_DISEASE	peritoneal transport	4	0.736648	0.00700911	4846, 183, 185, 1636	379	4	3028	7.98945	1	0.165176	11.8975
		GENETIC_ASSOCIATION_DB_DISEASE	familial combined hyperlipidemia	4	0.736648	0.00700911	4023, 345, 118, 348	379	4	3028	7.98945	1	0.165176	11.8975
		GENETIC_ASSOCIATION_DB_DISEASE	diabetes, type 2 metabolic syndrome	4	0.736648	0.00700911	5167, 2169, 6347, 4000	379	4	3028	7.98945	1	0.165176	11.8975
		GENETIC_ASSOCIATION_DB_DISEASE	esophageal varices	4	0.736648	0.00700911	4846, 183, 185, 1636	379	4	3028	7.98945	1	0.165176	11.8975
		GENETIC_ASSOCIATION_DB_DISEASE	arterial disease	4	0.736648	0.00700911	4846, 183, 185, 1636	379	4	3028	7.98945	1	0.165176	11.8975
		GENETIC_ASSOCIATION_DB_DISEASE	Down syndrome	6	1.10497	0.00717473	4524, 875, 7124, 3416, 4552, 348	379	11	3028	4.35788	1	0.167439	12.1618
		GENETIC_ASSOCIATION_DB_DISEASE	biliary atresia	6	1.10497	0.00717473	3126, 3115, 3117, 3119, 3553, 3105, 3123	379	11	3028	4.35788	1	0.167439	12.1618
		GENETIC_ASSOCIATION_DB_DISEASE	cholelithiasis	6	1.10497	0.00717473	3949, 338, 886, 1071, 10062, 348	379	11	3028	4.35788	1	0.167439	12.1618
		GENETIC_ASSOCIATION_DB_DISEASE	thrombosis	8	1.4733	0.00809024	7035, 4846, 1636, 4524, 7450, 2243, 5054, 3717	379	20	3028	3.19578	1	0.185344	13.6091
		GENETIC_ASSOCIATION_DB_DISEASE	rheumatoid arthritis	30	5.52486	0.00833083	3126, 4049, 6288, 3606, 7124, 6891, 6890, 3458, 1524, 4276, 5327, 3553, 5698, 3039, 4846, 387082, 3117, 3119, 4843, 7133, 1586, 5054, 1585, 4552, 7132, 471, 4524, 3040, 4792, 3569, 3123, 1493	379	149	3028	1.60861	1	0.188891	13.9857
		GENETIC_ASSOCIATION_DB_DISEASE	ankylosing spondylitis	10	1.84162	0.00862722	3126, 3117, 3119, 4276, 6891, 7124, 3553, 6890, 3569, 3123, 5698	379	30	3028	2.66315	1	0.193492	14.4475
		GENETIC_ASSOCIATION_DB_DISEASE	sepsis	10	1.84162	0.00862722	3458, 4049, 2244, 3606, 7124, 3553, 7133, 3569, 5054, 7132	379	30	3028	2.66315	1	0.193492	14.4475
		GENETIC_ASSOCIATION_DB_DISEASE	Lupus	10	1.84162	0.00862722	3126, 4049, 2244, 1636, 6891, 7124, 3553, 7133, 3569, 3123, 1493	379	30	3028	2.66315	1	0.193492	14.4475
		GENETIC_ASSOCIATION_DB_DISEASE	weight loss	7	1.28913	0.0097159	4159, 4846, 5346, 1636, 4160, 5468, 2784	379	16	3028	3.49538	1	0.213627	16.1237
		GENETIC_ASSOCIATION_DB_DISEASE	arthritis, juvenile	7	1.28913	0.0097159	3126, 3117, 3119, 7124, 7133, 3105, 3123, 7132	379	16	3028	3.49538	1	0.213627	16.1237
		GENETIC_ASSOCIATION_DB_DISEASE	fetal loss, late	7	1.28913	0.0097159	338, 4846, 2244, 4524, 5054, 348, 7056	379	16	3028	3.49538	1	0.213627	16.1237
		GENETIC_ASSOCIATION_DB_DISEASE	liver transplant	8	1.4733	0.0108634	3126, 3458, 3119, 4524, 7124, 6347, 3569, 3123, 1493	379	21	3028	3.0436	1	0.23408	17.8568
		GENETIC_ASSOCIATION_DB_DISEASE	blood pressure	8	1.4733	0.0108634	4846, 183, 1361, 1636, 5045, 118, 1906, 1585	379	21	3028	3.0436	1	0.23408	17.8568
		GENETIC_ASSOCIATION_DB_DISEASE	graft-versus-host disease; longevity; spondyloarthropathies; aphthous stomatitis	6	1.10497	0.0110591	3458, 4049, 7124, 3553, 3569, 1493	379	12	3028	3.99472	1	0.2361	18.149
		GENETIC_ASSOCIATION_DB_DISEASE	osteonecrosis	6	1.10497	0.0110591	338, 4846, 4524, 5444, 5054, 335	379	12	3028	3.99472	1	0.2361	18.149
		GENETIC_ASSOCIATION_DB_DISEASE	atherosclerosis, coronary; diabetes, type 2	5	0.92081	0.0110829	2645, 5167, 7450, 9370, 948	379	8	3028	4.9934	1	0.234894	18.1844
		GENETIC_ASSOCIATION_DB_DISEASE	autoimmune thyroid disease; thyroid disease, autoimmune	5	0.92081	0.0110829	3126, 3117, 3119, 3105, 3123, 1493	379	8	3028	4.9934	1	0.234894	18.1844
		GENETIC_ASSOCIATION_DB_DISEASE	lupus erythematosus	17	3.13076	0.012002	3126, 4049, 4846, 387082, 3117, 3119, 4843, 6891, 7124, 6347, 6890, 7133, 4276, 721, 3569, 3105, 3123, 1493	379	71	3028	1.91297	1	0.250072	19.5431
		GENETIC_ASSOCIATION_DB_DISEASE	hepatitis C	17	3.13076	0.012002	3126, 4049, 23523, 3119, 6891, 7124, 6347, 9402, 7132, 348, 3949, 3458, 6776, 3553, 3569, 3105, 3123, 1493	379	71	3028	1.91297	1	0.250072	19.5431
		GENETIC_ASSOCIATION_DB_DISEASE	nasopharyngeal cancer	11	2.02578	0.0125752	3126, 3113, 3115, 3117, 3119, 4276, 3606, 7124, 6890, 3133, 3105, 3123	379	37	3028	2.37524	1	0.258615	20.3796
		GENETIC_ASSOCIATION_DB_DISEASE	chronic obstructive pulmonary disease/COPD	14	2.57827	0.0130938	4049, 4846, 7124, 7133, 155, 5054, 7132, 348, 1628, 185, 4524, 1636, 3553, 3569	379	54	3028	2.07134	1	0.265982	21.1293
		GENETIC_ASSOCIATION_DB_DISEASE	myasthenia gravis	8	1.4733	0.0142668	3126, 3458, 3117, 3119, 1636, 7124, 3105, 3123, 1493	379	22	3028	2.90525	1	0.284312	22.8006
		GENETIC_ASSOCIATION_DB_DISEASE	brain hemorrhage	8	1.4733	0.0142668	7035, 4846, 59272, 4843, 118, 5054, 2155, 348	379	22	3028	2.90525	1	0.284312	22.8006
		GENETIC_ASSOCIATION_DB_DISEASE	allergies	4	0.736648	0.0159043	3126, 3115, 3119, 52, 3123	379	5	3028	6.39156	1	0.309502	25.0777
		GENETIC_ASSOCIATION_DB_DISEASE	albuminuria	4	0.736648	0.0159043	6403, 183, 1636, 186	379	5	3028	6.39156	1	0.309502	25.0777
		GENETIC_ASSOCIATION_DB_DISEASE	diabetes	4	0.736648	0.0159043	6927, 3481, 3767, 3643, 3630	379	5	3028	6.39156	1	0.309502	25.0777
		GENETIC_ASSOCIATION_DB_DISEASE	Gaucher disease	4	0.736648	0.0159043	7357, 1636, 3569, 4982	379	5	3028	6.39156	1	0.309502	25.0777
		GENETIC_ASSOCIATION_DB_DISEASE	fibrinogen myocardial infarct	4	0.736648	0.0159043	2244, 2266, 3569, 2243	379	5	3028	6.39156	1	0.309502	25.0777
		GENETIC_ASSOCIATION_DB_DISEASE	cholesterol, HDL; cholesterol, LDL; lathosterol	4	0.736648	0.0159043	949, 1071, 337, 348	379	5	3028	6.39156	1	0.309502	25.0777
		GENETIC_ASSOCIATION_DB_DISEASE	graft-versus-host disease; psoriasis; celiac disease	4	0.736648	0.0159043	3126, 3115, 3119, 3105, 3123	379	5	3028	6.39156	1	0.309502	25.0777
		GENETIC_ASSOCIATION_DB_DISEASE	cerebral infarction	4	0.736648	0.0159043	3949, 185, 2244, 5740	379	5	3028	6.39156	1	0.309502	25.0777
		GENETIC_ASSOCIATION_DB_DISEASE	blood pressure, arterial; atherosclerosis	4	0.736648	0.0159043	183, 185, 1636, 1585	379	5	3028	6.39156	1	0.309502	25.0777
		GENETIC_ASSOCIATION_DB_DISEASE	multiple sclerosis; optic neuritis	4	0.736648	0.0159043	3126, 3117, 3119, 3105, 3123	379	5	3028	6.39156	1	0.309502	25.0777
		GENETIC_ASSOCIATION_DB_DISEASE	placental abruption	4	0.736648	0.0159043	4846, 635, 4552, 7056	379	5	3028	6.39156	1	0.309502	25.0777
		GENETIC_ASSOCIATION_DB_DISEASE	jaundice	4	0.736648	0.0159043	3126, 3127, 3117, 3119, 3123	379	5	3028	6.39156	1	0.309502	25.0777
		GENETIC_ASSOCIATION_DB_DISEASE	body mass diabetes, type 2	4	0.736648	0.0159043	5167, 10891, 2169, 7350	379	5	3028	6.39156	1	0.309502	25.0777
		GENETIC_ASSOCIATION_DB_DISEASE	sporadic inclusion body myositis	4	0.736648	0.0159043	3126, 3119, 3105, 3123, 348	379	5	3028	6.39156	1	0.309502	25.0777
		GENETIC_ASSOCIATION_DB_DISEASE	insulin obesity	4	0.736648	0.0159043	7352, 7124, 3667, 11132	379	5	3028	6.39156	1	0.309502	25.0777
		GENETIC_ASSOCIATION_DB_DISEASE	body mass; birth weight; height	4	0.736648	0.0159043	3486, 3667, 3479, 8660	379	5	3028	6.39156	1	0.309502	25.0777
		GENETIC_ASSOCIATION_DB_DISEASE	multiple sclerosis; diabetes, gestational; insulin; diabetes, type 1; rhinitis	4	0.736648	0.0159043	3126, 3127, 3117, 3119, 3123	379	5	3028	6.39156	1	0.309502	25.0777
		GENETIC_ASSOCIATION_DB_DISEASE	pancreatitis, autoimmune; pancreatitis, chronic calcifying	4	0.736648	0.0159043	3126, 3115, 3119, 3105, 3123	379	5	3028	6.39156	1	0.309502	25.0777
		GENETIC_ASSOCIATION_DB_DISEASE	antiphospholipid syndrome	6	1.10497	0.0161651	3126, 3117, 3119, 4524, 7124, 5054, 3123	379	13	3028	3.68744	1	0.311742	25.4344
		GENETIC_ASSOCIATION_DB_DISEASE	lymphoma, non-Hodgkin	10	1.84162	0.0165623	51738, 4049, 4852, 635, 4524, 875, 7124, 1586, 4552, 1493	379	33	3028	2.42104	1	0.316103	25.9747
		GENETIC_ASSOCIATION_DB_DISEASE	sickle cell anemia	5	0.92081	0.0180107	3126, 4846, 3119, 4524, 1906, 3123	379	9	3028	4.43858	1	0.336594	27.9137
		GENETIC_ASSOCIATION_DB_DISEASE	hematopoietic stem cell transplantation	5	0.92081	0.0180107	3126, 3119, 7124, 3553, 3105, 3123	379	9	3028	4.43858	1	0.336594	27.9137
		GENETIC_ASSOCIATION_DB_DISEASE	depression	11	2.02578	0.0182756	2571, 183, 185, 4852, 1636, 186, 2778, 5444, 2784, 348, 1493	379	39	3028	2.25343	1	0.338572	28.2631
		GENETIC_ASSOCIATION_DB_DISEASE	Sjogren's syndrome	8	1.4733	0.018369	3126, 3458, 3117, 3119, 6891, 3569, 3105, 3123, 1493	379	23	3028	2.77894	1	0.337946	28.3859
		GENETIC_ASSOCIATION_DB_DISEASE	myocardial infarct; atherosclerosis, coronary	9	1.65746	0.0218582	5445, 4973, 4846, 185, 2244, 1636, 4524, 5054, 7056	379	29	3028	2.47948	1	0.386148	32.8341
		GENETIC_ASSOCIATION_DB_DISEASE	kidney cancer	9	1.65746	0.0218582	3126, 3458, 6774, 3117, 3119, 7124, 7428, 2778, 3569, 3123	379	29	3028	2.47948	1	0.386148	32.8341
		GENETIC_ASSOCIATION_DB_DISEASE	colorectal cancer	36	6.62983	0.0221647	4049, 240, 10891, 7124, 3479, 6347, 846, 155, 948, 8797, 3481, 3458, 2876, 3486, 3630, 3553, 5444, 5728, 4846, 4843, 8660, 2778, 5468, 5467, 1586, 5054, 348, 4552, 5290, 5506, 4524, 3667, 875, 3643, 4792, 3569, 1493	379	201	3028	1.43095	1	0.388175	33.2121
		GENETIC_ASSOCIATION_DB_DISEASE	psoriasis psoriatic arthritis	6	1.10497	0.022628	3458, 4049, 4276, 7124, 3553, 3105	379	14	3028	3.42405	1	0.392292	33.7796
		GENETIC_ASSOCIATION_DB_DISEASE	muscle testing	6	1.10497	0.022628	5465, 3481, 3486, 1636, 2660, 3479, 3630	379	14	3028	3.42405	1	0.392292	33.7796
		GENETIC_ASSOCIATION_DB_DISEASE	multiple sclerosis	30	5.52486	0.0254458	3126, 116, 3127, 4049, 7124, 6891, 6347, 6890, 1628, 3458, 1520, 3553, 5444, 4157, 3105, 3115, 4846, 3117, 3119, 4843, 26580, 7133, 2739, 348, 7132, 6403, 6955, 7432, 3569, 3123, 1493	379	162	3028	1.47953	1	0.426991	37.1348
		GENETIC_ASSOCIATION_DB_DISEASE	H. pylori infection	9	1.65746	0.0266694	3126, 3458, 3117, 3119, 7124, 3553, 6347, 3569, 3105, 3123	379	30	3028	2.39683	1	0.440004	38.5412
		GENETIC_ASSOCIATION_DB_DISEASE	psoriatic arthritis	9	1.65746	0.0266694	3126, 4049, 4276, 7124, 3553, 7133, 3105, 3123, 7132, 1493	379	30	3028	2.39683	1	0.440004	38.5412
		GENETIC_ASSOCIATION_DB_DISEASE	heart rate	5	0.92081	0.027115	4846, 4843, 185, 155, 1585	379	10	3028	3.99472	1	0.443154	39.0459
		GENETIC_ASSOCIATION_DB_DISEASE	Chagas Disease	5	0.92081	0.027115	3126, 3117, 4843, 3119, 6347, 3123	379	10	3028	3.99472	1	0.443154	39.0459
		GENETIC_ASSOCIATION_DB_DISEASE	thrombophilia and vascular disease	5	0.92081	0.027115	338, 2244, 4524, 5054, 348	379	10	3028	3.99472	1	0.443154	39.0459
		GENETIC_ASSOCIATION_DB_DISEASE	paratyphoid feber typhoid fever	5	0.92081	0.027115	3458, 1401, 7124, 3553, 7132	379	10	3028	3.99472	1	0.443154	39.0459
		GENETIC_ASSOCIATION_DB_DISEASE	aging	5	0.92081	0.027115	9365, 3606, 7124, 3553, 3569	379	10	3028	3.99472	1	0.443154	39.0459
		GENETIC_ASSOCIATION_DB_DISEASE	IgA, IgD, IgG, IgM	4	0.736648	0.0288906	3117, 3119, 7124, 3105	379	6	3028	5.3263	1	0.462042	41.0185
		GENETIC_ASSOCIATION_DB_DISEASE	maternal microchimerism	4	0.736648	0.0288906	3126, 3119, 1636, 3105, 3123	379	6	3028	5.3263	1	0.462042	41.0185
		GENETIC_ASSOCIATION_DB_DISEASE	mediterranean visceral leishmaniasis	4	0.736648	0.0288906	3126, 4049, 3119, 7124, 3123	379	6	3028	5.3263	1	0.462042	41.0185
		GENETIC_ASSOCIATION_DB_DISEASE	idiopathic pulmonary fibrosis	4	0.736648	0.0288906	4049, 7124, 7133, 3569	379	6	3028	5.3263	1	0.462042	41.0185
		GENETIC_ASSOCIATION_DB_DISEASE	pityriasis rosea	4	0.736648	0.0288906	3126, 3127, 3119, 3105, 3123	379	6	3028	5.3263	1	0.462042	41.0185
		GENETIC_ASSOCIATION_DB_DISEASE	hyperhomocystinemia	4	0.736648	0.0288906	4846, 4524, 875, 4552	379	6	3028	5.3263	1	0.462042	41.0185
		GENETIC_ASSOCIATION_DB_DISEASE	cholesterol cholesterol, HDL cholesterol, LDL fatty acid glucose insulin lipoprotein triacylglycerols	4	0.736648	0.0288906	3953, 4846, 1071, 348	379	6	3028	5.3263	1	0.462042	41.0185
		GENETIC_ASSOCIATION_DB_DISEASE	aortic stiffness	4	0.736648	0.0288906	183, 185, 1636, 1585	379	6	3028	5.3263	1	0.462042	41.0185
		GENETIC_ASSOCIATION_DB_DISEASE	neuropathy, diabetic	4	0.736648	0.0288906	7352, 6649, 231, 7350	379	6	3028	5.3263	1	0.462042	41.0185
		GENETIC_ASSOCIATION_DB_DISEASE	hyperandrogenism	4	0.736648	0.0288906	3481, 1589, 3630, 5468, 3569	379	6	3028	5.3263	1	0.462042	41.0185
		GENETIC_ASSOCIATION_DB_DISEASE	betaine choline creatinine cystathionine cysteine dimethyglycine folate homocysteine methionine methylmalonic acid vitamin B12 vitamin B2 vitamin B6	4	0.736648	0.0288906	635, 875, 5444, 4552	379	6	3028	5.3263	1	0.462042	41.0185
		GENETIC_ASSOCIATION_DB_DISEASE	acute coronary syndrome atherosclerosis, coronary cholesterol, LDL smoking behavior	4	0.736648	0.0288906	3126, 4049, 721, 3105, 3123	379	6	3028	5.3263	1	0.462042	41.0185
		GENETIC_ASSOCIATION_DB_DISEASE	prostatic hyperplasia; prostate cancer	4	0.736648	0.0288906	4023, 3486, 3479, 1586	379	6	3028	5.3263	1	0.462042	41.0185
		GENETIC_ASSOCIATION_DB_DISEASE	metabolism disorders	6	1.10497	0.0305562	6403, 3949, 39, 3569, 4000, 3990	379	15	3028	3.19578	1	0.478835	42.814
		GENETIC_ASSOCIATION_DB_DISEASE	cerebrovascular disease, ischemic	6	1.10497	0.0305562	1524, 1636, 4524, 875, 9370, 4552	379	15	3028	3.19578	1	0.478835	42.814
		GENETIC_ASSOCIATION_DB_DISEASE	chronic fatigue syndrome	6	1.10497	0.0305562	3126, 3458, 3117, 3119, 7124, 3569, 3123	379	15	3028	3.19578	1	0.478835	42.814
		GENETIC_ASSOCIATION_DB_DISEASE	rheumatic heart disease	5	0.92081	0.0385095	3126, 3127, 3117, 3119, 3105, 3123	379	11	3028	3.63157	1	0.559108	50.6984
		GENETIC_ASSOCIATION_DB_DISEASE	retinal vascular occlusion	5	0.92081	0.0385095	1524, 2244, 1636, 4524, 5054	379	11	3028	3.63157	1	0.559108	50.6984
		GENETIC_ASSOCIATION_DB_DISEASE	angina	5	0.92081	0.0385095	1361, 2244, 5444, 7941, 2243	379	11	3028	3.63157	1	0.559108	50.6984
		GENETIC_ASSOCIATION_DB_DISEASE	brucellosis	5	0.92081	0.0385095	6402, 3458, 4843, 7124, 3569	379	11	3028	3.63157	1	0.559108	50.6984
		GENETIC_ASSOCIATION_DB_DISEASE	C-reactive protein	6	1.10497	0.0400291	1636, 116519, 1401, 7124, 3553, 3569	379	16	3028	2.99604	1	0.5709	52.083
		GENETIC_ASSOCIATION_DB_DISEASE	Graves disease	6	1.10497	0.0400291	3126, 3481, 3117, 3119, 3630, 3123, 5698, 1493	379	16	3028	2.99604	1	0.5709	52.083
		GENETIC_ASSOCIATION_DB_DISEASE	subarachnoid hemorrhage	6	1.10497	0.0400291	4846, 7124, 3553, 3479, 3569, 348	379	16	3028	2.99604	1	0.5709	52.083
		GENETIC_ASSOCIATION_DB_DISEASE	cytokine response to measles vaccine	3	0.552486	0.0427792	3126, 3115, 3119, 3123	379	3	3028	7.98945	1	0.593137	54.4957
		GENETIC_ASSOCIATION_DB_DISEASE	left ventricular growth	3	0.552486	0.0427792	5465, 4023, 1636	379	3	3028	7.98945	1	0.593137	54.4957
		GENETIC_ASSOCIATION_DB_DISEASE	diabetes, type 2; hypertension; insulin; obesity	3	0.552486	0.0427792	3481, 3667, 3643, 3630	379	3	3028	7.98945	1	0.593137	54.4957
		GENETIC_ASSOCIATION_DB_DISEASE	leptin levels	3	0.552486	0.0427792	3953, 7350, 155	379	3	3028	7.98945	1	0.593137	54.4957
		GENETIC_ASSOCIATION_DB_DISEASE	multiple sclerosis; diabetes, type 1	3	0.552486	0.0427792	3126, 3117, 3119, 3123	379	3	3028	7.98945	1	0.593137	54.4957
		GENETIC_ASSOCIATION_DB_DISEASE	cardiovascular risk factors	3	0.552486	0.0427792	1636, 4524, 5468	379	3	3028	7.98945	1	0.593137	54.4957
		GENETIC_ASSOCIATION_DB_DISEASE	anti-islet autoantibodies diabetes, type 1	3	0.552486	0.0427792	3126, 3115, 3119, 3123	379	3	3028	7.98945	1	0.593137	54.4957
		GENETIC_ASSOCIATION_DB_DISEASE	triglycerides; atherosclerosis, coronary; hypertriglyceridemia	3	0.552486	0.0427792	116519, 345, 337	379	3	3028	7.98945	1	0.593137	54.4957
		GENETIC_ASSOCIATION_DB_DISEASE	pemphigoid, bullous	3	0.552486	0.0427792	3126, 3117, 3119, 3123	379	3	3028	7.98945	1	0.593137	54.4957
		GENETIC_ASSOCIATION_DB_DISEASE	triglycerides; insulin; lipoproteins; apoB; apoC-III	3	0.552486	0.0427792	5465, 345, 348	379	3	3028	7.98945	1	0.593137	54.4957
		GENETIC_ASSOCIATION_DB_DISEASE	glucose tolerance insulin	3	0.552486	0.0427792	4159, 2837, 10911	379	3	3028	7.98945	1	0.593137	54.4957
		GENETIC_ASSOCIATION_DB_DISEASE	heart disease, ischemic; atherosclerosis, coronary; hyperlipidemia	3	0.552486	0.0427792	4023, 19, 1071	379	3	3028	7.98945	1	0.593137	54.4957
		GENETIC_ASSOCIATION_DB_DISEASE	lipids; left ventricular mass; aortic gradient; aortic valve stenosis	3	0.552486	0.0427792	338, 335, 348	379	3	3028	7.98945	1	0.593137	54.4957
		GENETIC_ASSOCIATION_DB_DISEASE	measles antibody level	3	0.552486	0.0427792	3126, 3117, 3119, 3123	379	3	3028	7.98945	1	0.593137	54.4957
		GENETIC_ASSOCIATION_DB_DISEASE	recurrent respiratory papillomatosis	3	0.552486	0.0427792	3126, 3119, 6890, 3123	379	3	3028	7.98945	1	0.593137	54.4957
		GENETIC_ASSOCIATION_DB_DISEASE	fibrinogen; triglyceride	3	0.552486	0.0427792	5465, 2244, 345	379	3	3028	7.98945	1	0.593137	54.4957
		GENETIC_ASSOCIATION_DB_DISEASE	intima media thickness	3	0.552486	0.0427792	5445, 10891, 5444	379	3	3028	7.98945	1	0.593137	54.4957
		GENETIC_ASSOCIATION_DB_DISEASE	diabetes, type 1; blood group incompatibility	3	0.552486	0.0427792	3126, 3117, 3119, 3123	379	3	3028	7.98945	1	0.593137	54.4957
		GENETIC_ASSOCIATION_DB_DISEASE	blood pressure, arterial diuretic effects heart rate hypokalemia	3	0.552486	0.0427792	1636, 2784, 118	379	3	3028	7.98945	1	0.593137	54.4957
		GENETIC_ASSOCIATION_DB_DISEASE	birth weight body mass	3	0.552486	0.0427792	3126, 3481, 3119, 3630, 3123	379	3	3028	7.98945	1	0.593137	54.4957
		GENETIC_ASSOCIATION_DB_DISEASE	heart disease, ischemic hypercholesterolemia	3	0.552486	0.0427792	3949, 338, 255738	379	3	3028	7.98945	1	0.593137	54.4957
		GENETIC_ASSOCIATION_DB_DISEASE	autoimmune response	3	0.552486	0.0427792	3117, 3119, 1493	379	3	3028	7.98945	1	0.593137	54.4957
		GENETIC_ASSOCIATION_DB_DISEASE	obesity; weight loss	3	0.552486	0.0427792	3952, 9370, 3569	379	3	3028	7.98945	1	0.593137	54.4957
		GENETIC_ASSOCIATION_DB_DISEASE	triglycerides; atherosclerosis, coronary; lipoprotein	3	0.552486	0.0427792	5465, 5468, 5467	379	3	3028	7.98945	1	0.593137	54.4957
		GENETIC_ASSOCIATION_DB_DISEASE	nephropathy, congenital obstructive	3	0.552486	0.0427792	183, 1636, 186	379	3	3028	7.98945	1	0.593137	54.4957
		GENETIC_ASSOCIATION_DB_DISEASE	hypersomnolence	3	0.552486	0.0427792	3126, 3117, 3119, 3123	379	3	3028	7.98945	1	0.593137	54.4957
		GENETIC_ASSOCIATION_DB_DISEASE	carotid and femoral artery stiffness	3	0.552486	0.0427792	1636, 118, 1585	379	3	3028	7.98945	1	0.593137	54.4957
		GENETIC_ASSOCIATION_DB_DISEASE	cholesterol; cholesterol, HDL; lipoprotein; lipids	3	0.552486	0.0427792	1071, 348, 3990	379	3	3028	7.98945	1	0.593137	54.4957
		GENETIC_ASSOCIATION_DB_DISEASE	lymphoma; obesity, localized	3	0.552486	0.0427792	3953, 3952, 9370	379	3	3028	7.98945	1	0.593137	54.4957
		GENETIC_ASSOCIATION_DB_DISEASE	diabetes, type 2; lipoprotein	3	0.552486	0.0427792	949, 5444, 348	379	3	3028	7.98945	1	0.593137	54.4957
		GENETIC_ASSOCIATION_DB_DISEASE	erectile dysfunction	3	0.552486	0.0427792	4846, 1636, 2784	379	3	3028	7.98945	1	0.593137	54.4957
		GENETIC_ASSOCIATION_DB_DISEASE	H. pylori infection; Helicobacter pylori infection	3	0.552486	0.0427792	3126, 3117, 3119, 3123	379	3	3028	7.98945	1	0.593137	54.4957
		GENETIC_ASSOCIATION_DB_DISEASE	body mass; cholesterol; triglycerides; insulin; glucose; blood pressure, arterial	3	0.552486	0.0427792	3481, 3667, 3643, 3630	379	3	3028	7.98945	1	0.593137	54.4957
		GENETIC_ASSOCIATION_DB_DISEASE	myotonic dystrophy	3	0.552486	0.0427792	1760, 1636, 7555	379	3	3028	7.98945	1	0.593137	54.4957
		GENETIC_ASSOCIATION_DB_DISEASE	left ventricular mass myocardial infarct	3	0.552486	0.0427792	185, 1636, 4524	379	3	3028	7.98945	1	0.593137	54.4957
		GENETIC_ASSOCIATION_DB_DISEASE	cholesterol cholesterol, LDL fibrinogen lipoprotein myocardial infarct nitrate triglycerides	3	0.552486	0.0427792	4846, 2244, 5054	379	3	3028	7.98945	1	0.593137	54.4957
		GENETIC_ASSOCIATION_DB_DISEASE	lipid metabolism disorders; hyperlipidemia	3	0.552486	0.0427792	7124, 345, 348	379	3	3028	7.98945	1	0.593137	54.4957
		GENETIC_ASSOCIATION_DB_DISEASE	immunology study	3	0.552486	0.0427792	3126, 3115, 3119, 3123	379	3	3028	7.98945	1	0.593137	54.4957
		GENETIC_ASSOCIATION_DB_DISEASE	fibrinogen	3	0.552486	0.0427792	2244, 2266, 2243	379	3	3028	7.98945	1	0.593137	54.4957
		GENETIC_ASSOCIATION_DB_DISEASE	arthritis, rheumatoid Sjogren's syndrome	3	0.552486	0.0427792	3119, 7124, 1493	379	3	3028	7.98945	1	0.593137	54.4957
		GENETIC_ASSOCIATION_DB_DISEASE	angiotensinogen hypertension	3	0.552486	0.0427792	183, 1636, 118	379	3	3028	7.98945	1	0.593137	54.4957
		GENETIC_ASSOCIATION_DB_DISEASE	lipoprotein; lipids	3	0.552486	0.0427792	376497, 5444, 348	379	3	3028	7.98945	1	0.593137	54.4957
		GENETIC_ASSOCIATION_DB_DISEASE	hyperglycemia insulin	3	0.552486	0.0427792	9370, 6833, 5468	379	3	3028	7.98945	1	0.593137	54.4957
		GENETIC_ASSOCIATION_DB_DISEASE	fibrinogen; factor VII; plasminogen activator inhibitor-1	3	0.552486	0.0427792	2244, 5054, 2155	379	3	3028	7.98945	1	0.593137	54.4957
		GENETIC_ASSOCIATION_DB_DISEASE	cutaneous neonatal lupus	3	0.552486	0.0427792	3126, 3119, 7124, 3123	379	3	3028	7.98945	1	0.593137	54.4957
		GENETIC_ASSOCIATION_DB_DISEASE	physical performance	3	0.552486	0.0427792	5465, 4846, 10891	379	3	3028	7.98945	1	0.593137	54.4957
		GENETIC_ASSOCIATION_DB_DISEASE	insulin; glucose	3	0.552486	0.0427792	5465, 5468, 11132	379	3	3028	7.98945	1	0.593137	54.4957
		GENETIC_ASSOCIATION_DB_DISEASE	psychological distress	3	0.552486	0.0427792	3126, 3117, 3119, 3123	379	3	3028	7.98945	1	0.593137	54.4957
		GENETIC_ASSOCIATION_DB_DISEASE	atherosclerosis, coronary cholesterol	3	0.552486	0.0427792	3949, 338, 255738	379	3	3028	7.98945	1	0.593137	54.4957
		GENETIC_ASSOCIATION_DB_DISEASE	body mass metabolic rate	3	0.552486	0.0427792	9370, 79602, 51094	379	3	3028	7.98945	1	0.593137	54.4957
		GENETIC_ASSOCIATION_DB_DISEASE	left ventricular mass	3	0.552486	0.0427792	1636, 186, 9370	379	3	3028	7.98945	1	0.593137	54.4957
		GENETIC_ASSOCIATION_DB_DISEASE	left ventricular hypertrophy; blood flow; left ventricular function	3	0.552486	0.0427792	4846, 1636, 1906	379	3	3028	7.98945	1	0.593137	54.4957
		GENETIC_ASSOCIATION_DB_DISEASE	creatinine; protein excretion, urinary	3	0.552486	0.0427792	1636, 118, 1585	379	3	3028	7.98945	1	0.593137	54.4957
		GENETIC_ASSOCIATION_DB_DISEASE	Chronic Glomerulonephritis	3	0.552486	0.0427792	183, 185, 1636	379	3	3028	7.98945	1	0.593137	54.4957
		GENETIC_ASSOCIATION_DB_DISEASE	insulin-like growth factor	3	0.552486	0.0427792	3484, 3486, 3479	379	3	3028	7.98945	1	0.593137	54.4957
		GENETIC_ASSOCIATION_DB_DISEASE	hypertension; renal dysfunction, posttransplantation	3	0.552486	0.0427792	183, 1636, 186	379	3	3028	7.98945	1	0.593137	54.4957
		GENETIC_ASSOCIATION_DB_DISEASE	myocardial infarct; thromboembolism, venous; thrombosis, deep vein	3	0.552486	0.0427792	2244, 2266, 2243	379	3	3028	7.98945	1	0.593137	54.4957
		GENETIC_ASSOCIATION_DB_DISEASE	physiologic constitutions, Traditional Chinese Med. Defined	3	0.552486	0.0427792	3126, 3115, 3119, 3123	379	3	3028	7.98945	1	0.593137	54.4957
		GENETIC_ASSOCIATION_DB_DISEASE	hypoalphalipoproteinemia	3	0.552486	0.0427792	345, 3931, 335	379	3	3028	7.98945	1	0.593137	54.4957
		GENETIC_ASSOCIATION_DB_DISEASE	Vogt-Koyanagi-Harada syndrome	3	0.552486	0.0427792	3126, 3117, 3119, 3123	379	3	3028	7.98945	1	0.593137	54.4957
		GENETIC_ASSOCIATION_DB_DISEASE	carotid artery intima-media thickness	3	0.552486	0.0427792	3949, 1760, 345	379	3	3028	7.98945	1	0.593137	54.4957
		GENETIC_ASSOCIATION_DB_DISEASE	End- Stage Renal Disease (ESRD)	3	0.552486	0.0427792	183, 1636, 1585	379	3	3028	7.98945	1	0.593137	54.4957
		GENETIC_ASSOCIATION_DB_DISEASE	celiac disease diabetes, type 1	3	0.552486	0.0427792	3126, 3117, 3119, 3123	379	3	3028	7.98945	1	0.593137	54.4957
		GENETIC_ASSOCIATION_DB_DISEASE	beryllium disease	3	0.552486	0.0427792	3126, 3115, 3119, 3123	379	3	3028	7.98945	1	0.593137	54.4957
		GENETIC_ASSOCIATION_DB_DISEASE	chronic immune thrombocytopenic purpura.	3	0.552486	0.0427792	4049, 7124, 3553	379	3	3028	7.98945	1	0.593137	54.4957
		GENETIC_ASSOCIATION_DB_DISEASE	posttreatment Th2 immune response to S. mansoni Ags	3	0.552486	0.0427792	3126, 3117, 3119, 3123	379	3	3028	7.98945	1	0.593137	54.4957
		GENETIC_ASSOCIATION_DB_DISEASE	cholesterol, HDL; cholesterol, LDL; apoA1; apoB	3	0.552486	0.0427792	4023, 345, 348	379	3	3028	7.98945	1	0.593137	54.4957
		GENETIC_ASSOCIATION_DB_DISEASE	insulin triglycerides	3	0.552486	0.0427792	9370, 79602, 51094	379	3	3028	7.98945	1	0.593137	54.4957
		GENETIC_ASSOCIATION_DB_DISEASE	graft acceptance, liver	3	0.552486	0.0427792	3126, 3115, 3119, 3123	379	3	3028	7.98945	1	0.593137	54.4957
		GENETIC_ASSOCIATION_DB_DISEASE	insulin response, first phase; insulitis	3	0.552486	0.0427792	3126, 3117, 3119, 3123	379	3	3028	7.98945	1	0.593137	54.4957
		GENETIC_ASSOCIATION_DB_DISEASE	Alzheimer's disease; dementia, vascular	3	0.552486	0.0427792	5445, 1471, 348	379	3	3028	7.98945	1	0.593137	54.4957
		GENETIC_ASSOCIATION_DB_DISEASE	hyperuricemia	3	0.552486	0.0427792	345, 337, 335	379	3	3028	7.98945	1	0.593137	54.4957
		GENETIC_ASSOCIATION_DB_DISEASE	leptospirosis	3	0.552486	0.0427792	3126, 3119, 7124, 3123	379	3	3028	7.98945	1	0.593137	54.4957
		GENETIC_ASSOCIATION_DB_DISEASE	cerebral palsy	3	0.552486	0.0427792	4049, 4846, 2155	379	3	3028	7.98945	1	0.593137	54.4957
		GENETIC_ASSOCIATION_DB_DISEASE	diabetes, type 1; autoimmune diabetes; diabetes, autoimmune	3	0.552486	0.0427792	3126, 3117, 3119, 3123	379	3	3028	7.98945	1	0.593137	54.4957
		GENETIC_ASSOCIATION_DB_DISEASE	hepatitis type 1, autoimmune (AIH-1)	3	0.552486	0.0427792	3126, 3117, 3119, 3123	379	3	3028	7.98945	1	0.593137	54.4957
		GENETIC_ASSOCIATION_DB_DISEASE	nephropathy, diabetic; blood pressure, arterial; proteinuria	3	0.552486	0.0427792	183, 185, 1636	379	3	3028	7.98945	1	0.593137	54.4957
		GENETIC_ASSOCIATION_DB_DISEASE	coronary atherosclerosis.	3	0.552486	0.0427792	183, 185, 1636	379	3	3028	7.98945	1	0.593137	54.4957
		GENETIC_ASSOCIATION_DB_DISEASE	asthma; urticaria	3	0.552486	0.0427792	3126, 3115, 3119, 3123	379	3	3028	7.98945	1	0.593137	54.4957
		GENETIC_ASSOCIATION_DB_DISEASE	birth weight diabetes, type 1 head circumference at birth	3	0.552486	0.0427792	3481, 3117, 3119, 3630	379	3	3028	7.98945	1	0.593137	54.4957
		GENETIC_ASSOCIATION_DB_DISEASE	warts	3	0.552486	0.0427792	3126, 3117, 3119, 3123	379	3	3028	7.98945	1	0.593137	54.4957
		GENETIC_ASSOCIATION_DB_DISEASE	cholesterol, HDL; triglycerides; cholesterol, total	3	0.552486	0.0427792	5465, 4023, 348	379	3	3028	7.98945	1	0.593137	54.4957
		GENETIC_ASSOCIATION_DB_DISEASE	adiponectin	3	0.552486	0.0427792	3667, 9370, 5468	379	3	3028	7.98945	1	0.593137	54.4957
		GENETIC_ASSOCIATION_DB_DISEASE	growth response to growth hormone therapy	3	0.552486	0.0427792	3486, 2690, 3479	379	3	3028	7.98945	1	0.593137	54.4957
		GENETIC_ASSOCIATION_DB_DISEASE	gout	3	0.552486	0.0427792	116085, 335, 348	379	3	3028	7.98945	1	0.593137	54.4957
		GENETIC_ASSOCIATION_DB_DISEASE	myositis	3	0.552486	0.0427792	3126, 3117, 3119, 3123	379	3	3028	7.98945	1	0.593137	54.4957
		GENETIC_ASSOCIATION_DB_DISEASE	bee venom allergy	3	0.552486	0.0427792	3126, 3117, 3119, 3123	379	3	3028	7.98945	1	0.593137	54.4957
		GENETIC_ASSOCIATION_DB_DISEASE	plasminogen activator inhibitor-1	3	0.552486	0.0427792	185, 1636, 5054	379	3	3028	7.98945	1	0.593137	54.4957
		GENETIC_ASSOCIATION_DB_DISEASE	cholesterol, HDL; triglycerides; cholesterol, LDL; cholesterol, total; glucose; stroke; carotid artery intima-media thickness	3	0.552486	0.0427792	345, 337, 335	379	3	3028	7.98945	1	0.593137	54.4957
		GENETIC_ASSOCIATION_DB_DISEASE	breast cancer prostate cancer	3	0.552486	0.0427792	5728, 3484, 3486	379	3	3028	7.98945	1	0.593137	54.4957
		GENETIC_ASSOCIATION_DB_DISEASE	Graves' disease; Hashimoto's thyroiditis; autoimmune polyglandular syndrome	3	0.552486	0.0427792	3126, 3117, 3119, 3123	379	3	3028	7.98945	1	0.593137	54.4957
		GENETIC_ASSOCIATION_DB_DISEASE	thyroiditis, Hashimoto's	3	0.552486	0.0427792	3126, 3119, 3123, 1493	379	3	3028	7.98945	1	0.593137	54.4957
		GENETIC_ASSOCIATION_DB_DISEASE	hypertension; nephrotic syndrome	3	0.552486	0.0427792	4846, 1636, 1585	379	3	3028	7.98945	1	0.593137	54.4957
		GENETIC_ASSOCIATION_DB_DISEASE	inflammatory myopathies	3	0.552486	0.0427792	3126, 3117, 3119, 3123	379	3	3028	7.98945	1	0.593137	54.4957
		GENETIC_ASSOCIATION_DB_DISEASE	hypertension; glucose tolerance; insulin; hematology indices	3	0.552486	0.0427792	5465, 3667, 5468	379	3	3028	7.98945	1	0.593137	54.4957
		GENETIC_ASSOCIATION_DB_DISEASE	autoimmune polyglandular syndrome	3	0.552486	0.0427792	3126, 3117, 3119, 3123	379	3	3028	7.98945	1	0.593137	54.4957
		GENETIC_ASSOCIATION_DB_DISEASE	polymyositis and dermatomyositis.	3	0.552486	0.0427792	3126, 4276, 7124, 3123	379	3	3028	7.98945	1	0.593137	54.4957
		GENETIC_ASSOCIATION_DB_DISEASE	atherosclerosis, coronary; metabolism disorders	3	0.552486	0.0427792	7352, 345, 155	379	3	3028	7.98945	1	0.593137	54.4957
		GENETIC_ASSOCIATION_DB_DISEASE	echinococcosis	3	0.552486	0.0427792	3127, 6891, 6890	379	3	3028	7.98945	1	0.593137	54.4957
		GENETIC_ASSOCIATION_DB_DISEASE	diabetes, type 2 glucose tolerance insulin	3	0.552486	0.0427792	1734, 79602, 51094	379	3	3028	7.98945	1	0.593137	54.4957
		GENETIC_ASSOCIATION_DB_DISEASE	coronary artery thrombosis	3	0.552486	0.0427792	183, 185, 1636	379	3	3028	7.98945	1	0.593137	54.4957
		GENETIC_ASSOCIATION_DB_DISEASE	body mass hypertension	3	0.552486	0.0427792	4846, 6296, 1906	379	3	3028	7.98945	1	0.593137	54.4957
		GENETIC_ASSOCIATION_DB_DISEASE	HIV	16	2.94659	0.0451671	3126, 3127, 4846, 3117, 3119, 3606, 6891, 7124, 6347, 7132, 3458, 1524, 3133, 3569, 3105, 3123, 1493	379	76	3028	1.68199	1	0.611004	56.4972
		GENETIC_ASSOCIATION_DB_DISEASE	leukemia, chronic lymphocytic	4	0.736648	0.0459528	8797, 3126, 3115, 3119, 3123	379	7	3028	4.5654	1	0.614999	57.1373
		GENETIC_ASSOCIATION_DB_DISEASE	scleroderma	4	0.736648	0.0459528	3126, 3115, 3119, 7124, 3123	379	7	3028	4.5654	1	0.614999	57.1373
		GENETIC_ASSOCIATION_DB_DISEASE	rheumatoid arthritis; HIV; Rheiter's syndrome; urogenital disorders	4	0.736648	0.0459528	3126, 6891, 7124, 6890, 3123	379	7	3028	4.5654	1	0.614999	57.1373
		GENETIC_ASSOCIATION_DB_DISEASE	autonomic nervous system function	4	0.736648	0.0459528	183, 185, 1636, 186	379	7	3028	4.5654	1	0.614999	57.1373
		GENETIC_ASSOCIATION_DB_DISEASE	liver transplantation, immunosuppression after	4	0.736648	0.0459528	3458, 7124, 3569, 1493	379	7	3028	4.5654	1	0.614999	57.1373
		GENETIC_ASSOCIATION_DB_DISEASE	leukopenia neutropenia stomatitis thrombocytopenia	4	0.736648	0.0459528	3606, 7124, 3553, 3569	379	7	3028	4.5654	1	0.614999	57.1373
		GENETIC_ASSOCIATION_DB_DISEASE	high-altitude tolerance	4	0.736648	0.0459528	183, 185, 1636, 1585	379	7	3028	4.5654	1	0.614999	57.1373
		GENETIC_ASSOCIATION_DB_DISEASE	cervical cancer	12	2.20994	0.045966	3126, 3115, 3117, 3119, 4843, 7124, 6890, 3458, 4524, 4276, 3123, 3105, 1493	379	51	3028	1.87987	1	0.612633	57.148
		GENETIC_ASSOCIATION_DB_DISEASE	asthma	34	6.26151	0.0484229	3126, 2053, 4049, 6774, 240, 241, 3606, 7124, 6347, 8651, 6890, 8797, 3458, 1524, 2876, 8795, 3553, 3105, 3115, 4846, 3117, 3119, 4843, 2778, 1906, 5054, 1909, 1215, 718, 57105, 6955, 1636, 52, 3123, 1493	379	199	3028	1.36503	1	0.62979	59.0925
		GENETIC_ASSOCIATION_DB_DISEASE	arthritis, rheumatoid	6	1.10497	0.0510955	5891, 3126, 3458, 3117, 3119, 3123, 1493	379	17	3028	2.8198	1	0.647617	61.1129
		GENETIC_ASSOCIATION_DB_DISEASE	Q fever	6	1.10497	0.0510955	6402, 3126, 3458, 7124, 3553, 3569, 3123	379	17	3028	2.8198	1	0.647617	61.1129
		GENETIC_ASSOCIATION_DB_DISEASE	rhinitis	5	0.92081	0.0522346	3126, 3606, 6891, 3553, 6890, 3123	379	12	3028	3.32894	1	0.653512	61.945
		GENETIC_ASSOCIATION_DB_DISEASE	Addison's disease	5	0.92081	0.0522346	3126, 3117, 3119, 4276, 3123, 1493	379	12	3028	3.32894	1	0.653512	61.945
		GENETIC_ASSOCIATION_DB_DISEASE	liver disease	5	0.92081	0.0522346	3126, 3119, 6891, 1586, 155, 3123	379	12	3028	3.32894	1	0.653512	61.945
		GENETIC_ASSOCIATION_DB_DISEASE	mamographic density	5	0.92081	0.0522346	6462, 3484, 3486, 3479, 1586	379	12	3028	3.32894	1	0.653512	61.945
		GENETIC_ASSOCIATION_DB_DISEASE	osteoarthritis	12	2.20994	0.0586554	3126, 9365, 5167, 3117, 3119, 7124, 3479, 7133, 4982, 948, 7132, 3553, 3123	379	53	3028	1.80893	1	0.694682	66.3298
		GENETIC_ASSOCIATION_DB_DISEASE	multiple myeloma	8	1.4733	0.0607502	4049, 4524, 7124, 5444, 4792, 3569, 4552, 1493	379	29	3028	2.20399	1	0.705401	67.6539
		GENETIC_ASSOCIATION_DB_DISEASE	glomerulonephritis	4	0.736648	0.0668747	183, 185, 1636, 5444	379	8	3028	3.99472	1	0.738416	71.2488
		GENETIC_ASSOCIATION_DB_DISEASE	limb deficiency anomalies	4	0.736648	0.0668747	4049, 7124, 2784, 5054	379	8	3028	3.99472	1	0.738416	71.2488
		GENETIC_ASSOCIATION_DB_DISEASE	urinary calculus	4	0.736648	0.0668747	3481, 6891, 3630, 6890, 1586	379	8	3028	3.99472	1	0.738416	71.2488
		GENETIC_ASSOCIATION_DB_DISEASE	tooth loss	4	0.736648	0.0668747	4256, 7124, 3553, 3569	379	8	3028	3.99472	1	0.738416	71.2488
		GENETIC_ASSOCIATION_DB_DISEASE	antineutrophil cytoplasmic antibody; (ANCA)-associated vasculitis	4	0.736648	0.0668747	3126, 7124, 7133, 3123, 1493	379	8	3028	3.99472	1	0.738416	71.2488
		GENETIC_ASSOCIATION_DB_DISEASE	hepatocellular carcinoma	5	0.92081	0.0682655	3126, 3115, 3117, 3119, 3553, 3123	379	13	3028	3.07286	1	0.743626	72.0108
		GENETIC_ASSOCIATION_DB_DISEASE	osteoporosis, postmenopausal	5	0.92081	0.0682655	3126, 3117, 3119, 52, 3105, 3123	379	13	3028	3.07286	1	0.743626	72.0108
		GENETIC_ASSOCIATION_DB_DISEASE	osteoporosis	7	1.28913	0.0691439	4524, 197, 796, 1269, 1268, 846, 4982	379	24	3028	2.33026	1	0.746017	72.4822
		GENETIC_ASSOCIATION_DB_DISEASE	carotid plaque	3	0.552486	0.0785492	3458, 7124, 3569	379	4	3028	5.99208	1	0.788775	77.0814
		GENETIC_ASSOCIATION_DB_DISEASE	leukemia lymphoma	3	0.552486	0.0785492	3126, 3119, 3105, 3123	379	4	3028	5.99208	1	0.788775	77.0814
		GENETIC_ASSOCIATION_DB_DISEASE	stem cell transplantation outcome	3	0.552486	0.0785492	3126, 3119, 3105, 3123	379	4	3028	5.99208	1	0.788775	77.0814
		GENETIC_ASSOCIATION_DB_DISEASE	cholesterol; cholesterol, HDL; triglycerides; cholesterol, LDL; lipoprotein	3	0.552486	0.0785492	1636, 337, 348	379	4	3028	5.99208	1	0.788775	77.0814
		GENETIC_ASSOCIATION_DB_DISEASE	Pigeon breeders disease	3	0.552486	0.0785492	3126, 3119, 3105, 3123	379	4	3028	5.99208	1	0.788775	77.0814
		GENETIC_ASSOCIATION_DB_DISEASE	Left Ventricular Structure	3	0.552486	0.0785492	183, 1636, 1585	379	4	3028	5.99208	1	0.788775	77.0814
		GENETIC_ASSOCIATION_DB_DISEASE	arthrofibrosis	3	0.552486	0.0785492	3126, 3119, 3105, 3123	379	4	3028	5.99208	1	0.788775	77.0814
		GENETIC_ASSOCIATION_DB_DISEASE	neuropathy, small fiber	3	0.552486	0.0785492	3126, 3119, 3105, 3123	379	4	3028	5.99208	1	0.788775	77.0814
		GENETIC_ASSOCIATION_DB_DISEASE	insulin; diabetes, type 1	3	0.552486	0.0785492	3119, 7124, 9021	379	4	3028	5.99208	1	0.788775	77.0814
		GENETIC_ASSOCIATION_DB_DISEASE	morbidity mortality	3	0.552486	0.0785492	1401, 3553, 3569	379	4	3028	5.99208	1	0.788775	77.0814
		GENETIC_ASSOCIATION_DB_DISEASE	allergy, latex; latex allergy	3	0.552486	0.0785492	3126, 3127, 3119, 3123	379	4	3028	5.99208	1	0.788775	77.0814
		GENETIC_ASSOCIATION_DB_DISEASE	metabolic syndrome obesity	3	0.552486	0.0785492	8195, 583, 585	379	4	3028	5.99208	1	0.788775	77.0814
		GENETIC_ASSOCIATION_DB_DISEASE	lipid metabolism disorders	3	0.552486	0.0785492	4023, 4547, 5444	379	4	3028	5.99208	1	0.788775	77.0814
		GENETIC_ASSOCIATION_DB_DISEASE	leishmaniasis, cutaneous	3	0.552486	0.0785492	3458, 4049, 7124	379	4	3028	5.99208	1	0.788775	77.0814
		GENETIC_ASSOCIATION_DB_DISEASE	diabetes, type 2; alveolitis, extrinsic allergic	3	0.552486	0.0785492	3126, 3119, 3105, 3123	379	4	3028	5.99208	1	0.788775	77.0814
		GENETIC_ASSOCIATION_DB_DISEASE	PAI-1 levels tissue plasminogen activator	3	0.552486	0.0785492	185, 1636, 5054	379	4	3028	5.99208	1	0.788775	77.0814
		GENETIC_ASSOCIATION_DB_DISEASE	diabetes, type 1; thyroid disease, autoimmune	3	0.552486	0.0785492	3126, 3119, 3123, 1493	379	4	3028	5.99208	1	0.788775	77.0814
		GENETIC_ASSOCIATION_DB_DISEASE	alveolitis, extrinsic allergic	3	0.552486	0.0785492	3126, 3119, 3105, 3123	379	4	3028	5.99208	1	0.788775	77.0814
		GENETIC_ASSOCIATION_DB_DISEASE	inflammatory bowel disease; colorectal cancer; ACE activity; coronary atherosclerosis	3	0.552486	0.0785492	1636, 5327, 335	379	4	3028	5.99208	1	0.788775	77.0814
		GENETIC_ASSOCIATION_DB_DISEASE	pancreatitis, autoimmune	3	0.552486	0.0785492	3126, 3119, 7124, 3123	379	4	3028	5.99208	1	0.788775	77.0814
		GENETIC_ASSOCIATION_DB_DISEASE	alcoholism; renal disease, end stage	3	0.552486	0.0785492	183, 1636, 118	379	4	3028	5.99208	1	0.788775	77.0814
		GENETIC_ASSOCIATION_DB_DISEASE	interferon response	3	0.552486	0.0785492	6891, 6890, 5698	379	4	3028	5.99208	1	0.788775	77.0814
		GENETIC_ASSOCIATION_DB_DISEASE	pulmonary hypertension; thrombosis, deep vein; pulmonary thromboembolism	3	0.552486	0.0785492	3126, 3115, 3105, 3123	379	4	3028	5.99208	1	0.788775	77.0814
		GENETIC_ASSOCIATION_DB_DISEASE	pre-eclampsia	3	0.552486	0.0785492	3126, 4023, 3123, 7056	379	4	3028	5.99208	1	0.788775	77.0814
		GENETIC_ASSOCIATION_DB_DISEASE	psoriasis; celiac disease	3	0.552486	0.0785492	3126, 3119, 3105, 3123	379	4	3028	5.99208	1	0.788775	77.0814
		GENETIC_ASSOCIATION_DB_DISEASE	diabetes, type 1 thyroid autoimmunity	3	0.552486	0.0785492	3126, 3119, 3123, 1493	379	4	3028	5.99208	1	0.788775	77.0814
		GENETIC_ASSOCIATION_DB_DISEASE	cholesterol, HDL; lipoprotein	3	0.552486	0.0785492	4023, 3931, 1071	379	4	3028	5.99208	1	0.788775	77.0814
		GENETIC_ASSOCIATION_DB_DISEASE	myositis, sporadic inclusion-body	3	0.552486	0.0785492	3126, 3119, 3105, 3123	379	4	3028	5.99208	1	0.788775	77.0814
		GENETIC_ASSOCIATION_DB_DISEASE	asthma; lipids; C-reactive protein; obesity; glucose; leptin; atopy	3	0.552486	0.0785492	7124, 3553, 3569	379	4	3028	5.99208	1	0.788775	77.0814
		GENETIC_ASSOCIATION_DB_DISEASE	allergy, latex; latex allergy; pemphigoid, bullous	3	0.552486	0.0785492	3126, 3127, 3119, 3123	379	4	3028	5.99208	1	0.788775	77.0814
		GENETIC_ASSOCIATION_DB_DISEASE	hepatitis C sicca syndrome	3	0.552486	0.0785492	3126, 3119, 3105, 3123	379	4	3028	5.99208	1	0.788775	77.0814
		GENETIC_ASSOCIATION_DB_DISEASE	cholesterol; cholesterol, HDL; cholesterol, LDL	3	0.552486	0.0785492	345, 337, 335	379	4	3028	5.99208	1	0.788775	77.0814
		GENETIC_ASSOCIATION_DB_DISEASE	Overfeeding	3	0.552486	0.0785492	3953, 7352, 7350	379	4	3028	5.99208	1	0.788775	77.0814
		GENETIC_ASSOCIATION_DB_DISEASE	leukemia, acute myeloid; longevity; myelodysplasia	3	0.552486	0.0785492	3458, 7124, 3569	379	4	3028	5.99208	1	0.788775	77.0814
		GENETIC_ASSOCIATION_DB_DISEASE	cough	3	0.552486	0.0785492	185, 1636, 186	379	4	3028	5.99208	1	0.788775	77.0814
		GENETIC_ASSOCIATION_DB_DISEASE	diabetes, type 2; nephropathy, diabetic	3	0.552486	0.0785492	6927, 5468, 11132	379	4	3028	5.99208	1	0.788775	77.0814
		GENETIC_ASSOCIATION_DB_DISEASE	glucose	3	0.552486	0.0785492	3481, 3767, 52, 3630	379	4	3028	5.99208	1	0.788775	77.0814
		GENETIC_ASSOCIATION_DB_DISEASE	body mass; lipids	3	0.552486	0.0785492	116519, 337, 2155	379	4	3028	5.99208	1	0.788775	77.0814
		GENETIC_ASSOCIATION_DB_DISEASE	nasal polyposis	3	0.552486	0.0785492	3117, 3119, 7124	379	4	3028	5.99208	1	0.788775	77.0814
		GENETIC_ASSOCIATION_DB_DISEASE	alveolar echinococcosis	3	0.552486	0.0785492	3126, 3119, 3105, 3123	379	4	3028	5.99208	1	0.788775	77.0814
		GENETIC_ASSOCIATION_DB_DISEASE	cardiomyopathy, idiopathic dilated	3	0.552486	0.0785492	1909, 1906, 1493	379	4	3028	5.99208	1	0.788775	77.0814
		GENETIC_ASSOCIATION_DB_DISEASE	stroke, hemorrhagic stroke, ischemic	3	0.552486	0.0785492	7352, 7124, 3569	379	4	3028	5.99208	1	0.788775	77.0814
		GENETIC_ASSOCIATION_DB_DISEASE	cholesterol cholesterol, HDL cholesterol, LDL triglycerides	3	0.552486	0.0785492	19, 116519, 345	379	4	3028	5.99208	1	0.788775	77.0814
		GENETIC_ASSOCIATION_DB_DISEASE	diabetes, type 1 thyroid disease, autoimmune	3	0.552486	0.0785492	3481, 387082, 3630, 1493	379	4	3028	5.99208	1	0.788775	77.0814
		GENETIC_ASSOCIATION_DB_DISEASE	nasal polyps	3	0.552486	0.0785492	3126, 3117, 3119, 3123	379	4	3028	5.99208	1	0.788775	77.0814
		GENETIC_ASSOCIATION_DB_DISEASE	hypoparathyroidism	3	0.552486	0.0785492	326, 846, 1493	379	4	3028	5.99208	1	0.788775	77.0814
		GENETIC_ASSOCIATION_DB_DISEASE	macular degeneration	10	1.84162	0.0792251	3126, 1524, 2876, 19, 4852, 3119, 1401, 1471, 5444, 3123, 348	379	43	3028	1.85801	1	0.789635	77.3822
		GENETIC_ASSOCIATION_DB_DISEASE	menopause	5	0.92081	0.0865206	4846, 183, 1586, 5054, 348	379	14	3028	2.85337	1	0.817036	80.401
		GENETIC_ASSOCIATION_DB_DISEASE	cardiovascular disease; periodontal disease	5	0.92081	0.0865206	4023, 7124, 3553, 2155, 348	379	14	3028	2.85337	1	0.817036	80.401
		GENETIC_ASSOCIATION_DB_DISEASE	Alzheimer`s Disease	4	0.736648	0.0913068	4023, 1636, 3569, 348	379	9	3028	3.55086	1	0.832354	82.1701
		GENETIC_ASSOCIATION_DB_DISEASE	celiac disease; Wegener's granulomatosis; cervical cancer	4	0.736648	0.0913068	3126, 3117, 3119, 3105, 3123	379	9	3028	3.55086	1	0.832354	82.1701
		GENETIC_ASSOCIATION_DB_DISEASE	endurance performance	4	0.736648	0.0913068	4846, 10891, 1636, 7019	379	9	3028	3.55086	1	0.832354	82.1701
		GENETIC_ASSOCIATION_DB_DISEASE	diabetic neuropathy	4	0.736648	0.0913068	338, 4846, 2876, 4843	379	9	3028	3.55086	1	0.832354	82.1701
		GENETIC_ASSOCIATION_DB_DISEASE	body mass obesity	4	0.736648	0.0913068	3953, 7275, 116519, 1268	379	9	3028	3.55086	1	0.832354	82.1701
		GENETIC_ASSOCIATION_DB_DISEASE	abdominal aortic aneurysm	7	1.28913	0.0957577	3126, 3127, 4846, 3117, 3119, 4524, 5054, 3123	379	26	3028	2.151	1	0.845243	83.6791
		GENETIC_ASSOCIATION_DB_DISEASE	liver cancer	10	1.84162	0.0998545	3458, 1524, 3606, 4524, 7124, 3553, 2778, 1586, 4792, 3569	379	45	3028	1.77543	1	0.856025	84.9606

## Sheet: cluster 7
Copub disease terms		David disease terms
crest		Category	Term	Count	%	PValue	Genes	List Total	Pop Hits	Pop Total	Fold Enrichment	Bonferroni	Benjamini	FDR
neuroblastoma		GENETIC_ASSOCIATION_DB_DISEASE	Hirschsprung's disease	9	1.59011	2.78672e-05	1908, 1910, 5979, 2668, 3217, 8929, 2674, 3209, 6663	327	14	3028	5.95282	0.0309997	0.0309997	0.0447056
Sandfly fever&&pappataci fever		GENETIC_ASSOCIATION_DB_DISEASE	pheochtomocytomas	6	1.06007	7.69615e-05	5979, 4763, 6392, 6390, 6391, 7428	327	6	3028	9.25994	0.0832953	0.042553	0.123419
		GENETIC_ASSOCIATION_DB_DISEASE	Alzheimers disease	6	1.06007	0.000245589	2932, 5664, 5663, 23385, 1103, 351	327	7	3028	7.93709	0.242362	0.0883659	0.393339
		GENETIC_ASSOCIATION_DB_DISEASE	schizophrenia	50	8.83392	0.000474682	4853, 4852, 3084, 2335, 1103, 7020, 3480, 4762, 4929, 1386, 6616, 7903, 1621, 6663, 706, 4922, 2066, 2065, 5173, 207, 2668, 7078, 238, 6285, 1270, 4128, 2932, 5080, 1950, 3897, 1808, 4900, 1644, 627, 4908, 7048, 1268, 9993, 57142, 5243, 1113, 1114, 5621, 429, 6531, 6530, 4287, 7054, 1630, 3064	327	288	3028	1.60763	0.415219	0.125523	0.758949
		GENETIC_ASSOCIATION_DB_DISEASE	attention deficit hyperactivity disorder	13	2.29682	0.000677641	4128, 3280, 6855, 2668, 5409, 6531, 4803, 6530, 4929, 627, 4908, 6616, 1621	327	40	3028	3.00948	0.535128	0.142041	1.0818
		GENETIC_ASSOCIATION_DB_DISEASE	hypospadias	8	1.41343	0.00174725	3201, 3216, 2255, 2263, 652, 2253, 655, 6662	327	18	3028	4.11553	0.861394	0.280611	2.76704
		GENETIC_ASSOCIATION_DB_DISEASE	cleft lip with cleft palate cleft lip without cleft palate cleft palate	10	1.76678	0.00407976	4137, 51176, 5914, 60529, 1394, 960, 4487, 7043, 7475, 5818	327	31	3028	2.98708	0.990143	0.483116	6.34915
		GENETIC_ASSOCIATION_DB_DISEASE	Alzheimer's disease; attention deficit disorder; conduct disorder; oppositional defiant disorder; dementia, frontotemporal	4	0.706714	0.00455426	4137, 5664, 5663, 351	327	4	3028	9.25994	0.994247	0.475211	7.06254
		GENETIC_ASSOCIATION_DB_DISEASE	craniosynostosis	4	0.706714	0.00455426	7291, 2263, 2261, 2260	327	4	3028	9.25994	0.994247	0.475211	7.06254
		GENETIC_ASSOCIATION_DB_DISEASE	SIDS/sudden infant death syndrome	9	1.59011	0.00584917	429, 2019, 5979, 3757, 1889, 8929, 401, 650, 859	327	27	3028	3.08665	0.998678	0.521238	8.98355
		GENETIC_ASSOCIATION_DB_DISEASE	clubfoot	5	0.883392	0.0064924	843, 842, 841, 596, 836	327	8	3028	5.78746	0.999364	0.52099	9.92388
		GENETIC_ASSOCIATION_DB_DISEASE	cleft lip with cleft palate; cleft lip without cleft palate	9	1.59011	0.00933678	7042, 3976, 1747, 5914, 5083, 4487, 4488, 7043, 5818	327	29	3028	2.87377	0.999975	0.618501	13.9739
		GENETIC_ASSOCIATION_DB_DISEASE	pheochromocytoma	4	0.706714	0.0104789	5979, 6392, 6390, 7428	327	5	3028	7.40795	0.999993	0.629155	15.5516
		GENETIC_ASSOCIATION_DB_DISEASE	antisocial personality disorder	4	0.706714	0.0104789	4128, 6531, 1268, 2166	327	5	3028	7.40795	0.999993	0.629155	15.5516
		GENETIC_ASSOCIATION_DB_DISEASE	Parkinsons disease	5	0.883392	0.0107057	7345, 6622, 4137, 2932, 627	327	9	3028	5.14441	0.999995	0.607645	15.8616
		GENETIC_ASSOCIATION_DB_DISEASE	spermatogenesis	4	0.706714	0.0192983	6389, 6392, 6390, 6391	327	6	3028	6.17329	1	0.792552	26.8518
		GENETIC_ASSOCIATION_DB_DISEASE	neural tube defects	10	1.76678	0.0232154	1119, 8854, 7546, 5077, 7547, 5156, 9241, 652, 7545, 1381	327	40	3028	2.31498	1	0.829584	31.4015
		GENETIC_ASSOCIATION_DB_DISEASE	Jakob-Creutzfeldt disease	3	0.530035	0.0322026	23627, 4137, 5621	327	3	3028	9.25994	1	0.900911	40.8574
		GENETIC_ASSOCIATION_DB_DISEASE	paragangliomas, head and neck	3	0.530035	0.0322026	6392, 6390, 6391	327	3	3028	9.25994	1	0.900911	40.8574
		GENETIC_ASSOCIATION_DB_DISEASE	bipolar disorder	19	3.35689	0.0344005	6285, 5179, 4128, 4684, 3084, 2932, 157, 1103, 5027, 5335, 6531, 1131, 468, 5550, 627, 1644, 4908, 7054, 4922	327	107	3028	1.64429	1	0.9024	42.9761
		GENETIC_ASSOCIATION_DB_DISEASE	anxiety disorder	5	0.883392	0.0429456	135, 5027, 4128, 43, 627	327	13	3028	3.56151	1	0.936431	50.5559
		GENETIC_ASSOCIATION_DB_DISEASE	cognitive function	8	1.41343	0.0495176	4128, 6531, 6622, 6530, 627, 6616, 351, 3064	327	32	3028	2.31498	1	0.951219	55.7314
		GENETIC_ASSOCIATION_DB_DISEASE	schizophrenia; bipolar disorder	6	1.06007	0.055899	116, 57142, 6530, 2932, 627, 3309	327	20	3028	2.77798	1	0.961226	60.2669
		GENETIC_ASSOCIATION_DB_DISEASE	arterial stiffness blood pressure, arterial	3	0.530035	0.059851	1909, 1910, 1889	327	4	3028	6.94495	1	0.963882	62.8532
		GENETIC_ASSOCIATION_DB_DISEASE	dementia	6	1.06007	0.0671594	11315, 6622, 4137, 5664, 5663, 351	327	21	3028	2.6457	1	0.971868	67.2254
		GENETIC_ASSOCIATION_DB_DISEASE	Parkinson's disease	21	3.71025	0.0783489	6469, 4137, 6622, 4128, 5243, 8929, 4741, 6853, 5621, 4747, 11315, 1996, 429, 7345, 6531, 4287, 4929, 627, 1621, 7054, 142	327	134	3028	1.45118	1	0.981839	72.995
		GENETIC_ASSOCIATION_DB_DISEASE	alcoholism	10	1.76678	0.0822153	4988, 4128, 6531, 4852, 2587, 627, 1394, 1268, 7054, 2166	327	50	3028	1.85199	1	0.982392	74.7565
		GENETIC_ASSOCIATION_DB_DISEASE	autism	12	2.12014	0.0839413	3265, 3198, 4128, 4763, 8828, 5579, 2925, 3084, 627, 7054, 3211, 1641	327	65	3028	1.70953	1	0.980992	75.5076
		GENETIC_ASSOCIATION_DB_DISEASE	Tourette syndrome	5	0.883392	0.0846268	4128, 6531, 1268, 1621, 3064	327	16	3028	2.89373	1	0.978571	75.8
		GENETIC_ASSOCIATION_DB_DISEASE	germline mutations	3	0.530035	0.0927657	5979, 8929, 7428	327	5	3028	5.55596	1	0.982999	79.031
		GENETIC_ASSOCIATION_DB_DISEASE	pain response	3	0.530035	0.0927657	4988, 4128, 6530	327	5	3028	5.55596	1	0.982999	79.031
		GENETIC_ASSOCIATION_DB_DISEASE	Creutzfeldt-Jakob disease	3	0.530035	0.0927657	23627, 102, 5621	327	5	3028	5.55596	1	0.982999	79.031

## Sheet: cluster 8
Copub disease terms		David disease terms
cystic fibrosis		Category	Term	Count	%	PValue	Genes	List Total	Pop Hits	Pop Total	Fold Enrichment	Bonferroni	Benjamini	FDR
Myotonic dystrophy		GENETIC_ASSOCIATION_DB_DISEASE	Usher syndrome	5	1.60256	4.81198e-05	10083, 65217, 64072, 4647, 124590	173	5	3028	17.5029	0.0280856	0.0280856	0.0709152
Deaf-mutism		GENETIC_ASSOCIATION_DB_DISEASE	long-QT syndrome	5	1.60256	4.81198e-05	3753, 9992, 3757, 3784, 6331	173	5	3028	17.5029	0.0280856	0.0280856	0.0709152
		GENETIC_ASSOCIATION_DB_DISEASE	cystic fibrosis	10	3.20513	7.63303e-05	5029, 1080, 4363, 1672, 1181, 1673, 4153, 5265, 6435, 3576	173	34	3028	5.14791	0.0441835	0.0223413	0.112468
		GENETIC_ASSOCIATION_DB_DISEASE	hearing loss, sensorineural nonsyndromic	7	2.24359	0.000100368	65217, 117531, 2706, 4647, 10804, 9132, 2707	173	15	3028	8.16802	0.0576898	0.0196121	0.147861
		GENETIC_ASSOCIATION_DB_DISEASE	long QT syndrome	5	1.60256	0.000307634	3753, 9992, 3757, 3784, 6331	173	7	3028	12.5021	0.166522	0.0445156	0.452561
		GENETIC_ASSOCIATION_DB_DISEASE	muscular dystrophy	4	1.28205	0.000690887	1756, 825, 2218, 22947	173	4	3028	17.5029	0.335783	0.0785707	1.01369
		GENETIC_ASSOCIATION_DB_DISEASE	pancreatitis, acute pancreatitis, chronic	4	1.28205	0.000690887	1080, 5644, 5265, 6690	173	4	3028	17.5029	0.335783	0.0785707	1.01369
		GENETIC_ASSOCIATION_DB_DISEASE	atriventricular block long QT syndrome	4	1.28205	0.000690887	3753, 9992, 3757, 6331	173	4	3028	17.5029	0.335783	0.0785707	1.01369
		GENETIC_ASSOCIATION_DB_DISEASE	EKG, abnormal	5	1.60256	0.00242173	3753, 9992, 3757, 3784, 6331	173	11	3028	7.95586	0.76198	0.212769	3.51133
		GENETIC_ASSOCIATION_DB_DISEASE	deafness	4	1.28205	0.00532048	4646, 2706, 10804, 5456	173	7	3028	10.0017	0.957495	0.363112	7.56316
		GENETIC_ASSOCIATION_DB_DISEASE	Charcot-Marie-Tooth disease	5	1.60256	0.00837469	2705, 23095, 4359, 4000, 5376	173	15	3028	5.8343	0.993117	0.463311	11.6603
		GENETIC_ASSOCIATION_DB_DISEASE	EKG, abnormal; Brugada syndrome	3	0.961538	0.00926615	3753, 3757, 3784	173	3	3028	17.5029	0.995958	0.457924	12.8239
		GENETIC_ASSOCIATION_DB_DISEASE	deafness, nonsyndromic	3	0.961538	0.00926615	2706, 5172, 64699	173	3	3028	17.5029	0.995958	0.457924	12.8239
		GENETIC_ASSOCIATION_DB_DISEASE	pancreatitis, recurrent	3	0.961538	0.00926615	1080, 5644, 6690	173	3	3028	17.5029	0.995958	0.457924	12.8239
		GENETIC_ASSOCIATION_DB_DISEASE	hearing loss, sensorineural	3	0.961538	0.00926615	9381, 2706, 10804	173	3	3028	17.5029	0.995958	0.457924	12.8239
		GENETIC_ASSOCIATION_DB_DISEASE	pancreatitis, chronic pancreatitis, recurrent	3	0.961538	0.00926615	1080, 5644, 6690	173	3	3028	17.5029	0.995958	0.457924	12.8239
		GENETIC_ASSOCIATION_DB_DISEASE	SIDS/sudden infant death syndrome	6	1.92308	0.0162325	3753, 9992, 3757, 3784, 6331, 859	173	27	3028	3.88953	0.999938	0.62048	21.4366
		GENETIC_ASSOCIATION_DB_DISEASE	neuropathy, Charcot-Marie-Tooth	3	0.961538	0.0178414	2705, 4359, 5376	173	4	3028	13.1272	0.999976	0.620485	23.3097
		GENETIC_ASSOCIATION_DB_DISEASE	pancreatitis, chronic	5	1.60256	0.0281443	1080, 5645, 5644, 6690, 3576	173	21	3028	4.16735	1	0.755457	34.3516
		GENETIC_ASSOCIATION_DB_DISEASE	hearing loss, nonsyndromic sensorineural	3	0.961538	0.0286323	2706, 10804, 2707	173	5	3028	10.5017	1	0.733639	34.8359
		GENETIC_ASSOCIATION_DB_DISEASE	hearing loss/deafness	4	1.28205	0.0494688	83715, 2706, 10804, 5172	173	15	3028	4.66744	1	0.882971	52.6655
		GENETIC_ASSOCIATION_DB_DISEASE	respiratory distress syndrome, neonatal	3	0.961538	0.0557792	6441, 6435, 3576	173	7	3028	7.50124	1	0.896191	57.0927
		GENETIC_ASSOCIATION_DB_DISEASE	cardiomyopathy	6	1.92308	0.067154	1756, 7139, 8557, 1674, 4625, 4000	173	39	3028	2.69275	1	0.923622	64.1132
		GENETIC_ASSOCIATION_DB_DISEASE	bronchopulmonary dysplasia	3	0.961538	0.0716523	6441, 1605, 6435	173	8	3028	6.56358	1	0.924912	66.5815
		GENETIC_ASSOCIATION_DB_DISEASE	thyrotoxic periodic paralysis	3	0.961538	0.0716523	6329, 6331, 779	173	8	3028	6.56358	1	0.924912	66.5815

## Sheet: cluster 9
Copub disease terms		David disease terms
hepatitis		Category	Term	Count	%	PValue	Genes	List Total	Pop Hits	Pop Total	Fold Enrichment	Bonferroni	Benjamini	FDR
infertility		GENETIC_ASSOCIATION_DB_DISEASE	infertility, male	16	3.61991	4.33293e-10	5428, 23626, 3640, 1080, 5619, 7141, 7142, 1588, 57054, 57055, 57135, 1617, 2492, 5620, 367, 1618, 2879, 8287, 83844	194	34	3028	7.34506	4.18561e-07	4.18561e-07	6.81571e-07
liver disease		GENETIC_ASSOCIATION_DB_DISEASE	premature ovarian failure	6	1.35747	0.00084397	9210, 668, 2492, 79983, 2661, 3623	194	13	3028	7.20381	0.557635	0.334894	1.31935
Hypovolemic shock		GENETIC_ASSOCIATION_DB_DISEASE	Septic shock	4	0.904977	0.000972655	3305, 929, 3306, 7099	194	4	3028	15.6082	0.609388	0.269004	1.51908
		GENETIC_ASSOCIATION_DB_DISEASE	azoospermia oligospermia	4	0.904977	0.00737043	1617, 57135, 5428, 1618, 367, 57054, 57055	194	7	3028	8.919	0.999212	0.832463	10.9851
		GENETIC_ASSOCIATION_DB_DISEASE	sepsis	7	1.58371	0.0101551	929, 3304, 3306, 3929, 7099, 3303, 671, 10544	194	30	3028	3.64192	0.999948	0.860821	14.8331
		GENETIC_ASSOCIATION_DB_DISEASE	pancreatitis	6	1.35747	0.0107854	125, 126, 929, 3304, 1080, 3303, 217, 3856	194	22	3028	4.25679	0.999972	0.82551	15.6822
		GENETIC_ASSOCIATION_DB_DISEASE	liver disease, chronic	4	0.904977	0.011244	1080, 3875, 3077, 3856	194	8	3028	7.80412	0.999982	0.789962	16.295
		GENETIC_ASSOCIATION_DB_DISEASE	insulin triglycerides	3	0.678733	0.0116183	9370, 79602, 51094	194	3	3028	15.6082	0.999987	0.756129	16.7919
		GENETIC_ASSOCIATION_DB_DISEASE	cirrhosis; pancreatitis; esophageal cancer	3	0.678733	0.0116183	125, 126, 1571, 217	194	3	3028	15.6082	0.999987	0.756129	16.7919
		GENETIC_ASSOCIATION_DB_DISEASE	body mass metabolic rate	3	0.678733	0.0116183	9370, 79602, 51094	194	3	3028	15.6082	0.999987	0.756129	16.7919
		GENETIC_ASSOCIATION_DB_DISEASE	atherosclerosis, coronary blood pressure, arterial cholesterol, HDL	3	0.678733	0.0116183	125, 126, 1571, 131	194	3	3028	15.6082	0.999987	0.756129	16.7919
		GENETIC_ASSOCIATION_DB_DISEASE	iron overload	3	0.678733	0.0116183	7036, 30061, 3077	194	3	3028	15.6082	0.999987	0.756129	16.7919
		GENETIC_ASSOCIATION_DB_DISEASE	hepatitis, acute alcoholic	3	0.678733	0.0116183	125, 126, 1571, 217	194	3	3028	15.6082	0.999987	0.756129	16.7919
		GENETIC_ASSOCIATION_DB_DISEASE	hepatitis C	11	2.48869	0.013281	4938, 3429, 3454, 3455, 10332, 4599, 229, 5617, 3077, 5610, 975	194	71	3028	2.41818	0.999998	0.761895	18.9667
		GENETIC_ASSOCIATION_DB_DISEASE	C-reactive protein	5	1.13122	0.0158735	929, 3929, 7099, 7097, 51135	194	16	3028	4.87758	1	0.786834	22.2518
		GENETIC_ASSOCIATION_DB_DISEASE	hemochromatosis	4	0.904977	0.021915	148738, 7036, 3077, 5265	194	10	3028	6.2433	1	0.857147	29.4294
		GENETIC_ASSOCIATION_DB_DISEASE	cryptorchidism	3	0.678733	0.0355615	3640, 3206, 122042	194	5	3028	9.36495	1	0.945787	43.4232
		GENETIC_ASSOCIATION_DB_DISEASE	ovarian hyperstimulation syndrome	3	0.678733	0.0355615	9210, 2492, 3973	194	5	3028	9.36495	1	0.945787	43.4232
		GENETIC_ASSOCIATION_DB_DISEASE	hearing loss, noise-induced	3	0.678733	0.0355615	3305, 3304, 3306, 3303	194	5	3028	9.36495	1	0.945787	43.4232
		GENETIC_ASSOCIATION_DB_DISEASE	drug dependence	3	0.678733	0.0355615	125, 126, 128, 131	194	5	3028	9.36495	1	0.945787	43.4232
		GENETIC_ASSOCIATION_DB_DISEASE	cholestasis	3	0.678733	0.0355615	5205, 8647, 5244	194	5	3028	9.36495	1	0.945787	43.4232
		GENETIC_ASSOCIATION_DB_DISEASE	premature rupture of membranes	3	0.678733	0.0355615	929, 7099, 871	194	5	3028	9.36495	1	0.945787	43.4232
		GENETIC_ASSOCIATION_DB_DISEASE	Atopic asthma	5	1.13122	0.0473541	929, 1080, 2908, 84868, 26762	194	22	3028	3.54733	1	0.972808	53.3779
		GENETIC_ASSOCIATION_DB_DISEASE	Chlamydia	3	0.678733	0.0511333	929, 7099, 7097	194	6	3028	7.80412	1	0.97326	56.2037
		GENETIC_ASSOCIATION_DB_DISEASE	heart muscle disease, alcoholic	3	0.678733	0.0511333	125, 126, 1571, 217	194	6	3028	7.80412	1	0.97326	56.2037
		GENETIC_ASSOCIATION_DB_DISEASE	iron levels	3	0.678733	0.0511333	7036, 30061, 3077	194	6	3028	7.80412	1	0.97326	56.2037
		GENETIC_ASSOCIATION_DB_DISEASE	polycystic ovarian syndrome	4	0.904977	0.0551013	2492, 2908, 9370, 1588	194	14	3028	4.4595	1	0.97401	58.9976
		GENETIC_ASSOCIATION_DB_DISEASE	cirrhosis, alcoholic	4	0.904977	0.0657474	125, 126, 1571, 217, 5265	194	15	3028	4.1622	1	0.983527	65.6915
		GENETIC_ASSOCIATION_DB_DISEASE	bone density	12	2.71493	0.0679464	125, 9365, 126, 9370, 634, 217, 1588, 2796, 929, 3953, 4547, 3454, 367	194	105	3028	1.7838	1	0.981655	66.9399
		GENETIC_ASSOCIATION_DB_DISEASE	infertility, female	3	0.678733	0.0686384	3972, 2492, 7099	194	7	3028	6.68925	1	0.977987	67.3239
		GENETIC_ASSOCIATION_DB_DISEASE	periodontal disease	4	0.904977	0.0772568	929, 7099, 671, 7097	194	16	3028	3.90206	1	0.983226	71.7694
		GENETIC_ASSOCIATION_DB_DISEASE	cirrhosis; pancreatitis	3	0.678733	0.0877698	125, 126, 1571, 217	194	8	3028	5.85309	1	0.988168	76.4256
		GENETIC_ASSOCIATION_DB_DISEASE	chronic obstructive pulmonary disease	4	0.904977	0.0895806	3162, 1080, 7099, 5265	194	17	3028	3.67253	1	0.986661	77.151
		GENETIC_ASSOCIATION_DB_DISEASE	preterm delivery	6	1.35747	0.090662	929, 1571, 7099, 217, 7097, 3308	194	38	3028	2.46446	1	0.984595	77.5742

## Sheet: cluster 10
Copub disease terms		David disease terms
herpes genitalis		Category	Term	Count	%	PValue	Genes	List Total	Pop Hits	Pop Total	Fold Enrichment	Bonferroni	Benjamini	FDR
louis-bar syndrome		GENETIC_ASSOCIATION_DB_DISEASE	breast cancer	63	11.4338	3.25774e-12	5893, 7298, 196, 4255, 3480, 3484, 5888, 7161, 7486, 2064, 81620, 675, 6648, 4292, 672, 4193, 5925, 7508, 3953, 4830, 3952, 472, 31, 5591, 4609, 7518, 11200, 3265, 4023, 2033, 1956, 4683, 7515, 1029, 7799, 1027, 1026, 7042, 7040, 7520, 10111, 7048, 7272, 2177, 595, 5728, 5423, 5424, 5245, 7428, 8660, 5468, 7157, 2693, 7158, 3981, 51738, 5290, 2688, 3978, 3667, 2547, 142	273	286	3028	2.44325	3.96791e-09	3.96791e-09	5.27642e-09
retinoblastoma		GENETIC_ASSOCIATION_DB_DISEASE	ovarian cancer	27	4.90018	5.76931e-09	11200, 5893, 1029, 1027, 1026, 1032, 1030, 1031, 5888, 595, 2064, 5728, 675, 6648, 4292, 672, 5245, 1017, 4436, 1019, 5925, 7157, 1021, 894, 898, 896, 9338	273	84	3028	3.56515	7.02699e-06	3.5135e-06	9.34434e-06
starvation		GENETIC_ASSOCIATION_DB_DISEASE	lung cancer	36	6.53358	8.0687e-07	842, 7518, 3265, 1571, 4683, 7515, 1956, 6240, 7298, 1029, 3312, 6794, 196, 1026, 4255, 7161, 5111, 595, 3251, 2064, 675, 5423, 6648, 4292, 324, 4193, 5468, 7508, 7157, 7507, 3981, 5290, 3952, 3978, 545, 142	273	167	3028	2.391	0.000982285	0.000327536	0.00130685
		GENETIC_ASSOCIATION_DB_DISEASE	bladder cancer	25	4.53721	2.88765e-06	7518, 3265, 1571, 7515, 4683, 7298, 1029, 196, 1026, 4255, 7040, 5888, 5111, 595, 2064, 5423, 6648, 5424, 4193, 5468, 7508, 7507, 7157, 3978, 142	273	98	3028	2.82948	0.00351098	0.000878903	0.00467691
		GENETIC_ASSOCIATION_DB_DISEASE	prostate cancer	35	6.35209	3.65118e-06	11200, 1571, 4683, 7515, 5893, 1956, 1027, 1026, 4255, 3480, 7040, 3484, 5888, 2048, 595, 2064, 5728, 596, 675, 6648, 672, 4292, 324, 858, 8660, 5468, 7508, 7157, 3981, 3953, 3952, 472, 3667, 5591, 142	273	170	3028	2.28356	0.00443727	0.000889033	0.00591352
		GENETIC_ASSOCIATION_DB_DISEASE	colorectal cancer	39	7.07804	3.93408e-06	11200, 3265, 1571, 7515, 1956, 7298, 1029, 641, 4255, 1030, 7048, 5111, 595, 5728, 10982, 5423, 6648, 672, 4292, 1111, 4436, 324, 4193, 5925, 4192, 8660, 5468, 7508, 7507, 7157, 5290, 3938, 2688, 4830, 472, 3667, 1630, 902, 142	273	201	3028	2.1521	0.00478026	0.000798301	0.00637169
		GENETIC_ASSOCIATION_DB_DISEASE	pancreatic cancer	15	2.72232	8.42102e-06	675, 1571, 6648, 5423, 7515, 1956, 7298, 1029, 324, 1019, 6794, 7508, 7157, 4255, 472	273	42	3028	3.96128	0.0102044	0.00146419	0.0136383
		GENETIC_ASSOCIATION_DB_DISEASE	esophageal cancer	17	3.0853	1.06053e-05	595, 3661, 596, 675, 1571, 7515, 1956, 6891, 7298, 4193, 5925, 1026, 7508, 7157, 4255, 7161, 142	273	54	3028	3.49179	0.0128342	0.00161336	0.0171756
		GENETIC_ASSOCIATION_DB_DISEASE	leukemia	21	3.81125	3.15039e-05	595, 1571, 596, 6648, 4292, 4683, 7515, 581, 7298, 4436, 1029, 25, 5371, 1027, 1026, 7157, 1030, 7040, 472, 5888, 1633	273	84	3028	2.77289	0.0376455	0.00425452	0.0510135
		GENETIC_ASSOCIATION_DB_DISEASE	endometrial cancer	14	2.54083	9.78946e-05	595, 5728, 2064, 11200, 5063, 4292, 4436, 4193, 7508, 7157, 7507, 4255, 472, 7161	273	45	3028	3.45071	0.112406	0.0118533	0.158438
		GENETIC_ASSOCIATION_DB_DISEASE	meningioma	8	1.45191	0.000149718	595, 7040, 5728, 7515, 4771, 1029, 7520, 7048	273	15	3028	5.91551	0.166707	0.0164424	0.242217
		GENETIC_ASSOCIATION_DB_DISEASE	cytogenetic studies	11	1.99637	0.000171772	4255, 7518, 3251, 1571, 7515, 672, 4683, 5888, 7520, 7508, 7507	273	30	3028	4.06691	0.188796	0.0172852	0.27785
		GENETIC_ASSOCIATION_DB_DISEASE	melanoma, sporadic primary	5	0.907441	0.000296432	1030, 1031, 1029, 1019, 7157	273	5	3028	11.0916	0.303096	0.0273952	0.479039
		GENETIC_ASSOCIATION_DB_DISEASE	brain cancer	13	2.35935	0.000416372	5728, 7015, 7515, 1956, 324, 7428, 4193, 7157, 4255, 5888, 7520, 2547, 5591	273	45	3028	3.20423	0.397849	0.0355834	0.672253
		GENETIC_ASSOCIATION_DB_DISEASE	body mass	12	2.17786	0.000543898	5465, 51738, 3953, 181, 7352, 2308, 4852, 3952, 2309, 7350, 4692, 5367	273	40	3028	3.32747	0.484516	0.043215	0.8773
		GENETIC_ASSOCIATION_DB_DISEASE	stomach cancer	20	3.62976	0.000662514	595, 2064, 1571, 6648, 4292, 1956, 4683, 7515, 7298, 4436, 1029, 324, 4193, 1026, 7157, 4255, 7040, 5888, 7048, 4609	273	96	3028	2.31074	0.553899	0.0491991	1.06767
		GENETIC_ASSOCIATION_DB_DISEASE	lymphoma, non-Hodgkin	10	1.81488	0.00186075	7486, 595, 51738, 842, 4852, 672, 4683, 4436, 836, 3981	273	33	3028	3.36108	0.896534	0.124922	2.97156
		GENETIC_ASSOCIATION_DB_DISEASE	head and neck cancer	13	2.35935	0.00200666	595, 1571, 7515, 1956, 7298, 1029, 1027, 1026, 7508, 7157, 7507, 4255, 7161	273	53	3028	2.72058	0.91341	0.127088	3.20103
		GENETIC_ASSOCIATION_DB_DISEASE	cancer	10	1.81488	0.00233563	11200, 675, 7515, 672, 7298, 1029, 7520, 9429, 4609, 641	273	34	3028	3.26223	0.942047	0.139207	3.71653
		GENETIC_ASSOCIATION_DB_DISEASE	insulin; blood pressure, arterial	4	0.725953	0.00267885	5465, 3667, 8660, 5468	273	4	3028	11.0916	0.961888	0.150715	4.25163
		GENETIC_ASSOCIATION_DB_DISEASE	body mass; diabetes, type 2; leukemia; breast cancer; glucose; cytogenetic studies; birth weight;	4	0.725953	0.00625248	4255, 7518, 1022, 902	273	5	3028	8.87326	0.999519	0.304958	9.65975
		GENETIC_ASSOCIATION_DB_DISEASE	breast cancer; ovarian cancer	6	1.08893	0.00796577	11200, 675, 672, 545, 5888, 4193	273	15	3028	4.43663	0.999941	0.357751	12.1496
		GENETIC_ASSOCIATION_DB_DISEASE	benzene toxicity	9	1.63339	0.0104951	7486, 595, 7518, 1571, 675, 7515, 672, 4683, 142	273	35	3028	2.85212	0.999997	0.42806	15.708
		GENETIC_ASSOCIATION_DB_DISEASE	melanoma	12	2.17786	0.0109282	4255, 1030, 7040, 1956, 7515, 4683, 317, 1029, 1019, 1026, 7508, 7157	273	57	3028	2.33507	0.999998	0.427452	16.3036
		GENETIC_ASSOCIATION_DB_DISEASE	keloid disease	4	0.725953	0.0116785	7042, 7040, 7048, 7157	273	6	3028	7.39438	0.999999	0.435789	17.3261
		GENETIC_ASSOCIATION_DB_DISEASE	radiotherapy response	4	0.725953	0.0116785	7040, 6648, 7515, 472	273	6	3028	7.39438	0.999999	0.435789	17.3261
		GENETIC_ASSOCIATION_DB_DISEASE	subcutaneous fibrosis	4	0.725953	0.0116785	7040, 6648, 7515, 472	273	6	3028	7.39438	0.999999	0.435789	17.3261
		GENETIC_ASSOCIATION_DB_DISEASE	esophageal cancer gastric cardiac cancer	4	0.725953	0.0116785	7161, 1027, 1026, 7508	273	6	3028	7.39438	0.999999	0.435789	17.3261
		GENETIC_ASSOCIATION_DB_DISEASE	upper aerodigestive tract cancer	4	0.725953	0.0116785	4255, 595, 11200, 7507	273	6	3028	7.39438	0.999999	0.435789	17.3261
		GENETIC_ASSOCIATION_DB_DISEASE	radiotherapy	4	0.725953	0.0116785	7040, 6648, 7515, 472	273	6	3028	7.39438	0.999999	0.435789	17.3261
		GENETIC_ASSOCIATION_DB_DISEASE	cervical cancer	11	1.99637	0.0134114	4255, 595, 3265, 2064, 1571, 7515, 7161, 6890, 1026, 7157, 9338	273	51	3028	2.3923	1	0.468752	19.6429
		GENETIC_ASSOCIATION_DB_DISEASE	lymphoma, Non-Hodgkin's	6	1.08893	0.0181735	4361, 1571, 6648, 4683, 10111, 196	273	18	3028	3.69719	1	0.562802	25.6998
		GENETIC_ASSOCIATION_DB_DISEASE	glioma	4	0.725953	0.0190931	3265, 1030, 1029, 1019	273	7	3028	6.33804	1	0.567677	26.819
		GENETIC_ASSOCIATION_DB_DISEASE	colorectal cancer; Tourette syndrome; bone density; pregnancy loss, recurrent; cleft lip without cleft palate; juvenile polyposis; cleft palate	4	0.725953	0.0190931	7040, 4089, 7048, 4092	273	7	3028	6.33804	1	0.567677	26.819
		GENETIC_ASSOCIATION_DB_DISEASE	physical activity	4	0.725953	0.0190931	181, 4852, 4160, 9607	273	7	3028	6.33804	1	0.567677	26.819
		GENETIC_ASSOCIATION_DB_DISEASE	oral cancer	9	1.63339	0.0200432	4255, 595, 3265, 1571, 7515, 1026, 7508, 7507, 7157	273	39	3028	2.55959	1	0.572741	27.9587
		GENETIC_ASSOCIATION_DB_DISEASE	uveal melanoma	3	0.544465	0.0226912	1030, 675, 1029	273	3	3028	11.0916	1	0.606185	31.0477
		GENETIC_ASSOCIATION_DB_DISEASE	anaplastic astrocytoma; glioblastoma multiforme	3	0.544465	0.0226912	5728, 1956, 7157	273	3	3028	11.0916	1	0.606185	31.0477
		GENETIC_ASSOCIATION_DB_DISEASE	atherosclerosis, generalized myocardial infarct	3	0.544465	0.0226912	1029, 1028, 1026	273	3	3028	11.0916	1	0.606185	31.0477
		GENETIC_ASSOCIATION_DB_DISEASE	hypertension; glucose tolerance; insulin; hematology indices	3	0.544465	0.0226912	5465, 3667, 5468	273	3	3028	11.0916	1	0.606185	31.0477
		GENETIC_ASSOCIATION_DB_DISEASE	breast cancer neutropenia	3	0.544465	0.0226912	1635, 6240, 1633	273	3	3028	11.0916	1	0.606185	31.0477
		GENETIC_ASSOCIATION_DB_DISEASE	diabetes, type 2; liver disease	9	1.63339	0.0231694	842, 3953, 4023, 1571, 3952, 3667, 8660, 7350, 5468	273	40	3028	2.4956	1	0.601897	31.5921
		GENETIC_ASSOCIATION_DB_DISEASE	bladder cancer leukemia lung cancer	4	0.725953	0.0285492	675, 6648, 5893, 7515	273	8	3028	5.54579	1	0.66795	37.4454
		GENETIC_ASSOCIATION_DB_DISEASE	clubfoot	4	0.725953	0.0285492	842, 596, 317, 836	273	8	3028	5.54579	1	0.66795	37.4454
		GENETIC_ASSOCIATION_DB_DISEASE	kidney cancer	7	1.27042	0.0403841	595, 7040, 7515, 7428, 5591, 7508, 9429	273	29	3028	2.67728	1	0.78161	48.7093
		GENETIC_ASSOCIATION_DB_DISEASE	Lynch syndrome	3	0.544465	0.0427035	4292, 4436, 7157	273	4	3028	8.31868	1	0.79058	50.6807
		GENETIC_ASSOCIATION_DB_DISEASE	Overfeeding	3	0.544465	0.0427035	3953, 7352, 7350	273	4	3028	8.31868	1	0.79058	50.6807
		GENETIC_ASSOCIATION_DB_DISEASE	rectal cancer	3	0.544465	0.0427035	1956, 472, 7298	273	4	3028	8.31868	1	0.79058	50.6807
		GENETIC_ASSOCIATION_DB_DISEASE	obesity	18	3.26679	0.0456496	4023, 1374, 4852, 8660, 1394, 3991, 5468, 2693, 5465, 51738, 3953, 181, 7352, 3952, 4160, 3667, 9607, 7350	273	123	3028	1.62316	1	0.803287	53.0824
		GENETIC_ASSOCIATION_DB_DISEASE	skin cancer, non-melanoma	7	1.27042	0.0468251	595, 6648, 7515, 4683, 4193, 5468, 7508	273	30	3028	2.58803	1	0.802603	54.0097
		GENETIC_ASSOCIATION_DB_DISEASE	left ventricular hypertrophy	7	1.27042	0.0468251	5465, 7040, 1376, 1374, 545, 5468, 2693	273	30	3028	2.58803	1	0.802603	54.0097
		GENETIC_ASSOCIATION_DB_DISEASE	gastric cancer	5	0.907441	0.048807	2064, 1571, 472, 7048, 7157	273	16	3028	3.46612	1	0.807413	55.5343
		GENETIC_ASSOCIATION_DB_DISEASE	insulin resistance	6	1.08893	0.049364	3953, 4023, 2645, 2308, 3952, 3667	273	23	3028	2.89345	1	0.802622	55.9541
		GENETIC_ASSOCIATION_DB_DISEASE	longevity	12	2.17786	0.049403	5291, 4023, 7040, 6648, 2308, 4292, 3667, 5294, 5468, 23411, 142, 7157	273	71	3028	1.87463	1	0.7945	55.9834
		GENETIC_ASSOCIATION_DB_DISEASE	human longevity	4	0.725953	0.0534852	3480, 5291, 2308, 3667	273	10	3028	4.43663	1	0.812466	58.947
		GENETIC_ASSOCIATION_DB_DISEASE	diabetes, type 2	35	6.35209	0.0550813	842, 2645, 5166, 4023, 5106, 4852, 2641, 1029, 5080, 6514, 5715, 4000, 5465, 3480, 1030, 6319, 7040, 7352, 7350, 7486, 3099, 5728, 6648, 2308, 8660, 5468, 207, 51738, 5291, 3953, 3952, 3667, 5313, 9607, 142	273	289	3028	1.34327	1	0.814205	60.054
		GENETIC_ASSOCIATION_DB_DISEASE	colon cancer	5	0.907441	0.0594742	581, 7298, 3667, 7048, 8660	273	17	3028	3.26223	1	0.831053	62.958
		GENETIC_ASSOCIATION_DB_DISEASE	Breast Cancer, male	3	0.544465	0.0670042	11200, 675, 672	273	5	3028	6.65495	1	0.859775	67.4799
		GENETIC_ASSOCIATION_DB_DISEASE	DNA repair capacity	3	0.544465	0.094667	7515, 7508, 7507	273	6	3028	5.54579	1	0.936265	80.0271
		GENETIC_ASSOCIATION_DB_DISEASE	colon cancer rectal cancer	3	0.544465	0.094667	3667, 8660, 5468	273	6	3028	5.54579	1	0.936265	80.0271
		GENETIC_ASSOCIATION_DB_DISEASE	neuropathy, diabetic	3	0.544465	0.094667	6648, 7352, 7350	273	6	3028	5.54579	1	0.936265	80.0271
		GENETIC_ASSOCIATION_DB_DISEASE	breast cancer colorectal cancer stomach cancer	3	0.544465	0.094667	5290, 2064, 1956	273	6	3028	5.54579	1	0.936265	80.0271
		GENETIC_ASSOCIATION_DB_DISEASE	insulin; glucose; polycystic ovary syndrome	3	0.544465	0.094667	3667, 8660, 5468	273	6	3028	5.54579	1	0.936265	80.0271
